# Supplementary material for: Anoxygenic phototroph of the Chloroflexota uses a type I reaction centre
Source: Nature. 2024 Mar 13;627(8005):915–22. doi: 10.1038/s41586-024-07180-y (PMC10972752; doi:10.1038/s41586-024-07180-y)
Supplement: Supplementary file 4 — Amplicon sequencing variant table of early phototroph enrichment cultures from this study [file 41586_2024_7180_MOESM4_ESM.xlsx]

## Sheet: sample_info
Supplementary Data 1 | Tsuji et al., 2024, Anoxygenic phototroph of the Chloroflexota uses a Type I reaction center
Worksheet 1 | Description of samples shown in the amplicon sequence variant (ASV) tables in Worksheets 2-3.
Sample ID	Culture	Description
S17-s1-L227-3.875C-S1b	Ca. Chx. allophototropha	First subculture of 'Ca. Chx. allophototropha'. A metagenome from this culture is shown in Figure S1.
S17-s2-L227-5C	Ca. Chloroheliaceae L227-5C	Initial enrichment culture of 'Ca. Chloroheliaceae L227-5C'. A metagenome from this culture is shown in Figure S1.

## Sheet: percentages
Worksheet 2 | Amplicon sequence variant (ASV) table showing the percent relative abundances of ASVs detected in early Chloroflexota enrichment cultures.
Feature ID	S17-s1-L227-3.875C-S1b	S17-s2-L227-5C	Sequence	Consensus Lineage	Notes
7c68d8dbc11cd35d0d5cd1b0ca385aee	46.4796	0	TACGTAGGGTGCAAGCGTTGTCCGGATTTACTGGGCGTAAAGGGCGCGCAGGCGGCTTGTTAAGTTACTCGTGAAAGCCCCCGGCTAAACCGGGGAGGGTCGAGTGATACTGGCAGGCTAAGAGAGCAGCAGAGGATAGTGGAATTCCCGGTGTAGTGGTGAAATGCGTAGATATCGGGAGGAACACCAGTGGCGAAAGCGACTATCTGGGCTGTGTCTGACGCTGAGGCGCGAAGGCTAGGGGAGCAAACAGGATTAGATACCCTGGTAGTCCTAGCAGTAAACGATGAACACTAGGTGTGCGGGGAAATTGACCCCCTGCGTGCCGTAGCTAACGCAATAAGTGTTCCGCCTGGGGAGTACGGTCGCAAGATTA	D_0__Bacteria;D_1__Chloroflexi;D_2__Ktedonobacteria;D_3__C0119	Ca. Chx. allophototropha (100% match to genome)
5ac17c3f3aab845aadbf70d31c6662dd	0	30.2829	TACGTAGGATGCAAGCGTTGTCCGGAATTATTGGGCGTAAAGGGCGTGCAGGCGGTCTACTAAGTTAGACGTGAAATTCCCCGGCTTAACCGGGGCGGGTCGTCTAAAACTGGTAAACTAGAGTACAGGAGAGGAAAGCGGAATTCCCGGTGTAGTGGTGAAATGCGTAGATATCGGGAGGAACACCAGAGGCGAAAGCGGCTTTCTGGCCTGTAACTGACGCTGAGGCGCGAAGGCTGGGGGAGCGAACAGGATTAGATACCCTGGTAGTCCCAGCAGTAAACGATGGACACTAGGTGTGCGGGGAAATTGACCCCCTGCGTGCCGTAGCTAACGCAATAAGTGTCCCGCCTGGGGAGTACGGTCGCAAGATTA	D_0__Bacteria	Ca. Chloroheliaceae L227-5C (100% match to genome)
938c3ce24d23d549747c71f2f035b8fa	15.1674	0	TACGGGGGGTGCAAGCGTTGTTCGGATTTATTGGGCGTAAAGCGCGTGTAGGCGGTTTTGTAAGTCTGATGTGAAAGCCCTGGGCTCAACCCGGGAAGTGCATTGGATACTGTAAGACTTGAATACGGGAGAGGGCAGTGGAATTCCTAGTGTAGGAGTGAAATCCGTAGATATTAGGAGGAACACCGGTGGCGAAGGCGGCTGCCTGGACCGATATTGACGCTGAGACGCGAAAGCGTGGGTAGCAAACAGGATTAGATACCCTGGTAGTCCACGCCGTAAACGATGAGAACTAGGTGTTGCGGGTATTGACCCCTGCAGTGCCGTAGCTAACGCATTAAGTTCTCCGCCTGGGAAGTACGGTCGCAAGACTA	D_0__Bacteria;D_1__Proteobacteria;D_2__Deltaproteobacteria;D_3__Desulfuromonadales;D_4__Geobacteraceae;D_5__Geobacter;D_6__uncultured delta proteobacterium
18d7f32dff6e0e375fee0e818df400f9	11.9095	0	TACGGAGGATGCAAGCGTTATCCGGATTCATTGGGTTTAAAGGGTGCGCAGGCGGATTGGTAAGTCAGTGGTGAAATTCTAGTGCTTAACATTAGACCTGCCATTGATACTGTCAGTCTAGAGTATAGTTGGAGTGGGCGGAATGTGTCATGTAGCGGTGAAATGCTTAGATATGACACAGAACACCGATCGCGAAGGCAGCTCACTAAACTAAAACTGACGCTCATGCACGAAAGCGTGGGGATCAAACAGGATTAGATACCCTGGTAGTCCACGCTGTAAACGATGATTACTCGATGTTGGCGATACACAGTCAGCGTCTGAACGAAAGTATTAAGTAATCCACCTGGGGAGTACGTTCGCAAGGATG	D_0__Bacteria;D_1__Bacteroidetes;D_2__Bacteroidia;D_3__Sphingobacteriales;D_4__KD1-131;D_5__uncultured bacterium;D_6__uncultured bacterium
a437ded863434eb7c8d5f71c09e8504a	0.41629	10.6225	TACGGGGGGTGCAAGCGTTGTTCGGAATTATTGGGCGTAAAGCGCGTGTAGGCGGTTTGTTAAGTCTGATGTGAAAGCCCTGGGCTCAACCCAGGAAGTGCATTGGATACTGGCAGACTTGAATACGGGAGAGGGTAGTGGAATTCCTGGTGTAGGAGTGAAATCCGTAGATATCAGGAGGAACACCGGTGGCGAAGGCGGCTACCTGGACCGATATTGACGCTGAGACGCGAAAGCGTGGGTAGCAAACAGGATTAGATACCCTGGTAGTCCACGCCGTAAACGATGAGTACTAGGTGTTGCGGGTATTGACCCCTGCAGTGCCGCAGCTAACGCATTAAGTACTCCGCCTGGGAAGTACGGTCGCAAGACTA	D_0__Bacteria;D_1__Proteobacteria;D_2__Deltaproteobacteria;D_3__Desulfuromonadales;D_4__Geobacteraceae;D_5__Geobacter
c555979e6994619c4c7e3f2d0f156f4a	10.2986	0	TACGGGGGGTGCAAGCGTTGTTCGGATTTATTGGGCGTAAAGCGCGTGTAGGCGGTTTTATAAGTCTGATGTGAAAGCCCTGGGCTCAACCCGGGAAGTGCATTGGATACTGTAAGACTTGAATACGGGAGAGGGCAGTGGAATTCCTAGTGTAGGAGTGAAATCCGTAGATATTAGGAGGAACACCGGTGGCGAAGGCGGCTGCCTGGACCGATATTGACGCTGAGACGCGAAAGCGTGGGTAGCAAACAGGATTAGATACCCTGGTAGTCCACGCCGTAAACGATGAGAACTAGGTGTTGCGGGTATTGACCCCTGCAGTGCCGTAGCTAACGCATTAAGTTCTCCGCCTGGGAAGTACGGTCGCAAGACTA	D_0__Bacteria;D_1__Proteobacteria;D_2__Deltaproteobacteria;D_3__Desulfuromonadales;D_4__Geobacteraceae;D_5__Geobacter
c477d06d44d2489a84635c31c359810b	0	8.39127	TACGGAGGATGCAAGCGTTATCCGGATTCATTGGGTTTAAAGGGTGCGCAGGCGGAGTGATAAGTCAGTGGTGAAAGCCTACAGCTTAACTGTAGAACTGCCATTGATACTGTCATTCTTGAGTATTGTTGAGGTAGGCGGAATGTGTCATGTAGCGGTGAAATGCTTAGATATGACACAGAACACCGATCGCGAAGGCAGCTTACCAAGCAATAACTGACGCTCATGCACGAAAGCGTGGGGATCAAACAGGATTAGATACCCTGGTAGTCCACGCCGTAAACGATGATCACTCGATGTTGGCGATACACAGTCAGCGTCTTAGGGAAACTATTAAGTGATCCACCTGGGGAGTACGGTCGCAAGATTG	D_0__Bacteria;D_1__Bacteroidetes;D_2__Bacteroidia;D_3__Sphingobacteriales;D_4__Lentimicrobiaceae;D_5__uncultured bacterium;D_6__uncultured bacterium
d7a88ff7fac3b2d03003407dbfb7ac94	0	5.28698	TACGGAGGATGCAAGCGTTATCCGGATTCATTGGGTTTAAAGGGTGCGCAGGCGGAATAATAAGTCAGTGGTGAAAGCCTACAGCTTAACTGTAGAACTGCCATTGATACTGTCATTCTTGAGTGTTGTTGAGGTAGGCGGAATGTGTCATGTAGCGGTGAAATGCTTAGATATGACACAGAACACCGATCGCGAAGGCAGCTTACCAAGCAACAACTGACGCTCATGCACGAAAGCGTGGGGATCAAACAGGATTAGATACCCTGGTAGTCCACGCCGTAAACGATGATCACTCGATGTTGGCGATACACAGTCAGCGTCTTAGGGAAACTATTAAGTGATCCACCTGGGGAGTACGGTCGCAAGATTG	D_0__Bacteria;D_1__Bacteroidetes;D_2__Bacteroidia;D_3__Sphingobacteriales;D_4__Lentimicrobiaceae;Ambiguous_taxa;Ambiguous_taxa
f6dfde49bce18553ab2398e77ec6cc93	0	4.81811	TACGGAGGATCCAAGCGTTATCCGGATTTATTGGGTTTAAAGGGTGCGTAGGCGGAATAATAAGTCAGTGGTGAAAGCCTACAGCTTAACTGTAGAACTGCCATTGATACTGTTAATCTTGAGTATATTTGAAGTGGGCGGAATGTGTCATGTAGCGGTGAAATGCTTAGATATGACACAGAACTCCGATAGCGAAGGCAGCTCACTAAACTATAACTGACGCTGAGGCACGAAAGCGTGGGGATCAAACAGGATTAGATACCCTGGTAGTCCACGCTGTAAACGATGATTACTCGATGTGTGCGATACACTGTACGCGTCTGAACGAAAGTATTAAGTAATCCACCTGGGGAGTACGACCGCAAGGTTG	D_0__Bacteria;D_1__Bacteroidetes;D_2__Bacteroidia;D_3__Sphingobacteriales;D_4__S15A-MN91;D_5__uncultured bacterium;D_6__uncultured bacterium
4224613991d5b96264c9cb64bf134474	4.81448	0	TACGGAGGATGCAAGCGTTATCCGGATTCATTGGGTTTAAAGGGTGCGCAGGCGGAGTGATAAGTCAGTGGTGAAATCCTACGGCTCAACTGTAGAACTGCCATTGATACTGTCATTCTTGAGTACTGTTGAGGTGGGCGGAATGTGTCATGTAGCGGTGAAATGCTTAGATATGACACAGAACACCGATCGCGAAGGCAGCTCACCAAGCAGAAACTGACGCTCATGCACGAAAGCGTGGGGATCAAACAGGATTAGATACCCTGGTAGTCCACGCTGTAAACGATGATCACTCGATGTTGGCGATACACTGTCAGCGTCTTAGCGAAAGTATTAAGTGATCCACCTGGGGAGTACGGTCGCAAGATTG	D_0__Bacteria;D_1__Bacteroidetes;D_2__Bacteroidia;D_3__Sphingobacteriales;D_4__Lentimicrobiaceae
40a3521f27ad6fd3ee144e5cc8f3f6dd	0	4.0097	TACGAAGGGGGCTAGCGTTGCTCGGAATCACTGGGCGTAAAGCGCACGTAGGCGGCTTTCTAAGTCAGGGGTGAAATCCCGGAGCTCAACTCCGGAACTGCCCTTGATACTGGAGAGCTCGAGTCCGGGAGAGGTGAGTGGAACTGCGAGTGTAGAGGTGAAATTCGTAGATATTCGCAAGAACACCAGTGGCGAAGGCGGCTCACTGGCCCGGTACTGACGCTGAGGTGCGAAAGCGTGGGGAGCAAACAGGATTAGATACCCTGGTAGTCCACGCCGTAAACGATGGATGCTAGCCGTTGGGCAGCTTGCTGCTCAGTGGCGCCGCTAACGCTTTAAGCATCCCGCCTGGGGAGTACGGTCGCAAGATTA	D_0__Bacteria;D_1__Proteobacteria;D_2__Alphaproteobacteria;D_3__Rhizobiales;D_4__Xanthobacteraceae;D_5__Rhodoplanes;Ambiguous_taxa
0212113e82c0a779ba9a40043977ef5a	0	3.99353	TACGGAGGGTGCAAGCGTTATCCGGATTTATTGGGTTTAAAGGGTGCGTAGGCGGTAAAATAAGTCAGTGGTGAAAAGCTGCAGCTCAACTGTAGTCCTGCCATTGAAACTGTTTTACTTGAGTAACCATGAGGTAGGCGGAATGTGTAGTGTAGCGGTGAAATGCTTAGATATTACACAGAACACCGATTGCGTAGGCAGCTTACTAGCGGTTCACTGACGCTGATGCACGAAAGCGTGGGGATCAAACAGGATTAGATACCCTGGTAGTCCACGCCGTAAACGATGATAACTCGCTGTTGGCGATACACAGTCAGCGGCTTAGCGAAAGCGTTAAGTTATCCACCTGGGGAGTACGCTCGCAAGAGTG	D_0__Bacteria;D_1__Bacteroidetes;D_2__Bacteroidia;D_3__Bacteroidales;D_4__Prolixibacteraceae;D_5__BSV13
258ca5992a1b39604781b94085b9c01f	0	2.78092	TACGTAGGGTGCGAGCGTTAATCGGAATTACTGGGCGTAAAGCGTGCGCAGGCGGTTTGTTAAGATAGGCGTGAAATCCCCGGGCTCAACCTGGGAACTGCGTTTATGACTGGCAGGCTAGAGTATGGCAGAGGGGGGTGGAATTCCACGTGTAGCAGTGAAATGCGTAGAGATGTGGAGGAACACCGATGGCGAAGGCAGCCCCCTGGGCCAATACTGACGCTCATGCACGAAAGCGTGGGTAGCAAACAGGATTAGATACCCTGGTAGTCCACGCCCTAAACGATGTCAACTAGGTGTTGGGAGGGTAAAACCTTTTAGTACCGGAGCTAACGCGTGAAGTTGACCGCCTGGGGAGTACGGCCGCAAGGTTA	D_0__Bacteria;D_1__Proteobacteria;D_2__Gammaproteobacteria;D_3__Betaproteobacteriales;D_4__Rhodocyclaceae;D_5__Ferribacterium
a0dd5e2c4d1e2193ab4f0e04316a0267	2.53394	0	TACGAAGGGGGCTAGCGTTGCTCGGAATCACTGGGCGTAAAGGGTGCGTAGGCGGGTTTTTAAGTCAGAGGTGAAATCCTGGAGCTCAACTCCAGAACTGCCTTTGATACTGAAAGTCTTGAGTACGGGAGAGGTGAGTGGAACTGCGAGTGTAGAGGTGAAATTCGTAGATATTCGCAAGAACACCAGTGGCGAAGGCGGCTCACTGGCCCGTAACTGACGCTGAGGCACGAAAGCGTGGGGAGCAAACAGGATTAGATACCCTGGTAGTCCACGCCGTAAACGATGAATGCCAGCCGTTAGTGGGTTTACTCACTAGTGGCGCAGCTAACGCTTTAAGCATTCCGCCTGGGGAGTACGGTCGCAAGATTA	D_0__Bacteria;D_1__Proteobacteria;D_2__Alphaproteobacteria;D_3__Rhizobiales;D_4__Xanthobacteraceae
f85299dab3d000cc3c873e639f48dcc3	0	2.52223	TACGTAGGGTGCGAGCGTTAATCGGAATTACTGGGCGTAAAGCGTGCGCAGGCGGTTTGATAAGACAGGCGTGAAATCCCCGGGCTCAACCTGGGAACTGCGTTTGTGACTGTCTCACTAGAGTACGGCAGAGGGGGGTGGAATTCCACGTGTAGCAGTGAAATGCGTAGAGATGTGGAGGAACACCAATGGCGAAGGCAGCCCCCTGGGTCGATACTGACGCTCATGCACGAAAGCGTGGGTAGCAAACAGGATTAGATACCCTGGTAGTCCACGCCCTAAACGATGTCAACTAGGTGTTGGGAGGGTAAAACCTTTTAGTACCGGAGCTAACGCGTGAAGTTGACCGCCTGGGGAGTACGGCCGCAAGGTTA	D_0__Bacteria;D_1__Proteobacteria;D_2__Gammaproteobacteria;D_3__Betaproteobacteriales;D_4__Rhodocyclaceae;D_5__Dechloromonas;D_6__uncultured bacterium
050b591c7d17f7994b6ecce38fb235a2	0	2.39289	TACGGAGGGTGCAAGCGTTATCCGGATTTATTGGGTTTAAAGGGTGCGTAGGCGGTAAAATAAGTCAGTGGTGAAAAGCTGCAGCTCAACTGTAGTCCTGCCATTGAAACTGTTTTACTTGAGTAACCATGAGGTAGGCGGAATGTGTAGTGTAGCGGTGAAATGCTTAGATATTACACAGAACACCGATTGCGTAGGCAGCTTACTAGAGGTTCACTGACGCTGATGCACGAAAGCGTGGGGATCAAACAGGATTAGATACCCTGGTAGTCCACGCCGTAAACGATGATAACTCGCTGTTGGCGATACACAGTCAGCGGCTTAGCGAAAGCGTTAAGTTATCCACCTGGGGAGTACGCTCGCAAGAGTG	D_0__Bacteria;D_1__Bacteroidetes;D_2__Bacteroidia;D_3__Bacteroidales;D_4__Prolixibacteraceae;D_5__BSV13;D_6__uncultured bacterium
8098dbdb0a6d573f5cfb3186ff3c0252	0	2.08569	TACGGAGGATCCAAGCGTTATCCGGATTTATTGGGTTTAAAGGGTGCGTAGGCGGACCCTTAAGTCAGTGGTGAAAGTTTGCGGCTCAACCGTAAAATTGCCATTGAAACTGAGGGTCTTGAGTGTAAATGAGGTAGGCGGAATGTGTTGTGTAGCGGTGAAATGCTTAGATATAACACAGAACACCAATTGCGAAGGCAGCTTACTGGGATACAACTGACGCTGAGGCACGAAAGCGTGGGGATCAAACAGGATTAGATACCCTGGTAGTCCACGCAGTAAACGATGAATACTAGCTGTATGCGATATACTGTATGTGGCAAAGCGAAAGCGTTAAGTATTCCACCTGGGGAGTACGTTCGCAAGAATG	D_0__Bacteria;D_1__Bacteroidetes;D_2__Bacteroidia;D_3__Bacteroidales;D_4__Paludibacteraceae;D_5__Paludibacter;Ambiguous_taxa
689e5548c35a33fbe9132e985f09b3b4	1.73756	0	TACGGGGGGTGCAAGCGTTGTTCGGATTTATTGGGCGTAAAGAGCGTGTAGGCGGTTTGTTAAGTCTGATGTGAAAGCCCTGGGCTCAACCCAGGAAGTGCATTGGAAACTGGCAGACTTGAATACGGGAGAGGGCAGTGGAATTCCTAGTGTAGGAGTGAAATCCGTAGATATTAGGAGGAACACCGGTGGCGAAGGCGGCTGCCTGGACCGATATTGACGCTGAGACGCGAAAGCGTGGGTAGCAAACAGGATTAGATACCCTGGTAGTCCACGCCGTAAACGATGAGAACTAGGTGTTGCGGGTATTGACCCCTGCAGTGCCGTAGCTAACGCATTAAGTTCTCCGCCTGGGAAGTACGGTCGCAAGACTA	D_0__Bacteria;D_1__Proteobacteria;D_2__Deltaproteobacteria;D_3__Desulfuromonadales;D_4__Geobacteraceae;D_5__Geobacter
84636a5b9388e76f7e116713bbe7fa05	0	1.63298	TACGGAGGATCCTAGCGTTATCCGGATTTATTGGGTTTAAAGGGTGCGCAGGCGGAATTATAAGTCAGTGGTGAAATCCTGCAGCTTAACTGCAGAACTGCCATTGATACTGTTATTCTTGAGTATATTTGAAGTGGGCGGAATGTGTCATGTAGCGGTGAAATGCTTAGATATGACACAGAACACCAATTGCGAAGGCAGCTCACTAAACTATAACTGACGCTCATGCACGAAAGCGTGGGGATCAAACAGGATTAGATACCCTGGTAGTCCACGCCGTAAACGATGATTACTCGATGTTGGCGATACACAGTCAGCGTCTAAGCGAAAGCAATAAGTAATCCACCTGGGGAGTACGATCGCAAGGTTG	D_0__Bacteria;D_1__Bacteroidetes;D_2__Bacteroidia;D_3__Sphingobacteriales;D_4__Lentimicrobiaceae;Ambiguous_taxa;Ambiguous_taxa
dc3893119efa55420b9f99f2eced004a	0	1.61681	TACAGAGGTGGCAAGCGTTGTTCGGATTTACTGGGCGTAAAGGGTGCGTAGGTGGTATTGTGTGTCGGGCGTAAAAGTTCACCGCTCAACGGTGAAAGGCCGTCCGAAACTACAAAACTAGAGTGCAGGAGAGGAGAGCGGAATACTTGGTGTAGCGGTGGAATGCGTTGAGATCAAGTAGAACACCGGTGGCGTAGGCGGCTCTCTGGAATGTAACTGACACTGAGGCACGAAAGTTGGGGGAGCAAACAGGATTAGATACCCTGGTAGTCCCAACCCTAAACGGTGTACACTTGTTGTAGGGGGAATTGACCCCCCCTGTGACGGAGCTAACGCGTTAAGTGTACCGCCTGGGGAGTACGGTCGCAAGATTA	D_0__Bacteria;D_1__Kiritimatiellaeota;D_2__Kiritimatiellae;D_3__WCHB1-41;D_4__uncultured Verrucomicrobia bacterium;D_5__uncultured Verrucomicrobia bacterium;D_6__uncultured Verrucomicrobia bacterium
a0c6e14c795af6d7770e0a120a9a1399	0	1.51981	TACAGAGGTGGCAAGCGTTGTTCGGATTTACTGGGCGTAAAGGGTGCGTAGGTGGTATGGTATGTCGGGCGTGAAAGCTCACCGCTCAACGGTGAAATGTCGTCCGAAACTACCAAACTAGAGTGCAGGAGAGGAGAGCGGAATACTTGGTGTAGCGGTGGAATGCGTTGAGATCAAGTAGAACACCGGTGGCGTAGGCGGCTCTCTGGAATGTAACTGACACTGAGGCACGAAAGTTGGGGGAGCAAACAGGATTAGATACCCTGGTAGTCCCAACCCTAAACGGTGTACACTTGTTGTAGGGGGAATTGACCCCCCCTGTGACGGAGCTAACGCGTTAAGTGTACCGCCTGGGGAGTACGGTCGCAAGATTA	D_0__Bacteria;D_1__Kiritimatiellaeota;D_2__Kiritimatiellae;D_3__WCHB1-41;D_4__uncultured Verrucomicrobia bacterium;D_5__uncultured Verrucomicrobia bacterium;D_6__uncultured Verrucomicrobia bacterium
5493a580b834be836dd37572845e6957	1.42986	0	TACGTAGGGTGCGAGCGTTAATCGGAATTACTGGGCGTAAAGCGTGCGCAGGCGGTTTTGTAAGACAGATGTGAAATCCCCGGGCTCAACCTGGGAACTGCGTTTGTGACTGCAAGACTTGAGTGTGGCAGAGGGGGGTGGAATTCCACGTGTAGCAGTGAAATGCGTAGAGATGTGGAGGAACACCGATGGCGAAGGCAGCCCCCTGGGTCAACACTGACGCTCATGCACGAAAGCGTGGGTAGCAAACAGGATTAGATACCCTGGTAGTCCACGCCCTAAACGATGCGAACTAGGTGTTGGGGAAGGAGACTTTCTTAGTACCGCAGCTAACGCGTGAAGTTCGCCGCCTGGGGAGTACGGTCGCAAGATTA	D_0__Bacteria;D_1__Proteobacteria;D_2__Gammaproteobacteria;D_3__Betaproteobacteriales;D_4__Rhodocyclaceae;D_5__Sulfuritalea;Ambiguous_taxa
252101f25169f3df759d5dd63f9612e7	0	1.16411	TACGGAGGGTGCAAGCGTTATCCGGATTTATTGGGTTTAAAGGGTGCGTAGGCGGTAAAATAAGTCAGTGGTGAAAAGCTGCAGCTCAACTGTAGTCCTGCCATTGAAACTGTCTTACTTGAGTAACCATGAGGTAGGCGGAATGTGTAGTGTAGCGGTGAAATGCTTAGATATTACACAGAACACCGATTGCGTAGGCAGCTTACTAGAGGTTCACTGACGCTGATGCACGAAAGCGTGGGGATCAAACAGGATTAGATACCCTGGTAGTCCACGCCGTAAACGATGATAACTCGCTGTTGGCGATACACAGTCAGCGGCTTAGCGAAAGCGTTAAGTTATCCACCTGGGGAGTACGCTCGCAAGAGTG	D_0__Bacteria;D_1__Bacteroidetes;D_2__Bacteroidia;D_3__Bacteroidales;D_4__Prolixibacteraceae;D_5__BSV13;D_6__uncultured bacterium
dcc292e7c1e70f87b123fd477760a297	0	1.05093	AACGTAGGAGGCGAGCGTTATCCGGATTTACTGGGCGTAAAGCGTGTGTAGGCGGTACGGCAAGTTGGATGTGAAAGCTCCTGGCTTAACTAGGAGAGGTCGTTCAATACTACCGAACTTGAGGGCATCAGAGGAAGGTGGAATTCCCGGTGTAGTGGTGAAATGCGTAGATATCGGGAGGAACACCAGTGGCGAAAGCGGCCTTCTGGGATGATCCTGACGCTCAGACACGAAAGCTAGGGTAGCGAACGGGATTAGAGACCCCGGTAGTCCTAGCAGTAAACGATGTAGACTTGGTGTCGGAGGTGTCAAAACCTTCGGTATCGTAGCTAACGCGATAAGTCTACCGCCTGGGGACTACGGCCGCAAGGTTA	D_0__Bacteria;D_1__Chloroflexi;D_2__Anaerolineae;D_3__Anaerolineales;D_4__Anaerolineaceae;D_5__uncultured
df1e0a55b7b186ec1dd822c844a89a6b	0	1.05093	TACGGAGGGTGCAAGCGTTATCCGGATTTATTGGGTTTAAAGGGTGCGTAGGCGGTGAAATAAGTCAGTGGTGAAAAGCTGCAGCTCAACTGTAGTCCTGCCATTGAAACTGTTTTACTTGAGTAACCATGAGGTAGGCGGAATGTGTAGTGTAGCGGTGAAATGCTTAGATATTACACAGAACACCGATTGCGTAGGCAGCTTACTAGAGGTTCACTGACGCTGATGCACGAAAGCGTGGGGATCAAACAGGATTAGATACCCTGGTAGTCCACGCCGTAAACGATGATAACTCGCTGTTGGCGATACACAGTCAGCGGCTTAGCGAAAGCGTTAAGTTATCCACCTGGGGAGTACGCTCGCAAGAGTG	D_0__Bacteria;D_1__Bacteroidetes;D_2__Bacteroidia;D_3__Bacteroidales;D_4__Prolixibacteraceae;D_5__BSV13;D_6__uncultured bacterium
ce47ec20a7f6d490285b27cb2a654bc2	0	0.986257	TACGGAGGGTGCAAGCGTTGTTCGGAATTACTGGGCGTAAAGGGCGCGTAGGCGGTTTGATAAGTCAGATGTGAAAGCCCACGGCTTAACCGTGGAAGTGCATTTGATACTGTCAGACTTGAGTACCAGAGGGGAAAGTGGAATTCCCGGTGTAGAGGTGAAATTCGTAGATATCGGGAGGAATACCGGTGGCGAAGGCGACTTTCTGGCTGAGTACTGACGCTGAGGCGCGAAAGCGTGGGGAGCAAACAGGATTAGATACCCTGGTAGTCCACGCTGTAAACGATGTCAACTAGATGTAGGGGGTGTTGATCCCTTCTGTGTCGCAGCTAACGCATTAAGTTGACCGCCTGGGGAGTACGGTCGCAAGATTA	D_0__Bacteria;D_1__Proteobacteria;D_2__Deltaproteobacteria;D_3__Desulfobacterales;D_4__Desulfobulbaceae;D_5__Desulfobulbus
2ba009da561206deb16186e8e5a6e681	0.235294	0.743735	TACGTAGGGGGCGAGCGTTGTCCGAATTTACTGGGCGTAAAGCGCGCGTAGGTGGACATTTAAGTTGGTGGTGAAAGCTCTAGGCTCAACCTGGAAACTGCCTTCAAAACTGGATGTCTTGAGGTATGGAGAGGGAACTGGAATTCCTGGTGTAGCGGTGAAATGCGTAGATATCAGGAGGAACACCGATGGCGAAGGCAGGTTCCTGGCCATATCCTGACACTGAGGTGCGAAAGCTAGGGTAGCGAACGGGATTAGATACCCCGGTAGTCCTAGCCGTAAACGATGGATACTAGGTGTTAGAGGTATCGACCCCTCTAGTGCCGCAGCTAACGCATTAAGTATCCCGCCTGGGGAGTACGGCCGCAAGGTTG	D_0__Bacteria;D_1__Armatimonadetes;D_2__uncultured;D_3__uncultured bacterium;D_4__uncultured bacterium;D_5__uncultured bacterium;D_6__uncultured bacterium
c945802441f6322c89679fe301f2c993	0.361991	0.565885	TACAGAGGGGGCAAGCGTTATTCGGAATTATTGGGCGTAAAGGGCGCGTAGGCGGTTTTTTAAGTCAGATGTGTAATCCCCGAGCTCAACTTGGGAACTGCATCTGAGACTGGAAGGCTAGAGTACTGGAGAGGGTGGTGGAATTCCTCGTGTAGCGGTGAAATGCGTAGAGATGAGGAGGAACACCAGTGGCGAAGGCGGCCACCTGGACAGTAACTGACGCTGAGGCGCGAAAGTGTGGGTAGCAAACAGGATTAGATACCCTGGTAGTCCACGCTGTAAACGATGAACACTTGGTGTGGAGGGAGTTGACCCCTTCCGTGCCGGAGCTAACGCGTTAAGTGTTCCGCCTGGGGAGTACGGTCGCAAGGCTG	D_0__Bacteria;D_1__Acidobacteria;D_2__Holophagae;D_3__Holophagales;D_4__Holophagaceae;D_5__Geothrix;Ambiguous_taxa
3728f4038f0280bf742bb074ce026321	0.343891	0.533549	TACGGAGGATGCGAGCGTTATCCGGATTCATTGGGTTTAAAGGGTGCGCAGGCGGAATGATAAGTCAGTGGTGAAATCCTACAGCTTAACTGTAGAACTGCCATTGATACTATCGTTCTTGAGTACATTTGGAGTGGGCGGAATGTGTCATGTAGCGGTGAAATGCTTAGATATGACACAGAACACCGATCGCGAAGGCAGCTCACTAAGTTGTAACTGACGCTCAGGCACGAAAGCGTGGGGATCAAACAGGATTAGATACCCTGGTAGTCCACGCCGTAAACGATGATTACTCGATGTTGGCGATACACTGTCAGCGTCTAAGCGAAAGCATTAAGTAATCCACCTGGGGAGTACGGCCGCAAGGTTG	D_0__Bacteria;D_1__Bacteroidetes;D_2__Bacteroidia;D_3__Sphingobacteriales;D_4__Lentimicrobiaceae;D_5__uncultured Sphingobacteriia bacterium;D_6__uncultured Sphingobacteriia bacterium
84e1fe54996ce9424a3555a719673e4f	0	0.711399	TACGGAGGATGCAAGCGTTATCCGGATTCATTGGGTTTAAAGGGTGCGCAGGCGGAATGATAAGTCAGTGGTGAAATCCTACGGCTCAACTGTAGAACTGCCATTGATACTGTCATTCTTGAGTACTGTTGAGGTGGGCGGAATGTGTCATGTAGCGGTGAAATGCTTAGATATGACACAGAACACCGATCGCGAAGGCAGCTCACCAAGCAGAAACTGACGCTCATGCACGAAAGCGTGGGGATCAAACAGGATTAGATACCCTGGTAGTCCACGCTGTAAACGATGATCACTCGATGTTGGCGATACACTGTCAGCGTCTTAGCGAAAGTATTAAGTGATCCACCTGGGGAGTACGGTCGCAAGATTG	D_0__Bacteria;D_1__Bacteroidetes;D_2__Bacteroidia;D_3__Sphingobacteriales;D_4__Lentimicrobiaceae
75a422b9932e9eda7c751cd91ee566c9	0	0.646726	TACGGAGGATCCAAGCGTTATCCGGATTCATTGGGTTTAAAGGGTGCGCAGGCGGAATGATAAGTCAGTGGTGAAATCCTACAGCTCAACTGTAGAACTGCCATTGATACTGTCGTTCTTGAGTACACTTGGAGTGGGCGGAATGTGTCATGTAGCGGTGAAATGCTTAGATATGACACAGAACACCGATCGCGAAGGCAGCTCACTAAATTGTAACTGACGCTCAGGCACGAAAGCGTGGGGATCAAACAGGATTAGATACCCTGGTAGTCCACGCCGTAAACGATGATCACTCGATGTTGGCGATATACTGTCAGCGTCTAAGCGAAAGCATTAAGTGATCCACCTGGGGAGTACGATCGCAAGATTG	D_0__Bacteria;D_1__Bacteroidetes;D_2__Bacteroidia;D_3__Sphingobacteriales;D_4__Lentimicrobiaceae;Ambiguous_taxa;Ambiguous_taxa
ff1bd8113a59e63cbb44713fe3645ed6	0.524887	0.113177	TACGTAGGGTGCGAGCGTTAATCGGAATTACTGGGCGTAAAGCGTGCGCAGGCGGTTATATAAGACAGATGTGAAATCCCCGGGCTCAACCTGGGACCTGCATTTGTGACTGTATAGCTAGAGTACGGTAGAGGGGGATGGAATTCCGCGTGTAGCAGTGAAATGCGTAGATATGCGGAGGAACACCGATGGCGAAGGCAATCCCCTGGACCTGTACTGACGCTCATGCACGAAAGCGTGGGGAGCAAACAGGATTAGATACCCTGGTAGTCCACGCCCTAAACGATGTCAACTGGTTGTTGGGTCTTCACTGACTCAGTAACGAAGCTAACGCGTGAAGTTGACCGCCTGGGGAGTACGGCCGCAAGGTTG	D_0__Bacteria;D_1__Proteobacteria;D_2__Gammaproteobacteria;D_3__Betaproteobacteriales;D_4__Burkholderiaceae;D_5__Rhodoferax
461b9d44ca4ea8a9d9c0454d4830b05f	0.542986	0.0808407	TACAGAGGGGGCAAGCGTTATTCGGAATTACTGGGCGTAAAGGGCGCGTAGGCGGTTCTTTAAGTCGGATGTGCAATCCCCGAGCTCAACTTGGGAACTGCATCCGAAACTGGGGAGCTAGAGTACTGGAGAGGGTGGTAGAATTCCACGTGTAGCGGTGAAATGCGTAGAGATGTGGAGGAATACCAGTGGCGAAGGCGGCCACCTGGACAGTAACTGACGCTGAGGCGCGAAAGTGTGGGTAGCAAACAGGATTAGATACCCTGGTAGTCCACACTGTAAACGATGAACACTTGGTGTGGCGGAAGTTGACCTCCGCCGTGCCGGAGCTAACGCGTTAAGTGTTCCGCCTGGGGAGTACGGTCGCAAGGCTG	D_0__Bacteria;D_1__Acidobacteria;D_2__Holophagae;D_3__Holophagales;D_4__Holophagaceae;D_5__uncultured;D_6__uncultured bacterium
d203e533684e9d248dfcf70d859d065e	0	0.582053	TACGGAGGATGCAAGCGTTATCCGGATTCATTGGGTTTAAAGGGTGCGTAGGCGGCTCTTTAAGTCAGTGGTGAAATCTTGCCGCTTAACGGTAAAATTGCCATTGATACTGAAGAGCTTGAGTACAGTTGAGGTAGGCGGAATGTGTAGTGTAGCGGTGAAATGCTTAGATATTACACAGAACACCAATTGCGAAGGCAGCCTACTAAGTTGTTACTGACGCTGATGCACGAAAGCGTGGGGAGCGAACAGGATTAGATACCCTGGTAGTCCACGCCGTAAACGATGCTCACTCGCTGTTTGCGATACACAGTAAGCGGCCAAGCGAAAGCATTAAGTGAGCCACCTGGGGAGTACGATCGCAAGGTTG	D_0__Bacteria;D_1__Bacteroidetes;D_2__Bacteroidia;D_3__Bacteroidales;D_4__Prolixibacteraceae;D_5__WCHB1-32;Ambiguous_taxa
50c177d71723ac40af6e6fd0b9073d1d	0	0.549717	TACGGAGGATCCAAGCGTTATCCGGATTCATTGGGTTTAAAGGGTGCGCAGGCGGAATGATAAGTCAGTGGTGAAAGCCTACAGCTCAACTGTAGAACTGCCATTGATACTGTCGTTCTTGAGTACACTTGGAGTGGGCGGAATGTGTCATGTAGCGGTGAAATGCTTAGATATGACACAGAACACCGATCGCGAAGGCAGCTCACTAAATTGTAACTGACGCTCAGGCACGAAAGCGTGGGGATCAAACAGGATTAGATACCCTGGTAGTCCACGCCGTAAACGATGATCACTCGATGTTGGCGATATACTGTCAGCGTCTAAGCGAAAGCATTAAGTGATCCACCTGGGGAGTACGATCGCAAGATTG	D_0__Bacteria;D_1__Bacteroidetes;D_2__Bacteroidia;D_3__Sphingobacteriales;D_4__Lentimicrobiaceae;Ambiguous_taxa;Ambiguous_taxa
a4e883eb01faf953fb74cbe15656707b	0	0.468876	TACGTAGGGTGCGAGCGTTAATCGGAATTACTGGGCGTAAAGCGTGCGCAGGCGGTTTTGTAAGTCAGATGTGAAATCCCCGGGCTCAACCTGGGAACTGCATTTGAGACTGCAAGGCTAGAGTGTGGCAGAGGGGGGTAGAATTCCACGTGTAGCAGTGAAATGCGTAGAGATGTGGAGGAATACCGATGGCGAAGGCAGCCCCCTGGGCCAATACTGACGCTCATGCACGAAAGCGTGGGGAGCAAACAGGATTAGATACCCTGGTAGTCCACGCCCTAAACGATGTCAACTAGGTGTTGGAAGGGTTAAACCTTTTAGTGCCGTAGCTAACGCGTGAAGTTGACCGCCTGGGGAGTACGGCCGCAAGGCTA	D_0__Bacteria;D_1__Proteobacteria;D_2__Gammaproteobacteria;D_3__Betaproteobacteriales;D_4__Rhodocyclaceae;D_5__Candidatus Accumulibacter;D_6__uncultured beta proteobacterium
ab883e62649bef8bcf3726a8cabc4961	0	0.452708	TACGGAGGATGCAAGCGTTATCCGGATTCATTGGGTTTAAAGGGTGCGCAGGCGGAATGATAAGTCAGTGGTGAAATCCTACAGCTTAACTGTAGAACTGCCATTGATACTGTCGTTCTTGAGTACACTTGGAGTGGGCGGAATGTGTCATGTAGCGGTGAAATGCTTAGATATGACACAGAACACCGATCGCGAAGGCAGCTCACTAAATTGTAACTGACGCTCAGGCACGAAAGCGTGGGGATCAAACAGGATTAGATACCCTGGTAGTCCACGCCGTAAACGATGATCACTCGATGTTGGCGATATACTGTCAGCGTCTAAGCGAAAGCATTAAGTGATCCACCTGGGGAGTACGATCGCAAGATTG	D_0__Bacteria;D_1__Bacteroidetes;D_2__Bacteroidia;D_3__Sphingobacteriales;D_4__Lentimicrobiaceae;Ambiguous_taxa;Ambiguous_taxa
035edd998d7864250c983102de197a9d	0	0.452708	TACGTAGGGTGCAAGCGTTAATCGGAATTACTGGGCGTAAAGCGTGCGCAGGCGGTTATACAAGACAGGCGTGAAATCCCCGGGCTTAACCTGGGAATGGCGCCTGTGACTGTATAGCTAGAGTGTGTCAGAGGGGGGTAGAATTCCACGTGTAGCAGTGAAATGCGTAGATATGTGGAGGAATACCAATGGCGAAGGCAGCCCCCTGGGATAACACTGACGCTCATGCACGAAAGCGTGGGGAGCAAACAGGATTAGATACCCTGGTAGTCCACGCCCTAAACGATGCTGACTAGTTGTTCGGGATTTACATCCTGAGTAACGTAGCTAACGCGTGAAGTCAGCCGCCTGGGGAGTACGGTCGCAAGATTA	D_0__Bacteria;D_1__Proteobacteria;D_2__Gammaproteobacteria;D_3__Betaproteobacteriales;D_4__Burkholderiaceae;D_5__Polynucleobacter
7b7f8119f638f02bfe0cb072def67f9f	0	0.420372	TACGGAGGATCCAAGCGTTATCCGGATTCATTGGGTTTAAAGGGTCCGCAGGCGGACCGATAAGTCAGGGGTGAAATCCTACGGCTCAACCGTAGAACTGCCCTTGATACTGTTGGTCTAGAGTACAGTTGAGGTGGGCGGAATGTGTCATGTAGCGGTGAAATGCATAGATATGACACAGAACACCGATCGCGAAGGCAGCTCACCAAGCTGTAACTGACGCTCAGGGACGAAAGCGTGGGGATCAAACAGGATTAGATACCCTGGTAGTCCACGCTGTAAACGATGGTCACTCGATGTTGGCGATACACAGTCAGCGTCTGAGCGAAAGCATTAAGTGACCCACCTGGGGAGTACGATCGCAAGATTG	D_0__Bacteria;D_1__Bacteroidetes;D_2__Bacteroidia;D_3__Sphingobacteriales;D_4__Z4MB62;D_5__uncultured bacterium;D_6__uncultured bacterium
741f3e45b843aa784860e58ac192a72f	0	0.420372	TACGGAGGATGCAAGCGTTATCCGGATTCATTGGGTTTAAAGGGTGCGCAGGCGGAATGATAAGTCAGTGGTGAAATCCTGCAGCTTAACTGCAGAACTGCCATTGATACTGCCGTTCTTGAGTATAGTTGAAGTGGGCGGAATGTGTCATGTAGCGGTGAAATGCTTAGATATGACACAGAACACCGATCGCGAAGGCAGCTCGCTAAGCTATAACTGACGCTCATGCACGAAAGCGTGGGGATCAAACAGGATTAGATACCCTGGTAGTCCACGCCGTAAACGATGATTACTCGATGTTGGCGATATACAGTCAGCGTCTAAGCGAAAGCATTAAGTAATCCACCTGGGGAGTACGTTCGCAAGGATG	D_0__Bacteria;D_1__Bacteroidetes;D_2__Bacteroidia;D_3__Sphingobacteriales;D_4__Lentimicrobiaceae;Ambiguous_taxa;Ambiguous_taxa
e3166295d1eb191603ae8d0c62e26df9	0.41629	0	TACGTAGGGGGCAAGCGTTGTCCGGATTTACTGGGTGTAAAGGGCGCGTAGGCGGATCTATAAGTCGGTGGTGAAATCCTGCAGCTTAACTGCAGAACTGCCGTCGATACTGTGGATCTTGAGTTCGGAAGAGAGTAGCGGAATTCCAGGTGTAGTAGTGAAATACGTAGATATCTGGAAGAACACCAGTGGCGAAGGCGGCTACTTGGTCCGTATCTGACGCTGAGGCGCGAAAGCGTGGGGAGCAAACAGGATTAGATACCCTGGTAGTCCACGCTGTAAACGATGAATACTAGATGTTGGGTGCATTAGCACCCAGTGTCGCAGCTAACGCATTAAGTATTCCACCTGGGGAGTACGATCGCAAGGTTG	D_0__Bacteria;D_1__Bacteroidetes;D_2__Ignavibacteria;D_3__Ignavibacteriales
ffb3a75063fcc2fce18e3b7a86f1c963	0	0.388036	TACGGAGGGTGCAAGCGTTATCCGGATTTACTGGGTTTAAAGGGTGCGTAGGTGGGCATTTAAGTCAGTGGTGAAATCTTCGAGCTTAACTCGGAAACTGCCATTGATACTACTTGTCTTGAATATCCTGGAGGTAAGCGGAATATGTCATGTAGCGGTGAAATGCTTAGATATGACATAGAACACCCATTGCGAAGGCAGCTTACTACGGGATTATTGACACTGAGGCACGAAAGCGTGGGGATCAAACAGGATTAGATACCCTGGTAGTCCACGCCCTAAACGATGGATACTCGACATCAGCGATACACTGTTGGTGTCTGAGCGAAAGCATTAAGTATCCCACCTGGGAAGTACGATCGCAAGATTG	D_0__Bacteria;D_1__Bacteroidetes;D_2__Bacteroidia;D_3__Chitinophagales;D_4__Chitinophagaceae;D_5__Ferruginibacter;D_6__uncultured Bacteroidetes bacterium
cfea9db554d1a52f7da812bea4669b08	0	0.388036	CACGTAGGGGGCGAGCGTTGTTCGGAATTACTGGGCGTAAAGGGCATGTAGGCGGCCTTGTAAGCTTGGCGTGAAATACCATGGCTTAACCATGGGAATGCGTTGAGAACTGCAAGGCTTGAGTGACGGAGAGGGAGCTAGAATTCCTGGTGTAGGGGTGGAATCTGTAGAGATCAGGAAGAATACCAATGGCGAAGGCAAGCTCCTGGCCGATGACTGACGCTGAGGTGCGAAAGTGTGGGGATCAAACAGGATTAGATACCCTGGTAGTCCACACAGTAAACGATGTGCACTAGGTGCTGGGGCGGATGCTTCAGTGCCGTAGCTAACGTGATAAGTGCACCGCCTGGGGAGTATGCTCGCAAGGGTG	D_0__Bacteria;D_1__Spirochaetes;D_2__Spirochaetia;D_3__Spirochaetales;D_4__Spirochaetaceae;D_5__uncultured;Ambiguous_taxa
dd5ec5e3a4d1362dff68210468e8fa09	0	0.371867	TACGGAGGATGCAAGCGTTATCCGGATTCATTGGGTTTAAAGGGTGCGCAGGCGGATTGGTAAGTCAGTGGTGAAATTCAACGGCTCAACTGTTGATCTGCCATTGATACTGTCAGTCTAGAGTATAGTTGGAGTGGGCGGAATGTGTCATGTAGCGGTGAAATGCTTAGATATGACACAGAACACCGATCGCGAAGGCAGCTCACTAAGCTAAAACTGACGCTCATGCACGAAAGCGTGGGGATCAAACAGGATTAGATACCCTGGTAGTCCACGCTGTAAACGATGATTACTCGATGTTGGCGATACACAGTCAGCGTCTGAACGAAAGTATTAAGTAATCCACCTGGGGAGTACGTTCGCAAGGATG	D_0__Bacteria;D_1__Bacteroidetes;D_2__Bacteroidia;D_3__Sphingobacteriales;D_4__KD1-131;D_5__uncultured bacterium;D_6__uncultured bacterium
52334e3afded2f30385b58081b503277	0	0.355699	AACGTAGGAAGCGAGCGTTATCCGGATTTACTGGGCGTAAAGCGCGTGTAGGCGGTCGGGTAAGTTGGATGTGAAAGCTCCTGGCTTAACTGGGAGAGGTCGTTCAATACTGCTTGACTAGAGGATGGGAGAGGGAAGTGGAATTCCGGGTGTAGTGGTGAAATGCGTAGATATCCGGAGGAACACCAGTGGCGAAAGCGGCTTCCTGGCCCATAACTGACGCTCAGACGCGAAAGCTAGGGGAGCGAACGGGATTAGAGACCCCGGTAGTCCTAGCTGTAAACGATGTGGACTTGGCGTTGGCGGGTTTAAATCCGTCAGTGCCGAAGCAAACGCGATAAGTCCACCGCCTGGGGACTACGGCCGCAAGGTTA	D_0__Bacteria;D_1__Chloroflexi;D_2__Anaerolineae;D_3__Anaerolineales;D_4__Anaerolineaceae;D_5__Leptolinea;Ambiguous_taxa
3e5b5c6cabf7787ea77ccafc2237dc88	0	0.339531	TACGGAGGATCCAAGCGTTATCCGGATTCATTGGGTTTAAAGGGTGCGCAGGCGGAATGATAAGTCAGTGGTGAAATCTCTCGGCTCAACTGAGAAACTGCCATTGATACTGTCGTTCTTGAGTACACTTGGAGTGGGCGGAATGTGTCATGTAGCGGTGAAATGCTTAGATATGACACAGAACACCGATCGCGAAGGCAGCTCACTAAGTTGTAACTGACGCTCAGGCACGAAAGCGTGGGGATCAAACAGGATTAGATACCCTGGTAGTCCACGCTGTAAACGATGATCACTCGATGTTGGCGATATACTGTCAGCGTCTAAGCGAAAGCATTAAGTGATCCACCTGGGGAGTACGATCGCAAGATTG	D_0__Bacteria;D_1__Bacteroidetes;D_2__Bacteroidia;D_3__Sphingobacteriales;D_4__Lentimicrobiaceae;Ambiguous_taxa;Ambiguous_taxa
f855e22520af35f81198f1e8819a3735	0	0.339531	AACGTAGGAGGCAAGCGTTATTCGGATTTACTGGGCGTAAAGCGTGTGCAGGCGGTTTGGAAAGTTGGATGTGAAAGCTCCTGGCTTAACTGGGAGAGGTCGTTCAATACTTCCAGACTAGAGGATGAGAGAGGAAAGTGGAATTCCGAGTGTAGTGGTGAAATGCGTAGATATTCGGAGGAACACCAGTGGCGAAAGCGGCTTTCTGGCTCATTTCTGACGCTCAGACACGAAAGCTAGGGTAGCAAACGGGATTAGAGACCCCGGTAGTCCTAGCTGTAAACGATGTAGACTTGGCGTCGGTGGGGTAAAATCCGCCGGTGCCGTAGCTAACGCGATAAGTCTACCGCCTGGGGACTACGGCCGCAAGGTTA	D_0__Bacteria;D_1__Chloroflexi;D_2__Anaerolineae;D_3__Anaerolineales;D_4__Anaerolineaceae
041150357d4deedc791b78c87f3127ca	0	0.323363	CACGTAGGAGACGAGCGTTATCCGGATTTACTGGGTGTAAAGCGCGTGCAGGCGGTCCGATAAGTTGGATGTGAAAGCTCCTGGCTTAACTGGGAGAGGTCGTTCAATACTGTTGGACTAGAGGATGTCAGAGGGGAGTGGAATTCCGAGTGTAGCGGTAAAATGCATAGATATTCGGAAGAACACCAGTGGCGAAGGCGGCTCTCTGGGGCATATCTGACGCTCAGACGCGAAAGCTAGGGTAGCAAACGGGATTAGAGACCCCGGTAGTCCTAGCCGTAAACGATGTGAACTTGGCGTTGGTGGGTTCAAATCCATCAGTGCCGTAGCAAACGCGATAAGTTCACCACCTGGGGACTACGGCCGCAAGGTTA	D_0__Bacteria;D_1__Chloroflexi;D_2__Anaerolineae;D_3__Anaerolineales;D_4__Anaerolineaceae;D_5__Anaerolinea;D_6__metagenome
31f5eed53c9b310fa7067569c71f3b50	0.307692	0	TACGTAGGGGGCAAGCGTTGTCCGGATTTACTGGGTGTAAAGGGCGCGTAGGCGGGTTTGTTAGTCAGAGGTGAAATCCTGCAGCTTAACTGTAGAACTGCCTCTGATACTGCAAATCTTGAGTTCAGAAGAGAGAAGCGGAATTCCAGGTGTAGTGGTGAAATACGTAGATATCTGGAAGAACACCAGTGGCGAAGGCGGCTTCTTGGTCTGTAACTGACGCTGAGGCGCGAAAGCGTGGGGAGCAAACAGGATTAGATACCCTGGTAGTCCACGCTGTAAACGATGAATACTAGGTGTTGGATGCATTAGTATCCAGTGCCGCAGTTAACGCATTAAGTATTCCACCTGGGGAGTACGATCGCAAGGTTG	D_0__Bacteria;D_1__Bacteroidetes;D_2__Ignavibacteria;D_3__Ignavibacteriales;D_4__SR-FBR-L83;D_5__uncultured bacterium;D_6__uncultured bacterium
0eb7cbee82c287c16ea4c758e9ae0b2d	0	0.307195	TACGGAGGGTGCAAGCGTTAATCGGAATCACTGGGCGTAAAGCGCGCGTAGGCGGTCTTTTAAGTCGGACGTGAAAGCCCTCGGCTCAACCGGGGAATTGCGTTCGAAACTGGGAGACTTGAGTCCTGGAGAGGGTGGCGGAATTCCGGGTGTAGGAGTGAAATCCGTAGATATCCGGAGGAACACCGGTGGCGAAGGCGGCCACCTGGACAGGTACTGACGCTGAGGCGCGAAAGCGTGGGGAGCAAACAGGATTAGATACCCTGGTAGTCCACGCTGTAAACGATGGATGCTAGGTGTCGGGGAGCGATCTTCGGTGCCGCAGTTAACGCATTAAGCATCCCGCCTGGGGAGTACGGTCGCAAGGCTG	D_0__Bacteria;D_1__Proteobacteria;D_2__Deltaproteobacteria;D_3__Desulfovibrionales;D_4__Desulfovibrionaceae;D_5__Desulfovibrio;Ambiguous_taxa
f59e5f135deb25fc3c22884753d7bc46	0	0.291027	TACGGAGGGCGCGAGCGTTAATCGGAATCACTGGGCGTAAAGCGCGCGTAGGCTGTCTGGTAAGTCAGACGTGAAATCCCTCAGCTCAACTGGGGAACTGCGTTTGATACTGCCGGACTTGAGTCCCGGAGAGGGTGGCGGAATTCCAGGTGTAGGAGTGAAATCCGTAGATATCTGGAGGAACACCGGTGGCGAAGGCGGCCACCTGGACGGGTACTGACGCTGAGGTGCGAAAGCGTGGGGAGCAAACAGGATTAGATACCCTGGTAGTCCACGCGGTAAACGATGGATGTTAGGTGTCGGGGAGCGATCTTCGGCGCCGAAGCTAACGCATTAAACATCCCGCCTGGGGAGTACGGTCGCAAGGCTG	D_0__Bacteria;D_1__Proteobacteria;D_2__Deltaproteobacteria;D_3__Desulfovibrionales;D_4__Desulfovibrionaceae;D_5__Desulfovibrio
dc55952680dc078dbc6f1905f42dfb90	0.271493	0	GACGTAGGGTGCAAGCGTTGTCCGGATTTACTGGGCGTAAAGGACGCGTAGGCGGTTCGTTAAGTGTGAAGTGAAATCTCCAGGGCTCAACCCGGAAACTGCTTCGCATACTGGCGGACTGGAGGGATGCAGAGGTAAGTAGAATTCCTGGTGTAGCGGTGAAATGCGTTGATATCAGGAGGAATACCGATGGCGAAGGCAGCTTACTGGGCATCATCTGACGCTGAGGCGTGAAAGCGTGGGTAGCAAACAGGATTAGATACCCTGGTAGTCCACGCCCTAAACGATGGATACTAGACGTAAGAGGTATCGACCCCTCTTGTGTCGCAGTTAACGCACTAAGTATCCCGCCTGGGGACTACGGCCGCAAGGTTG	D_0__Bacteria;D_1__Armatimonadetes;D_2__Fimbriimonadia;D_3__Fimbriimonadales;D_4__Fimbriimonadaceae;D_5__uncultured bacterium;D_6__uncultured bacterium
a843a8bc1896ede83de1d8fd120cb857	0.253394	0	TACGTAGGGTGCGAGCGTTAATCGGAATTACTGGGCGTAAAGCGTGCGCAGGCGGTTTTGTAAGACAGGCGTGAAATCCCCGGGCTCAACCTGGGAACTGCGCTTGTGACTGCAAAGCTAGAGTACGGCAGAGGGGGGTGGAATTCCACGTGTAGCAGTGAAATGCGTAGAGATGTGGAGGAACACCAATGGCGAAGGCAGCCCCCTGGGTCGATACTGACGCTCATGCACGAAAGCGTGGGTAGCAAACAGGATTAGATACCCTGGTAGTCCACGCCCTAAACGATGTCAACTAGGTGTTGGGTGGGTAAAACCATTTAGTACCGGAGCTAACGCGTGAAGTTGACCGCCTGGGGAGTACGGCCGCAAGGTTA	D_0__Bacteria;D_1__Proteobacteria;D_2__Gammaproteobacteria;D_3__Betaproteobacteriales;D_4__Rhodocyclaceae;D_5__Dechloromonas
fa685d120a8af2769bc60cdb5129c05d	0.253394	0	TACGTAGGGAGCGAGCGTTGTCCGAAGTTACTGGGCGTAAAGCGCGCGTAGGCGGTTACTTAAGTTAGATGTGAAATCCTGCAGCCCAACTGCAGAACTGCATCTAAAACTGGGTGACTTGAGGACGGAAGAGGACAGTGGAATTCCTGGTGTAGCGGTGAAATGCGTAGATATCAGGAGGAACACCCGTGGCGAAGGCGGCTGTCTGGTCCGTATCTGACGCTGAGGTGCGAAAGCTAGGGGAGCGAACGGGATTAGATACCCCGGTAGTCCTAGCCGTAAACGATGGATACTAGGTGTAAGTGGTATCGACCCCACTTGTGCCGCAGCTAACGCATTAAGTATCCCGCCTGGGGAGTACGGCCGCAAGGTTG	D_0__Bacteria;D_1__Armatimonadetes;D_2__uncultured;D_3__uncultured bacterium;D_4__uncultured bacterium;D_5__uncultured bacterium;D_6__uncultured bacterium
6d24dd6d58bdecf7e1d13843b9c50a3f	0.217195	0	TACGAAGGGGGCTAGCGTTGTTCGGAATTACTGGGCGTAAAGCGCACGCAGGCGGTCCGTTAAATAAGGAGTGAAAGCCCTGGGCTCAACCCGGGAATTGCTCTTTAGACTGGCGGACTTGAATCCGGAAGAGGGCAGTGGAATTCCAAGTGTAGAGGTGAAATTCGTAGATATTTGGAAGAACACCAGTGGCGAAGGCGACTGCCTGGTCCGGCATTGACGCTCATGTGCGAAAGCGTGGGGAGCAAACAGGATTAGATACCCTGGTAGTCCACGCCGTAAACGATGAGTGCTAGTTGTTGGGGTGCATGCACTTCAGTGACGCAGCTAACGCATTAAGCACTCCGCCTGGGGAGTACGGCCGCAAGGTTA	D_0__Bacteria;D_1__Proteobacteria;D_2__Alphaproteobacteria;D_3__Rhodospirillales;D_4__Magnetospirillaceae;D_5__Telmatospirillum;D_6__uncultured bacterium
c431f0847c5108392cc944e62fda4686	0	0.210186	TACGGAGGGTGCAAGCGTTGTTCGGAATCACTGGGCGTAAAGGGCGCGTAGGCGGTTTGATAAGTCAGATGTGAAAGCCCACGGCTCAACCGTGGAAGTGCATTTGATACTGTTAGACTTGAGTACCAGAGGGGAAAGTGGAATTCCCGGTGTAGAGGTGAAATTCGTAGATATCGGGAGGAATACCGGTGGCGAAGGCGACTTTCTGGCTGGATACTGACGCTGAGGCGCGAAAGCGTGGGGAGCAAACAGGATTAGATACCCTGGTAGTCCACGCTGTAAACGATGTGAACTAGATGTAGGGGGTGTTGATCCCTTCTGTGTCGCAGCTAACGCATTAAGTTCACCGCCTGGGGAGTACGGTCGCAAGATTA	D_0__Bacteria;D_1__Proteobacteria;D_2__Deltaproteobacteria;D_3__Desulfobacterales;D_4__Desulfobulbaceae;D_5__Desulfobulbus
c9b4f0c04f699853f773b3c7a4bb5160	0.199095	0	TACGTAGGATCCGAGCGTTGTCCGGAATTACTGGGTGTAAAGGGCGTGTAGGTGGATTCCTAAGTCGGTGGTGAAAGCCTGCAGCTTAACTGCAGAATTGCCTTCGATACTGGGGATCTTGAGTGCGGCAGAGGGAGATGGAATTCATGGTGTAGCGGTGAAATGTGTAGATATCATGAAGAACACCGGTAGCGAAGGCGGTCTCCTGGTCCGCAACTGACACTGATGCGCGAAAGCGTGGGGAGCAAACAGGATTAGATACCCTGGTAGTCCACGCCTTAAACGATGGGTACTAGGTGCTGGGTCGCAAGATTCAGTGCCAAAGCTAACGCATTAAGTACCCCACCTGGGGAGTACGATCGCAAGGTTG	D_0__Bacteria;D_1__Bacteroidetes;D_2__Ignavibacteria;D_3__Kryptoniales;D_4__BSV26;Ambiguous_taxa;Ambiguous_taxa
c42b887fd344c089cf6fc7ee9794edaf	0	0.194018	TACGGAGGATGCAAGCGTTATCCGGATTTATTAGGTATAAAGGGTGCGTAGGCGGACCTGTTAGTCAGTGGTGAAATACTGCGGCTTAACCGTAGAACTGCCATTGATACTGCAGGTCTTGAGTACAGTTGAGGTAGGCGGAATGTGTGGTGTAGCGGTGAAATGCTTAGATATCACACAGAACACCGATTGCGAAGGCAGCTTACTAAGTTGTAACTGACGCTGATGCACGAAAGCATGGGGAGCAAACAGGATTAGATACCCTGGTAGTCCATGCCGTAAACGATGATCACTCGCTGTTTGTCCATTAGGATAAGTGGCTGAGCTAACGCATTAAGTGATCCACCTGGGGAGTACGGCGGCAACGCTG	D_0__Bacteria;D_1__Bacteroidetes;D_2__Bacteroidia;D_3__Bacteroidales;D_4__Bacteroidetes BD2-2;D_5__uncultured Cytophagales bacterium;D_6__uncultured Cytophagales bacterium
ad00f84d9a0289492cc98d7af360fd0a	0	0.194018	TACGTAGGATCCAAGCGTTGTCCGGATTTACTGGGTGTAAAGGGCGTGTAGGTGGGTTTTTAAGTCGGTGGTGAAATCCTGCGGCTCAACCGCAGAACTGCCATCGATACTGAAAATCTTGAGTTCGGCAGAGGGAGATGGAATTCATGGTGTAGCGGTGAAATGTGTAGATATCATGAAGAACACCGGTAGCGAAGGCGGTCTCCTGGTCCGATACTGACACTGAGGCGCGAAAGCGTGGGGAGCAAACAGGATTAGATACCCTGGTAGTCCACGCCTTAAACGATGGGTACTAGGTGCTGGGCCGTAAGGTTCAGTGCCACAGCTAACGCATTAAGTACCCCACCTGGGGAGTACGATCGCAAGGTTG	D_0__Bacteria;D_1__Bacteroidetes;D_2__Ignavibacteria;D_3__Kryptoniales;D_4__BSV26
0dce5cdc61141b59f8e344b29684454c	0	0.194018	TACGTATGGGGCAAGCGTTATCCGGATTCATTGGGCGTAAAGAGCGCGTAGGCGGATTGTTAAGTCAGATGTGAAAACTGGGGGCTCAACCCGCAGCCTGCATCTGAAACTGGCAGTCTTGAGTCTGGTAGAGGAGTGTGGAATTCCCAGTGTAGCGGTGAAATGCGCAGATATTGGGAGGAACACCAGTGGCGAAGGCGGCACTCTGGGCCACGACTGACGCTGAGGCGCGAAAGCTAGGGGAGCAAACAGGATTAGATACCCTGGTAGTCCTAGCCGTAAACGATGGGCACTAGGTGTGGGGGGTCATCAACTCCCTCCGTGCCGCAGCTAACGCATTAAGTGCCCCGCCTGGGGAGTACGGCCGCAAGGCTA	D_0__Bacteria;D_1__Actinobacteria;D_2__Coriobacteriia;D_3__OPB41;Ambiguous_taxa;Ambiguous_taxa;Ambiguous_taxa
740ed6297d69b03c121c322bcf692b18	0	0.194018	TACGGAGGATGCAAGCGTTATCCGGATTTATTGGGTTTAAAGGGTGCGTAGGCGGATTAATAAGTCAGTGGTGAAAGACTGCAGCTTAACTGTAGAACTGCCATTGATACTGTTAGTCTTGAGTATGGTCAAGGTAGGCGGAATGTGTAATGTAGCGGTGAAATGCTTAGATATTACACAGAACACCGATTGCGAAGGCAGCTTACTGGGCCATTACTGACGCTGATGCACGAAAGCGTGGGGAGCGAACAGGATTAGATACCCTGGTAGTCCACGCCGTAAACGATGATCACTCGCTGTTGGCGATACACAGTCAGCGGCTAAGCAAAAGCATTAAGTGATCCACCTGGGGAGTACGGCCGCAAGGCTG	D_0__Bacteria;D_1__Bacteroidetes;D_2__Bacteroidia;D_3__Bacteroidales;D_4__Bacteroidetes vadinHA17;Ambiguous_taxa;Ambiguous_taxa
81a49069c8fccb7bc8119c209abf3649	0	0.194018	TACGGAGGGTGCAAGCGTTATCCGGATTTATTGGGTTTAAAGGGTGCGTAGGCGGCAATATAAGTCAGTGGTGAAATCCTGCAGCTCAACTGTAGAACAGCCATTGAAACTGTGTTACTTGAGTAATCTTGAGGTAGGCGGAATGTGTAGTGTAGCGGTGAAATGCTTAGATATTACACAGAACACCGATTGCGAAGGCAGCTTACTAAGGATTTACTGACGCTGATGCACGAAAGCGTGGGGATCAAACAGGATTAGATACCCTGGTAGTCCACGCCGTAAACGATGATAACTCGCTGTTGGCGATACACAGTCAGCGGCTTAGCGAAAGCGTTAAGTTATCCACCTGGGGAGTACGCTCGCAAGAGTG	D_0__Bacteria;D_1__Bacteroidetes;D_2__Bacteroidia;D_3__Bacteroidales;D_4__Prolixibacteraceae;D_5__BSV13;Ambiguous_taxa
eb7a978427dc315f62e70d795e2b7c34	0	0.17785	TACGGAGGATGCGAGCGTTATCCGGATTTATTGGGTTTAAAGGGTGCGTAGGCGGATTAATAAGTCAGTGGTGAAAACCTGCAGCTTAACTGTAGAATTGCCATTGATACTGTTAGTCTTGAGTACGGTCAAGGTAGGCGGAATGTGTAATGTAGCGGTGAAATGCTTAGATATTACACAGAACACCGATTGCGAAGGCAGCTTACTGGGCCATTACTGACGCTGATGCACGAAAGCGTGGGGAGCGAACAGGATTAGATACCCTGGTAGTCCACGCCGTAAACGATGATCACTCGCTGTTGGCGATACACAGTCAGCGGCTAAGCAAAAGCATTAAGTGATCCACCTGGGGAGTACGGCCGCAAGGCTG	D_0__Bacteria;D_1__Bacteroidetes;D_2__Bacteroidia;D_3__Bacteroidales;D_4__Bacteroidetes vadinHA17;Ambiguous_taxa;Ambiguous_taxa
e43f55bf9c7503a0ae4d76d1c378b648	0	0.17785	TACGGAGGGTGCAAGCGTTATCCGGATTTATTGGGTTTAAAGGGTGCGTAGGCGGTTATATAAGTCAGTGGTGAAATCCTGCAGCTCAACTGTAGAACAGCCATTGAAACTGTATGACTTGAGTAATCTTGAGGTAGGCGGAATGTGTAGTGTAGCGGTGAAATGCTTAGATATTACACAGAACACCGATTGCGAAGGCAGCTTACTAAGGATTTACTGACGCTGATGCACGAAAGCGTGGGGATCAAACAGGATTAGATACCCTGGTAGTCCACGCCGTAAACGATGATAACTCGCTGTTGGCGATACACAGTCAGCGGCTTAGCGAAAGCGTTAAGTTATCCACCTGGGGAGTACGCTCGCAAGAGTG	D_0__Bacteria;D_1__Bacteroidetes;D_2__Bacteroidia;D_3__Bacteroidales;D_4__Prolixibacteraceae;D_5__BSV13;Ambiguous_taxa
158ea4839c14d5f63be34a393d3758b3	0.162896	0	GACGTAGGGAGCAAGCGTTGTCCGGATTTACTGGGCGTAAAGGGCGCGTAGGCGGTCTGTTAAGTGTGAAGTGAAATCTCCAGGGCTCAACCCGGAAACTGCTTCGCATACTGGCAGACTGGAGGAAGGCAGAGGTGAATAGAATTCCCGGTGTAGCGGTGACATGCATTGATATCGGGAGGAATACCAATGGCGAAGGCAGTTCACTGGGCCTCTCCTGACGCTGAGGCGCGAAAGCGTGGGTAGCAAACAGGATTAGATACCCTGGTAGTCCACGCCCTAAACGATGGATACTAGGCGTAAGAGGTATCGACCCCTCTTGTGCCGTAGCTAACGCATTAAGTATCCCGCCTGGGGAGTACGGCCGCAAGGTTG	D_0__Bacteria;D_1__Armatimonadetes;D_2__Fimbriimonadia;D_3__Fimbriimonadales;D_4__Fimbriimonadaceae;D_5__uncultured bacterium;D_6__uncultured bacterium
058290b634bc8a9b87ab41ec281d2361	0.162896	0	TACGTAGGGTGCAAGCGTTAATCGGAATTACTGGGCGTAAAGCGTGCGCAGGCGGTCTTGCAAGACAGATGTGAAATCCCCGGGCTTAACCTGGGAACTGCATTTGTGACTGCAAGGCTGGAGTACGGCAGAGGGGGATGGAATTCCGCGTGTAGCAGTGAAATGCGTAGATATGCGGAGGAACACCGATGGCGAAGGCAATCCCCTGGGCCTGTACTGACGCTCATGCACGAAAGCGTGGGGAGCAAACAGGATTAGATACCCTGGTAGTCCACGCCCTAAACGATGTCAACTGGTTGTTGGGAGGGTTTCTTCTCAGTAACGTAGCTAACGCGTGAAGTTGACCGCCTGGGGAGTACGGCCGCAAGGTTG	D_0__Bacteria;D_1__Proteobacteria;D_2__Gammaproteobacteria;D_3__Betaproteobacteriales;D_4__Burkholderiaceae
d742cce28a1b04520050e1e5e2ca39a7	0	0.161681	TACGTAGGCAGCAAGCGTTGTTCGGAATTACTGGGCGTAAAGAGTGCGTAGGCGGTTAACTAAGTTTGGTGTGAAATCTCCCGGCTTAACTGGGAGGGTGCGCCGAAAACTGGCTAGCTAGAGTGTGGGAGAGGATAGTGGAATTCCTGGTGTAGCGGTGAAATGCGTAGATATCAGGAGGAACACCTGCGGTGTAGACGGCTATCTGGACCATGACTGACGCTGAGGCACGAAAGCGTGGGTAGCAAACAGGATTAGATACCCTGGTAGTCCACGCCCTAAACGATGCAAACTTGGTGTGCGCCCTTCATTGGGTGCGTGCCGTAGCTAACGCGTTAAGTTTGCCGCCTGGGGAGTACGGTCGCAAGGCTG	D_0__Bacteria;D_1__Acidobacteria;D_2__Acidobacteriia;D_3__Solibacterales;D_4__Solibacteraceae (Subgroup 3);D_5__Paludibaculum;Ambiguous_taxa
883ad5c99440af63147db64c66a653bb	0	0.161681	TACGTAGGTGGCAAGCGTTATCCGGAATTATTGGGCGTAAAGGGTGCGTAGGCGGTTTACTAAGTCTTATGTGAAATCTCAGAGCTTAACTCTGGGCTGCATAAGAAACTATTAGACTAGAGTGCAGGAGAGGGCAACGGAATTCCATGTGTAGCGGTAAAATGCGTAGATATATGGAGGAACACCGGTGGCGAAGGCGGTTGCCTGGCCTGTTACTGACGCTGAAGCACGAAAGCGTGGGGAGCAAATAGGATTAGATACCCTAGTAGTCCACGCTGTAAACGATGAATACTAAGTGTTGGGATAAAACTCAGTGCTGCAGTTAACGCAATAAGTATTCCGCCTGGGGAGTACGCACGCAAGTGTG	D_0__Bacteria;D_1__Firmicutes;D_2__Erysipelotrichia;D_3__Erysipelotrichales;D_4__Erysipelotrichaceae;D_5__Erysipelothrix;D_6__uncultured bacterium
5bc93d31df822b3c333154c704275f1e	0	0.161681	TACGTAGGACCCAAGCGTTGTCCGGATTTACTGGGTGTAAAGGGAGCGCAGGCGGATTTATAAGTCGATGGTGAAATCTTGCGGCTCAACCGCAAAACAGCCGTCGATACTGTTAATCTTGAGTGTGGAAGAGAGTGGCGGAATTCATGGTGTAGCAGTGAAATGCGTAGATATCATGAAGAACACCGGTTGCGAAGGCGGCCACTTAGTCCATTACTGACGCTCATGCTCGAAAGCGTGGGGATCAAACAGGATTAGATACCCTAGTAGTCCACGCCCTAAACGATGAATACTCGGTGTCGGGTCGCAAGATTCGGCGCCTAAGCAAACGCATTAAGTATTCCACCTGGGAAGTACGATCGCAAGGTTG	D_0__Bacteria;D_1__Bacteroidetes;D_2__Ignavibacteria;D_3__Kryptoniales;D_4__BSV26;D_5__denitrifying bacterium enrichment culture clone NOB_2_A7;D_6__denitrifying bacterium enrichment culture clone NOB_2_A7
b86d895261f46dcf97c6a5b0891cf3a2	0	0.161681	TACGTAGGTGGCAAGCGTTATCCGGATTTACTGGGTGTAAAGGGCGTGTAGGCGGCTCCGCAAGTCAGATGTGAAATTCCCAGGCTTAACCTGGGCGCTGCATCTGAAACTGCGGAACTTGAGTACTGGAGAGGATAGTGGAATTCCTAGTGTAGCGGTAAAATGCGTAGATATTAGGAGGAACACCAGTGGCGAAGGCGGCTATCTGGACAGTAACTGACGCTGAGGCGCGAAAGCGTGGGGAGCAAACAGGATTAGATACCCTGGTAGTCCACGCCGTAAACGATGAATACTAGGTGTAGGGGGTATCGACTCCCTCTGTGCCGCAGCTAACGCAATAAGTATTCCACCTGGGGAGTACGGCCGCAAGGTTG	D_0__Bacteria;D_1__Firmicutes;D_2__Clostridia;D_3__Clostridiales;D_4__Ruminococcaceae;D_5__Saccharofermentans
cf39bdb2d33756dded61f2b5b1f9fa46	0	0.145513	CACGTAGGGGGCGAGCGTTGTTCGGAATTACTGGGCGTAAAGGGCATGTAGGCGGCTTTGTAAGCCTGGCGTGAAAGTCTGCAGCTTAACTGCGGGAATGCGTTGGGAACTGCGAAGCTTGAGTTACGGAGAGGGAGCTAGAATTCCTGGTGTAGGGGTGAAATCTGTAGAGATCAGGAAGAATACCAATGGCGAAGGCAAGCTTCTGGCCGATGACTGACGCTGAGGTGCGAAAGTGTGGGGATCAAACAGGATTAGATACCCTGGTAGTCCACACTGTAAACGATGTGCACTAGGTGCTGGGGCGGATGCTTCAGTGCCGGAGCTAACGCGGTAAGTGCACCGCCTGGGGAGTATGCTCGCAAGGGTG	D_0__Bacteria;D_1__Spirochaetes;D_2__Spirochaetia;D_3__Spirochaetales;D_4__Spirochaetaceae;D_5__uncultured;Ambiguous_taxa
eb65a4562a67debb87c897b308c5e996	0.144796	0	TACGGAGGATGCAAGCGTTATCCGGATTCATTGGGTTTAAAGGGTGCGTAGGCGGCTCTTTAAGTCAGTGGTGAAATCCTGCCGCTTAACGGTAGAATTGCCATTGATACTGAAGAGCTTGAGTACAGTTGAGGTAGGCGGAATGTGTAGTGTAGCGGTGAAATGCTTAGATATTACACAGAACACCAATTGCGAAGGCAGCCTACTAAGTTGTTACTGACGCTGATGCACGAAAGCGTGGGGAGCGAACAGGATTAGATACCCTGGTAGTCCACGCCGTAAACGATGCTCACTCGCTGTTTGCGATACACAGTAAGCGGCCAAGCGAAAGCATTAAGTGAGCCACCTGGGGAGTACGATCGCAAGGTTG	D_0__Bacteria;D_1__Bacteroidetes;D_2__Bacteroidia;D_3__Bacteroidales;D_4__Prolixibacteraceae;D_5__WCHB1-32;Ambiguous_taxa
28f02707b2b051c001cfbb9c11d8ef62	0	0.129345	TACGGAGGGTGCAAGCGTTATCCGGATTTATTGGGTTTAAAGGGTGCGTAGGCGGCATTTTAAGTCAGTGGTGAAATCCTGCAGCTCAACTGTAGAACAGCCATTGAAACTGAAGTACTTGAGTAATCTTGAGGTAGGCGGAATGTGTAGTGTAGCGGTGAAATGCTTAGATATTACACAGAACACCGATTGCGAAGGCAGCTTACTAAGGATTTACTGACGCTGATGCACGAAAGCGTGGGGATCAAACAGGATTAGATACCCTGGTAGTCCACGCCGTAAACGATGATAACTCGCTGTTGGCGATACACAGTCAGCGGCTTAGCGAAAGCGTTAAGTTATCCACCTGGGGAGTACGCTCGCAAGAGTG	D_0__Bacteria;D_1__Bacteroidetes;D_2__Bacteroidia;D_3__Bacteroidales;D_4__Prolixibacteraceae;D_5__BSV13;Ambiguous_taxa
ddbc7fadda450db7ccbc56c386afac86	0	0.129345	TACGAAGGGGGCTAGCGTTGTTCGGAATTACTGGGCGTAAAGCGCACGCAGGCGGTGATCATAGTCAGAAGTGAAAGCCCTGGGCTCAACCCGGGAATTGCTTTTGATACTGGGTCGCTAGAATCACGGAGAGGGTAGTGGAATTCCGAGTGTAGAGGTGAAATTCGTAGATATTCGGAAGAACACCAGTGGCGAAGGCGACTACCTGGCCGTCGATTGACGCTCATGTGCGAAAGCGTGGGGAGCAAACAGGATTAGATACCCTGGTAGTCCACGCTGTAAACGATGGGTGCTAGATGTTGGGGTGCATGCACCTCAGTGTCGCAGCTAACGCGTTAAGCACCCCGCCTGGGGAGTACGGCCGCAAGGTTA	D_0__Bacteria;D_1__Proteobacteria;D_2__Alphaproteobacteria;D_3__Rhodospirillales;D_4__Magnetospirillaceae;D_5__Magnetospirillum;D_6__uncultured Magnetospirillum sp.
e22feeef9657b9c00d4f37cd7ac309bc	0.126697	0	TACGTAGGGTGCAAGCGTTGTCCGGATTTACTGGGCGTAAAGGGCGCGCAGGCGGCTTGTTAAGTTACTCGTGAAAGCCCCCGGCTAAACCGGGGAGGGTCGAGTGATACTGGCAGGCTAAGAGAGCAGCAGAGGATAGTGGAATTCCCGGTGTAGTGGTGAAATGCGTAGATATCGGGAGGAACACCAGTGGCGAAAGCGACTATCTGGGCTGTGTCTGACGCTGAGGCGCGAAGGCTAGGGGAGCAAACAGGATTAGATACCCTGGTAGTCCACGCCGTAAACGATGATCACTCGATGTTGGCGATACACTGTCAGCGTCTGAGCGAAAGCATTAAGTGATCCACCTGGGGAGTACGACGGCAACGTTG	D_0__Bacteria
88a6a139167fb3a8568502a9b12d752c	0.126697	0	TACGTAGGGGGCAAGCGTTGTCCGGATTTACTGGGTGTAAAGGGTGCTCAGGCGGATTTATAAGTCAGTGGTGAAATCCCGGAGCTTAACTCCGGAACTGCCATTGATACTGTAAGTCTCGAGTTTGGAAGAGGTAGATGGAATATCTGGTGTAGCAGTGAAATGCGTAGATATCAGATAGAACACCAATGGCGAAGGCAGTCTACTGGTCCAATACTGACGCTAAAGCACGAAAGTGTGGGTAGCAAACAGGATTAGATACCCTGGTAGTCCACACCCTAAACGATGAATACTAGACGTTGGTCCTTTTAAGGATCAGTGTCTGAGCTAACGCATTAAGTATTCCACCTGGGAAGTACGATCGCAAGGTTG	D_0__Bacteria;D_1__Bacteroidetes;D_2__Ignavibacteria;D_3__SJA-28;D_4__uncultured Chlorobi bacterium;D_5__uncultured Chlorobi bacterium;D_6__uncultured Chlorobi bacterium
349d89e060b610fecc51b2c8b2caa864	0	0.113177	TACGTAGGGGGCAAGCGTTGTCCGGATTTACTGGGTGTAAAGGGTGCTCAGGCGGATCTATAAGTCAGTGGTGAAATCCCGGAGCTTAACTCCGGAACTGCCATTGATACTGTAGGTCTCGAGTTTGGAAGAGGTAGATGGAATATCTGGTGTAGCAGTGAAATGCGTAGATATCAGATAGAACACCAATGGCGAAGGCAGTCTACTGGTCCAATACTGACGCTAAAGCACGAAAGTGTGGGTAGCAAACAGGATTAGATACCCTGGTAGTCCACACCCTAAACGATGAATACTAGACGTTGGTCCTTTTAAGGATCAGTGTCTGAGCTAACGCATTAAGTATTCCACCTGGGAAGTACGATCGCAAGGTTG	D_0__Bacteria;D_1__Bacteroidetes;D_2__Ignavibacteria;D_3__SJA-28;D_4__uncultured Chlorobi bacterium;D_5__uncultured Chlorobi bacterium;D_6__uncultured Chlorobi bacterium
88c0497e52b9c27021148d4d5cf4e2b2	0	0.113177	TACGGAGGATGCAAGCGTTATCCGGATTTATTGGGTTTAAAGGGTGCGCAGGCGGGGCTATAAGTCAGCGGTGAAATCCTACGGCTTAACTGTAGAATTGCCATTGATACTGTAGTCCTTGAGTGCAGGTGAAGAGGGCGGAATGTGTTGTGTAGCGGTGAAATGCTTAGATATAACACAGAACGCCAATTGCGAAGGCAGCTCTCTAAACTGCAACTGACGCTCAGGCACGAAAGCGTGGGGATCAAACAGGATTAGATACCCTGGTAGTCCACGCCCTAAACGATGATTACTGGATGTTAGCGATAAACTGTTAGCGTCTAAGCGAAAGCATTAAGTAATCCACCTGGGGAGTACGGCCGCAAGGCTG	D_0__Bacteria;D_1__Bacteroidetes;D_2__Bacteroidia;D_3__Sphingobacteriales;D_4__uncultured;D_5__uncultured bacterium;D_6__uncultured bacterium
52d142f73835604173d0e810ec741b5b	0	0.113177	GACGTGAGTGGCAAGCGTTATCCGGAATTACTGGGCGTAAAGAGCGCGTAGGCGGTCTTGAAAGTCAGAGGTGAAAAGTCAGGGCTTAACCTTGGCCTTGCCTTTGAAACTTCAAGACTAGAGTGTTGGATAGGAGGGAAGAACTACCAGTGTAGCGGTGGAATGCGTAGATATTGGTAGGAACGCCGATGACGAAGGTATCTCTCTGGACAAAGACTGACGCTGAGGTGCGAGAGCTAGGGGAGCAAACAGGATTAGATACCCTGGTAGTCCTAGCTGTAAACGATGGTTACTGGGTGTGGGCAATAGTATTGTCTGTGCCGAAGCTAACGCGATAAGTAACCCGCCTGGGGAGTACGGCCGCAAGGTTG	D_0__Bacteria;D_1__Fusobacteria;D_2__Fusobacteriia;D_3__Fusobacteriales;D_4__Leptotrichiaceae;D_5__uncultured;D_6__uncultured bacterium
10ed544921cc2d94964e977a29e73844	0.108597	0	TACGTAGGGGGCAAGCGTTGTCCGGATTTACTGGGTATAAAGGGTGCTCAGGCGGATTTGTAAGTCAGTGGTGAAATCTCACAGCTTAACTGTGAAACTGCCTCTGATACTGCAAGTCTAGAGTTCAGAAGAGGATGATGGAATATCTGGTGTAGCAGTGAAATGCGTAGATATCAGATAGAACACCAATGGCGAAGGCAGTCATCTGGTCTGTAACTGACGCTAAAGCACGAAAGCGTGGGTAGCAAACAGGATTAGATACCCTGGTAGTCCACGCCCTAAACGATGAGTACTAGACGTTGGGAGCATTAGCTTTCAGTGTCACAGCAAACGCATTAAGTACTCCACCTGGGAAGTACGATCGCAAGGTTG	D_0__Bacteria;D_1__Bacteroidetes;D_2__Ignavibacteria;D_3__SJA-28;D_4__uncultured bacterium;D_5__uncultured bacterium;D_6__uncultured bacterium
22486f50337230a3f88f284e307612e7	0	0.0970089	CACGTAGGGGGCAAGCGTTGTTCGGAATTACTGGGCGTAAAGGGCATGTAGGCGGCCTTGTAAGCCTGGCGTGAAAGTCCACAGCTTAACTGTGGGATTGCGTTGGGAACTGTGAGGCTTGAGTCACGGAGAGGGAGCTAGAATTCCTGGTGTAGGGGTGAAATCTGTAGAGATCAGGAAGAATACCAATGGCGAAGGCAAGCTCCTGGCCGATGACTGACGCTGAGGTGCGAAAGTGTGGGGATCAAACAGGATTAGATACCCTGGTAGTCCACACTGTAAACGATGCACACTAGGTGCTGGGGCGGATGCCTCAGTGCCGGAGCTAACGCGGTAAGTGTGCCGCCTGGGGAGTATGCTCGCAAGGGTG	D_0__Bacteria;D_1__Spirochaetes;D_2__Spirochaetia;D_3__Spirochaetales;D_4__Spirochaetaceae;D_5__uncultured;Ambiguous_taxa
88f720015d083381c42359d52e3a2678	0	0.0970089	TACGGGGGGTGCAAGCGTTGTTCGGAATTATTGGGCGTAAAGCGCGTGTAGGCGGTTTGTTAAGTCTGATGTGAAAGCCCTGGGCTCAACCCAGGAAGTGCATTGGATACTGGCAGACTTGAATACGGGAGAGGGTAGTGGAATTCCTGGTGTAGGAGTGAAATCCGTAGATATCAGGAGGAACACCGGTGGCGAAGGCGGCTACCTGGACCGATATTGACGCTGAGACGCGAAAGCGTGGGTAGCAAACAGGATTAGATACCCTGGTAGTCCACGCCCTAAACGATGTCTACTAGTTGTCGGGTCTTAATTGACTTGGTAACGCAGCTAACGCGTGAAGTAGACCGCCTGGGGAGTACGGTCGCAAGATTA	D_0__Bacteria;D_1__Proteobacteria;D_2__Deltaproteobacteria;D_3__Desulfuromonadales;Ambiguous_taxa;Ambiguous_taxa;Ambiguous_taxa
233ea48e84c691105307685ae56d13b3	0.0904977	0	TACGTAGGGTGCGAGCGTTAATCGGAATTACTGGGCGTAAAGCGTGCGCAGGCGGTTTTGTAAGACAGATGTGAAATCCCCGGGCTCAACCTGGGAACTGCGTTTGTGACTGCAAGACTTGAGTGTGGCAGAGGGGGGTGGAATTCCACGTGTAGCAGTGAAATGCGTAGAGATGTGGAGGAACACCGATGGCGAAGGCAGCCCCCTGGGTCAACACTGACGCTCATGCACGAAAGCGTGGGTAACAAACAGGATTAGATACCCTGGTAGTCCACGCTGTAAACGATGATTACTCGATGTTGGCGATACACAGTCAGCGTCTGAACGAAAGTATTAAGTAATCCACCTGGGGAGTACGTTCGCAAGGATG	D_0__Bacteria;D_1__Proteobacteria;D_2__Gammaproteobacteria;D_3__Betaproteobacteriales;D_4__Rhodocyclaceae
ff7479a993b4b9453af839dd48e9ee6c	0.0904977	0	TACGTAGGGTGCAAGCGTTGTCCGGATTTACTGGGCGTAAAGGGCGCGCAGGCGGCTTGTTAAGTTACTCGTGAAAGCCCCCGGCTAAACCGGGGAGGGTCGAGTGATACTGGCAGGCTAAGAGAGCAGCAGAGGATAGTGGAATTCCCGGTGTAGTGGTGAAATGCGTAGATATCGGGAGGAACACCAGTGGCGAAAGCGACTATCTGGGCTGTGTCTGACGCTGAGGCGCGAAGGCTAGGGGAGCAAACAGGATTAGATACCCTGGTAGTCCACGCCCTAAACGATGTCAACTAGATGTTGGAAGGGTTAAACCTTTTAGTGTCGTAGCTAACGCGTGAAGTTGACCGCCTGGGGAGTACGGCCGCAAGGCTA	D_0__Bacteria
15c0596ff7570185ff378e6d62f4e550	0	0.0808407	TACGTAGGGGGCAAGCGTTGTCCGGATTTACTGGGTGTAAAGGGCGCGTAGGCGGGCTCATAAGTCAGAGGTGAAATCCCACAGCTTAACTGTGGAACTGCCTTTGATACTGTGAGTCTTGAGTTCAGAAGAGAGAGATGGAATTCCAGGTGTAGTGGTGAAATACGTAGATATCTGGAAGAACACCAGTTGCGAAGGCGATCTCTTGGTCTGACACTGACGCTGAGGCGCGAAAGCGTGGGGAGCAAACAGGATTAGATACCCTGGTAGTCCACGCTGTAAACGATGAATACTAGGTGTTGGGATGAAAGTCTCAGTGCCGCAGTTAACGCATTAAGTATTCCACCTGGGGAGTACGATCGCAAGGTTG	D_0__Bacteria;D_1__Bacteroidetes;D_2__Ignavibacteria;D_3__Ignavibacteriales;D_4__Ignavibacteriaceae;D_5__Ignavibacterium;D_6__uncultured bacterium
3bb501c226bdb45bf855b164004bcbe6	0	0.0808407	TACGTAGGGTGCAAGCGTTAATCGGAATTACTGGGCGTAAAGCGTGCGCAGGCGGTTCGGAAAGAAGGATGTGAAATCCCAGGGCTTAACCTTGGAACTGCATTCTTAACTACCGGGCTAGAGTGTGTCAGAGGGAGGTGGAATTCCGCGTGTAGCAGTGAAATGCGTAGATATGCGGAGGAACACCGATGGCGAAGGCAGCCTCCTGGGACAACACTGACGCTCATGCACGAAAGCGTGGGGAGCAAACAGGATTAGATACCCTGGTAGTCCACGCCCTAAACGATGTCAACTAGCTGTTGGGGCCTTCGGGCTTTAGTAGCGCAGCTAACGCGTGAAGTTGACCGCCTGGGGAGTACGGTCGCAAGATTA	D_0__Bacteria;D_1__Proteobacteria;D_2__Gammaproteobacteria;D_3__Betaproteobacteriales;D_4__Burkholderiaceae;D_5__Bordetella;Ambiguous_taxa
f0b70fc82e9559b2f777b66bb1eeb009	0	0.0808407	TACGTAGGAGGCGAGCGTTGTCCGGATTTACTGGGTGTAAAGGGTCCGCAGGCGGGCTTTTAAGTCGGTGGTGAAATACTTCAGCTTAACTGAAGAACTGCCTCCGATACTGAAAGTCTTGAATATAGGAGAGGGCAATGGAATTCCAGGTGTAGCGGTGAAATGCTTAGATATCTGGAAGAACACCGGTTGCGAAGGCTGTTGCCTGGCCTATTATTGACGCTCATGGACGAAAGCGTGGGGATCAAACAGGATTAGATACCCTGGTAGTCCACGCCCTAAACGATGGATACTCGGTGTTGGCCCGCAAGGGTCGGTGCCTAAGCTAACGCAGTAAGTATCCCACCTGGGAAGTACGATCGCAAGGTTG	D_0__Bacteria;D_1__Bacteroidetes;D_2__Ignavibacteria;D_3__Kryptoniales;D_4__MSB-3C8;D_5__metagenome;D_6__metagenome
3f9e52a7f3023c9cbeb7ddff3c35b92e	0	0.0808407	TACGGAGGATCCAAGCGTTATCCGGATTCATTGGGTTTAAAGGGTGCGAAGGCGGACTTGTAAGTCAGTGGTGAAATCCTACGGCTCAACTGTAGAACTGCCATTGATACTGCAAGCCTTGAGTATAGTTGAAGTGGTTGGAATGTATCATGTAGCGGTGAAATGCTTAGATATGATACAGAACACCGATTGCGAAGGCAGATCACTAAGCTATAACTGACGCTCATGCACGAAAGCGTGGGGATCAAACAGGATTAGATACCCTGGTAGTCCACGCCCTAAACGATGATTACTCGATGTTGGCGATATACAGTCAGCGTCTGAGCGAAAGCATTAAGTAATCCACCTGGGGAGTACGATCGCAAGGTTG	D_0__Bacteria;D_1__Bacteroidetes;D_2__Bacteroidia;D_3__Sphingobacteriales
21b3d4918ee095c11b6b5772e62d4937	0.0723982	0	TACGTAGGGTGCAAGCGTTGTCCGGATTTACTGGGCGTAAAGGGTGCGTAGGTGGTCATTAAAGTTTGGTGTGAAATCTCCGGGCTTAACTCGGAAAGTGCATTAAATACTGAATGGCTGGAGGGTTGGAGGGGAGACTGGAATTCTCGGTGTAGCAGTGAAATGCGTAGATATCGAGAGGAACACCAGTGGCGAAGGCGAGTCTCTGGACAACACCTGACACTGAGGCACGAAAGCTAGGGGAGCAAACAGGATTAGATACCCTGGTAGTCCTAGCCCTAAACTGTGCATATTTGCTGTGAGAGGATTCGACCCCTTTCGTGGCGAAGCTAACGCGTTAAATATGCCGCCTGGGGAGTACGGTCGCAAGATTA	D_0__Bacteria;D_1__Verrucomicrobia;D_2__Verrucomicrobiae;D_3__Pedosphaerales;D_4__Pedosphaeraceae
521be428a47a110a2298d58169e65309	0	0.0646726	TACGTAGGTCACAAGCGTTACCCGGTTTTATTGGGCGTAAAGCGTCTGTAGGTGGTTTTATAAGTCTTGTTTCAAAGACTCCGGCTCAACCGGAGGCAGGGGCAGGATACTGTAGAACTAGAGTGATATCGGGGTTACTGGAATTTGTAGTGTAGGGGTAAAATCCGTGGATACTACAAAGAACACCAAGCGCGAAGGCGGGTAACCAGGTATATACTGACACTCAGAGACGAAAGCTAGGGTAGCCAATCAGATTAGAGACCTGAGTAGTCCTAGCTGTAAACGCTGTATGTTAATTCTCTGTAATTTATTATGGGGGATGTAAGCTAACGCGTTAAACATACCGCCTGGGGAGTATAGCCGCAAGGCCG	D_0__Bacteria;D_1__Patescibacteria;D_2__Microgenomatia;D_3__Candidatus Shapirobacteria;D_4__uncultured bacterium;D_5__uncultured bacterium;D_6__uncultured bacterium
2c0bbdde4f73e74c313f3057ed40ef8a	0	0.0646726	TACAGAGGTGGCAAGCGTTGTTCGGATTTACTGGGCGTAAAGGGTGCGTAGGCGGTCTCATGTGTCGGATGTGAAATCCCACGGATTATCTGTGGAACTGCATTCGAAACTGTGGGGCTTGAGTGTCGGAGAGGTGGGCGGAATTCACGGTGTAGCGGTGAAATGCGTTGATATCGTGAAGAACGCCGGAGGCGAAGGCGGCCCACTGGACGACAACTGACGCTGAGGCACGAAAGATGGGGGAGCAAACAGGATTAGATACCCTGGTAGTCCCATCCGTAAACGGTGTGCACTTGGTGTAGGAGGAATTATCCCCTTCTGTGCCGGAGCTAACGCGTTAAGTGCACCGCCTGGGGAGTACGGTCGCAAGATTA	D_0__Bacteria;D_1__Kiritimatiellaeota;D_2__Kiritimatiellae;D_3__WCHB1-41;Ambiguous_taxa;Ambiguous_taxa;Ambiguous_taxa
72eafb35c5afb944430409bb4b750e64	0	0.0646726	TACGTAGGATGCAAGCGTTGTCCGGAATTATTGGGCGTAAAGGGCGTGCAGGCGGTCTACTAAGTTAGACGTGAAATTCCCCGGCTTAACCGGGGCGGGTCGTCTAAAACTGGTAAACTAGAGTACAGGAGAGGAAAGCGGAATTCCCGGTGTAGTGGTGAAATGCGTAGATATCGTGAGGAAGACCAGTGGCGAAGGCGAATCTCTGGGCAGTTCCTGACGCTCATGCACGAAGGCCAGGGGAGCAAACGGGATTAGATACCCCGGTAGTCCTGGCAGTAAACGGTACGTTTGGTGTGGGAGGATTCGACCCCTTCCGTGCCGGAGCTAACGCGTTAAACGTGCCGCCTGGGAAGTACGGTCGCAAGATTA	D_0__Bacteria;D_1__Verrucomicrobia;D_2__Verrucomicrobiae;D_3__Chthoniobacterales;D_4__Terrimicrobiaceae;D_5__FukuN18 freshwater group;D_6__metagenome
e2b14661bf4801160abec15eac9b4808	0	0.0646726	GACGGAGGGGGCAAGCGTTGTCCGGACTCACTGGGCGTAAAGAGCACGTAGGTGGTGGTCTGCGTCGGTGCTGAAAGCGCCAGGCTTAACCTGGCGAGGCGTGCCGATACGAGACAACTAGAGGCAGGCAGAGGGTGGCGGAATTCCGGGTGTAGTGGTGAAATGCGTAGAGATCCGGAGGAACGCCTGTGGCGAAAGCGGCCACCTGGGCCTGACCTGACACTGAGGTGCGAAAGCGTGGGGAGCGAACCGGATTAGATACCCGGGTAGTCCACGCGGTAAACGATGCCAGCTCGGTGTCTGACCCCGTTACGGGGTTGGGTGCCTCAGCTCACGCGGTAAGCTGGCCGCCTGGGGACTACGAGCGCAAGCTTA	D_0__Bacteria;D_1__Chloroflexi;D_2__Chloroflexia;D_3__Chloroflexales;D_4__Chloroflexaceae;D_5__Oscillochloris
ea392cf57545797d334a11b1cf95af80	0	0.0646726	TACGGAGGATCCAAGCGTTATCCGGATTTATTGGGTTTAAAGGGTGCGCAGGCGGAATGATTAGTCAGTGGTGAAATCCTACGGCTCAACTGTAGAACTGCCATTGATACTGTCATTCTTGAGTATAATTGATGTGGGCGGAATGTGTCATGTAGCGGTGAAATGCTTAGATATGACACAGAACACCGATCGCGAAGGCAGCTCACAAAGCTATAACTGACGCTCAGGCACGAAAGCGTGGGGATCAAACAGGATTAGATACCCTGGTAGTCCACGCCGTAAACGATGATTACTCGATGTTGGCGATACACTGTCAGCGTCTGAACGAAAGTATTAAGTAATCCACCTGGGGAGTACGGTCGCAAGACTG	D_0__Bacteria;D_1__Bacteroidetes;D_2__Bacteroidia;D_3__Sphingobacteriales;D_4__Lentimicrobiaceae
127c04cefc0f9ae363421df4ad32946c	0.0542986	0	TTCAGAGACGGCAAGCGTTGTTCGGATTCACTGGGCGTAAAGGGTCCGCAGGTGGCAAAGCAAGTCTGACGTGAAATCCCGCGGCTTAACCGCGGAACTGCGTCGGATACTGCCTTGCTAGAGGACGGCAGAGGAGACTGGAATTCACGGTGTAGCGGTGAAATGCGTAGATATCGTGAGGAACACCGGTGGCGAAGGCGAGTCTCTGGACCGTTCCTGACACTCAGGGACGAAAGCGTGGGGAGCAAACGGGATTAGATACCCCGGTAGTCCACGCCCTAAACCGTGCTCACTTGGTGTGGGAGGATTCGACCCCTTCCGTGCCGTAGCTAACGCGTTAAGTGAGCCGCCTGGGGAGTACGGCCGCAAGGTTA	D_0__Bacteria;D_1__Verrucomicrobia;D_2__Verrucomicrobiae;D_3__B29;D_4__uncultured bacterium;D_5__uncultured bacterium;D_6__uncultured bacterium
987996e5f247233a7d78cb420fb77209	0	0.0485044	GACAGAGGATGCAAGCGTTATCCGGAATGATTGGGCGTAAAGCGTCTGTAGGTGGTTTGAAAAGTCTCCTGTCAAAGATCAGGGCTTAACCCTGGGCCGGCAGGAGAAACTCTCAGGCTAGAGTCTGGTAGGGGCAGAGGGAATTCCCGGTGGAGCGGTGAAATGCGTAGAGATCGGGAGGAACACCAAAGGCGAAAGCACTCTGCTGGGCCATGACTGACACTGAGAGATGAAAGTCAGGGGAGCGAAGAGGATTAGATACCCTCGTAGTCCTGACCGTAAACGATGGATACTAAGTGCTGGCAAAACCAGTGCTGTAGCAAACGCGTTAAGTATCCCGCCTGGGGAGTATGCTCGCAAGAGTG	D_0__Bacteria;D_1__Cyanobacteria;D_2__Oxyphotobacteria;D_3__Chloroplast;D_4__Ettlia oleoabundans;D_5__Ettlia oleoabundans;D_6__Ettlia oleoabundans
45b94fbcc3d84acb489cd8fd941708d0	0.0361991	0	TACGGAGGATCCAAGCGTTATCCGGATTCATTGGGTTTAAAGGGTGCGCAGGCGGAAAGATAAGTCAGAGGTGAAATCCCACGGCTCAACTGTGGAACTGCCTTTGATACTGTCATTCTAGAGTATAGTTGGAGTGGGCGGAATGTAGCATGTAGCGGTGAAATGCTTAGATATGCTACAGAACACCGATCGTGAAGACAGCTCACTAAGCTATAACTGACGCTCATGCACGAAAGCGTGGGGATCAAACAGGATTAGATACCCTGGTAGTCCACGCCGTAAACGATGATCACTCGATGTTGGCGATACACTGTCAGCGTCTGAGCGAAAGCATTAAGTGATCCACCTGGGGAGTACGACGGCAACGTTG	D_0__Bacteria;D_1__Bacteroidetes;D_2__Bacteroidia;D_3__Sphingobacteriales;D_4__Lentimicrobiaceae
1be07bee9b673e8ce100053ff0054134	0.0361991	0	TACGGAGGATGCAAGCGTTATCCGGATTCATTGGGTTTAAAGGGTGCGCAGGCGAAGTGATAAGTCAGTGGTGAAATCCTGGAGCTCAACTCCAGAACTGCCATTGATACTATTTATCTTGAATATTGTGGAGGTAAGCGGAATATGTCATGTAGCGGTGAAATGCTTAGATATGACATAGAACACCTATTGCGAAGGCAGCTTACTACGCATATATTGACGCTGAGGCACGAAAGCGTGGGGATCAAACAGGATTAGATACCCTGGTAGTCCACGCCCTAAACTATGATTACTCGACATTTGTGATACACAATAAGTGTCTGAGCGAAAGCATTAAGTAATCCACCTGGGAAGTACGTCCGCAAGGATG	D_0__Bacteria;D_1__Bacteroidetes;D_2__Bacteroidia;D_3__Chitinophagales;D_4__Chitinophagaceae;D_5__Sediminibacterium;Ambiguous_taxa
61d7da7f0be7abde7cf100cd29b7eef9	0.0361991	0	TACAGAGGTCCCAAGCGTTGTTCGGATTCACTGGGCGTAAAGGGTGCGTAGGTGGTGGAGTAAGTCGGATGTGAAAGCTCGGAGCTCAACTCCGAAATGGCATTGGAAACTACTCCGCTTGAGGTTCGGAGGGGGGACTGGAATTCTCGGTGTAGCAGTGAAATGCGTAGATATCGAGAGGAACACCAGTGGCGAAGGCGAGTCCCTGGACGACACCTGACACTGAGGCACGAAAGCTAGGGGAGCAAACAGGATTAGATACCCTGGTAGTCCTAGCAGTAAACGATGAACACTAGGTGTGCGGGGAAATTGACCCCCTGCGTGCCGTAGCTAACGCAATAAGTGTTCCGCCTGGGGAGTACGGTCGCAAGATTA	D_0__Bacteria;D_1__Verrucomicrobia;D_2__Verrucomicrobiae;D_3__Pedosphaerales;D_4__Pedosphaeraceae;D_5__ADurb.Bin063-1
949ec5c18d0f9b85bd25fbb7b75d0bf1	0.0361991	0	TACGAAGGTGGCAAGCGTTACTCGGAATTACTAGGCGTAAAGGGCAGGTAGGTGGTTTGATAAGTCTGTTGTGTAAGCTCCCGGCTTAACTGGGAGAGGTCAACAGAAACTGTCGGACTTGAGTATAGGAGAGGGTACTGGAATTCCCGGTGTAGCGGTGAAATGCGCAGAGATCGGGAGGAACACCAATGGCGAAAGCAGGTACCTGGACTATTACTGACACTCAGCTGCGAAAGCTAGGGGAGCAAACAGGATTAGATACCCTGGTAGTCCTAGCTGTAAACGATGCACATTAGACGTGAGGGGTATCGACCCCCTTCGTGTCGACGCTAACGCATTAAATGTGCCGCCTGGGGAGTACGGCCGCAAGGTTG	D_0__Bacteria;D_1__Elusimicrobia;D_2__Lineage IIb;D_3__uncultured bacterium;D_4__uncultured bacterium;D_5__uncultured bacterium;D_6__uncultured bacterium
22ff802a65d4c0e31fab2b2e5c0bb25c	0	0.0323363	TACGTAGGATCCAAGCGTTGTCCGGATTTACTGGGTGTAAAGGGCGTGTAGGTGGGTTTTTAAGTCGGTGGTGAAATCCTGCGGCTCAACCGCAGAACTGCCATCGATACTGAAAATCTTGAGTTCGGCAGAGGGAGATGGAATTCATGGTGTAGCGGTGAAATGTGTAGATATCATGAAGAACACCGGTAGCGAAGGCGGTCTCCTGGTCCGATACTGACACTGAGGCGCGAAAGCGTGGGGAGCAAACAGGATTAGATACCCTGGTAGTCCACGCTGTAAACGATGAATACTAGGTGTCGGGTAGCAATACTCGGCGCCGCAGCTAACGCATTAAGTATTCCACCTGGGAAGTACGATCGCAAGGTTG	D_0__Bacteria;D_1__Bacteroidetes;D_2__Ignavibacteria;D_3__Kryptoniales;D_4__BSV26;Ambiguous_taxa;Ambiguous_taxa
da48c0cb4ad8183e48bc673cd17af695	0	0.0323363	TACAGAGGGTGCAAGCGTTGTTCGGAATTATTGGGCGTAAAGCGCGTGTAGGCGGCTTGGCAAGTCAGATGTGAAAGCCCTCGGCTTAACCGAGGAAGTGCGTCTGAAACTGCTGAGCTTGAGTGTCGGAGAGGATGGCGGAATTCCGCAAGTAGAGGTGAAATTCGTAGATATGCGGAGGAACACCGGTGGCGAAGGCGGCCATCTGGACGACTACTGACGCTGAGACGCGAAAGCGTGGGGAGCAAACAGGATTAGATACCCTGGTAGTCCACGCTATAAACGATGAGAACTAGATGTCGTGGGTGTTGACCCCCGCGGTGCCGCAGCTAACGCATTAAGTTCTCCGCCTGGGAAATACGGCCGCAAGGCTA	D_0__Bacteria;D_1__Proteobacteria;D_2__Deltaproteobacteria;D_3__Myxococcales;D_4__P3OB-42
55f8a7c4586feeabc29439c08037cb10	0	0.0323363	TACGTAGGGTGCAAGCGTTGTCCGGATTTACTGGGTGTAAAGGGCGCGCAGGCGGACTAATAAGTCATTGGTGAAATCTTTCCGCTTAACGGAAAAACTGCCTCTGATACTATTAGTCTTGAGTACGGTAGAGGAAGACGGAATTCCAGGTGTAGCGGTGAAATGCGTAGATATCTGGAAGAACACCAGTTGCGAAGGCGGTCTTCTGGCCCGTTTACTGACGCTCAGGCGCGAAAGCGTGGGTAGCAAACAGGATTAGATACCCTGGTAGTCCACGCTGTAAACTATGGATACTAGATGTTGGTCTGTATGGATCAGTGTCGTAGCTAACGCGTTAAGTATCCCACCTGGGAAGTACGATCGCAAGGTTG	D_0__Bacteria;D_1__Bacteroidetes;D_2__Ignavibacteria;D_3__Ignavibacteriales;D_4__SM1H02
3c664fba1d1e4738d311cc3847dabbfd	0	0.0323363	TACGAAGGGGGCTAGCGTTGCTCGGAATCACTGGGCGTAAAGCGCACGTAGGCGGCTTTCTAAGTCAGTGGTGAAATCCCGGAGCTTAACTCCGGAACTGCCATTGATACTGTAGGTCTCGAGTTTGGAAGAGGTAGATGGAATATCTGGTGTAGCAGTGAAATGCGTAGATATCAGATAGAACACCAATGGCGAAGGCAGTCTACTGGTCCAATACTGACGCTAAAGCACGAAAGTGTGGGTAGCAAACAGGATTAGATACCCTGGTAGTCCACGCTGTAAACGATGAATACTAGGTGTTGGGATGAAAGTCTCAGTGCCGCAGTTAACGCATTAAGTATTCCACCTGGGGAGTACGATCGCAAGGTTG	D_0__Bacteria;D_1__Bacteroidetes;D_2__Ignavibacteria;D_3__SJA-28;D_4__uncultured Chlorobi bacterium;D_5__uncultured Chlorobi bacterium;D_6__uncultured Chlorobi bacterium
Total counts	5525	6185

## Sheet: counts
Worksheet 3 | Amplicon sequence variant (ASV) table showing the raw count values of ASVs detected in early Chloroflexota enrichment cultures.
Feature ID	S17-s1-L227-3.875C-S1b	S17-s2-L227-5C	Sequence	Consensus Lineage	Notes
7c68d8dbc11cd35d0d5cd1b0ca385aee	2568	0	TACGTAGGGTGCAAGCGTTGTCCGGATTTACTGGGCGTAAAGGGCGCGCAGGCGGCTTGTTAAGTTACTCGTGAAAGCCCCCGGCTAAACCGGGGAGGGTCGAGTGATACTGGCAGGCTAAGAGAGCAGCAGAGGATAGTGGAATTCCCGGTGTAGTGGTGAAATGCGTAGATATCGGGAGGAACACCAGTGGCGAAAGCGACTATCTGGGCTGTGTCTGACGCTGAGGCGCGAAGGCTAGGGGAGCAAACAGGATTAGATACCCTGGTAGTCCTAGCAGTAAACGATGAACACTAGGTGTGCGGGGAAATTGACCCCCTGCGTGCCGTAGCTAACGCAATAAGTGTTCCGCCTGGGGAGTACGGTCGCAAGATTA	D_0__Bacteria;D_1__Chloroflexi;D_2__Ktedonobacteria;D_3__C0119	Ca. Chx. allophototropha (100% match to genome)
5ac17c3f3aab845aadbf70d31c6662dd	0	1873	TACGTAGGATGCAAGCGTTGTCCGGAATTATTGGGCGTAAAGGGCGTGCAGGCGGTCTACTAAGTTAGACGTGAAATTCCCCGGCTTAACCGGGGCGGGTCGTCTAAAACTGGTAAACTAGAGTACAGGAGAGGAAAGCGGAATTCCCGGTGTAGTGGTGAAATGCGTAGATATCGGGAGGAACACCAGAGGCGAAAGCGGCTTTCTGGCCTGTAACTGACGCTGAGGCGCGAAGGCTGGGGGAGCGAACAGGATTAGATACCCTGGTAGTCCCAGCAGTAAACGATGGACACTAGGTGTGCGGGGAAATTGACCCCCTGCGTGCCGTAGCTAACGCAATAAGTGTCCCGCCTGGGGAGTACGGTCGCAAGATTA	D_0__Bacteria	Ca. Chloroheliaceae L227-5C (100% match to genome)
938c3ce24d23d549747c71f2f035b8fa	838	0	TACGGGGGGTGCAAGCGTTGTTCGGATTTATTGGGCGTAAAGCGCGTGTAGGCGGTTTTGTAAGTCTGATGTGAAAGCCCTGGGCTCAACCCGGGAAGTGCATTGGATACTGTAAGACTTGAATACGGGAGAGGGCAGTGGAATTCCTAGTGTAGGAGTGAAATCCGTAGATATTAGGAGGAACACCGGTGGCGAAGGCGGCTGCCTGGACCGATATTGACGCTGAGACGCGAAAGCGTGGGTAGCAAACAGGATTAGATACCCTGGTAGTCCACGCCGTAAACGATGAGAACTAGGTGTTGCGGGTATTGACCCCTGCAGTGCCGTAGCTAACGCATTAAGTTCTCCGCCTGGGAAGTACGGTCGCAAGACTA	D_0__Bacteria;D_1__Proteobacteria;D_2__Deltaproteobacteria;D_3__Desulfuromonadales;D_4__Geobacteraceae;D_5__Geobacter;D_6__uncultured delta proteobacterium
18d7f32dff6e0e375fee0e818df400f9	658	0	TACGGAGGATGCAAGCGTTATCCGGATTCATTGGGTTTAAAGGGTGCGCAGGCGGATTGGTAAGTCAGTGGTGAAATTCTAGTGCTTAACATTAGACCTGCCATTGATACTGTCAGTCTAGAGTATAGTTGGAGTGGGCGGAATGTGTCATGTAGCGGTGAAATGCTTAGATATGACACAGAACACCGATCGCGAAGGCAGCTCACTAAACTAAAACTGACGCTCATGCACGAAAGCGTGGGGATCAAACAGGATTAGATACCCTGGTAGTCCACGCTGTAAACGATGATTACTCGATGTTGGCGATACACAGTCAGCGTCTGAACGAAAGTATTAAGTAATCCACCTGGGGAGTACGTTCGCAAGGATG	D_0__Bacteria;D_1__Bacteroidetes;D_2__Bacteroidia;D_3__Sphingobacteriales;D_4__KD1-131;D_5__uncultured bacterium;D_6__uncultured bacterium
a437ded863434eb7c8d5f71c09e8504a	23	657	TACGGGGGGTGCAAGCGTTGTTCGGAATTATTGGGCGTAAAGCGCGTGTAGGCGGTTTGTTAAGTCTGATGTGAAAGCCCTGGGCTCAACCCAGGAAGTGCATTGGATACTGGCAGACTTGAATACGGGAGAGGGTAGTGGAATTCCTGGTGTAGGAGTGAAATCCGTAGATATCAGGAGGAACACCGGTGGCGAAGGCGGCTACCTGGACCGATATTGACGCTGAGACGCGAAAGCGTGGGTAGCAAACAGGATTAGATACCCTGGTAGTCCACGCCGTAAACGATGAGTACTAGGTGTTGCGGGTATTGACCCCTGCAGTGCCGCAGCTAACGCATTAAGTACTCCGCCTGGGAAGTACGGTCGCAAGACTA	D_0__Bacteria;D_1__Proteobacteria;D_2__Deltaproteobacteria;D_3__Desulfuromonadales;D_4__Geobacteraceae;D_5__Geobacter
c555979e6994619c4c7e3f2d0f156f4a	569	0	TACGGGGGGTGCAAGCGTTGTTCGGATTTATTGGGCGTAAAGCGCGTGTAGGCGGTTTTATAAGTCTGATGTGAAAGCCCTGGGCTCAACCCGGGAAGTGCATTGGATACTGTAAGACTTGAATACGGGAGAGGGCAGTGGAATTCCTAGTGTAGGAGTGAAATCCGTAGATATTAGGAGGAACACCGGTGGCGAAGGCGGCTGCCTGGACCGATATTGACGCTGAGACGCGAAAGCGTGGGTAGCAAACAGGATTAGATACCCTGGTAGTCCACGCCGTAAACGATGAGAACTAGGTGTTGCGGGTATTGACCCCTGCAGTGCCGTAGCTAACGCATTAAGTTCTCCGCCTGGGAAGTACGGTCGCAAGACTA	D_0__Bacteria;D_1__Proteobacteria;D_2__Deltaproteobacteria;D_3__Desulfuromonadales;D_4__Geobacteraceae;D_5__Geobacter
c477d06d44d2489a84635c31c359810b	0	519	TACGGAGGATGCAAGCGTTATCCGGATTCATTGGGTTTAAAGGGTGCGCAGGCGGAGTGATAAGTCAGTGGTGAAAGCCTACAGCTTAACTGTAGAACTGCCATTGATACTGTCATTCTTGAGTATTGTTGAGGTAGGCGGAATGTGTCATGTAGCGGTGAAATGCTTAGATATGACACAGAACACCGATCGCGAAGGCAGCTTACCAAGCAATAACTGACGCTCATGCACGAAAGCGTGGGGATCAAACAGGATTAGATACCCTGGTAGTCCACGCCGTAAACGATGATCACTCGATGTTGGCGATACACAGTCAGCGTCTTAGGGAAACTATTAAGTGATCCACCTGGGGAGTACGGTCGCAAGATTG	D_0__Bacteria;D_1__Bacteroidetes;D_2__Bacteroidia;D_3__Sphingobacteriales;D_4__Lentimicrobiaceae;D_5__uncultured bacterium;D_6__uncultured bacterium
d7a88ff7fac3b2d03003407dbfb7ac94	0	327	TACGGAGGATGCAAGCGTTATCCGGATTCATTGGGTTTAAAGGGTGCGCAGGCGGAATAATAAGTCAGTGGTGAAAGCCTACAGCTTAACTGTAGAACTGCCATTGATACTGTCATTCTTGAGTGTTGTTGAGGTAGGCGGAATGTGTCATGTAGCGGTGAAATGCTTAGATATGACACAGAACACCGATCGCGAAGGCAGCTTACCAAGCAACAACTGACGCTCATGCACGAAAGCGTGGGGATCAAACAGGATTAGATACCCTGGTAGTCCACGCCGTAAACGATGATCACTCGATGTTGGCGATACACAGTCAGCGTCTTAGGGAAACTATTAAGTGATCCACCTGGGGAGTACGGTCGCAAGATTG	D_0__Bacteria;D_1__Bacteroidetes;D_2__Bacteroidia;D_3__Sphingobacteriales;D_4__Lentimicrobiaceae;Ambiguous_taxa;Ambiguous_taxa
f6dfde49bce18553ab2398e77ec6cc93	0	298	TACGGAGGATCCAAGCGTTATCCGGATTTATTGGGTTTAAAGGGTGCGTAGGCGGAATAATAAGTCAGTGGTGAAAGCCTACAGCTTAACTGTAGAACTGCCATTGATACTGTTAATCTTGAGTATATTTGAAGTGGGCGGAATGTGTCATGTAGCGGTGAAATGCTTAGATATGACACAGAACTCCGATAGCGAAGGCAGCTCACTAAACTATAACTGACGCTGAGGCACGAAAGCGTGGGGATCAAACAGGATTAGATACCCTGGTAGTCCACGCTGTAAACGATGATTACTCGATGTGTGCGATACACTGTACGCGTCTGAACGAAAGTATTAAGTAATCCACCTGGGGAGTACGACCGCAAGGTTG	D_0__Bacteria;D_1__Bacteroidetes;D_2__Bacteroidia;D_3__Sphingobacteriales;D_4__S15A-MN91;D_5__uncultured bacterium;D_6__uncultured bacterium
4224613991d5b96264c9cb64bf134474	266	0	TACGGAGGATGCAAGCGTTATCCGGATTCATTGGGTTTAAAGGGTGCGCAGGCGGAGTGATAAGTCAGTGGTGAAATCCTACGGCTCAACTGTAGAACTGCCATTGATACTGTCATTCTTGAGTACTGTTGAGGTGGGCGGAATGTGTCATGTAGCGGTGAAATGCTTAGATATGACACAGAACACCGATCGCGAAGGCAGCTCACCAAGCAGAAACTGACGCTCATGCACGAAAGCGTGGGGATCAAACAGGATTAGATACCCTGGTAGTCCACGCTGTAAACGATGATCACTCGATGTTGGCGATACACTGTCAGCGTCTTAGCGAAAGTATTAAGTGATCCACCTGGGGAGTACGGTCGCAAGATTG	D_0__Bacteria;D_1__Bacteroidetes;D_2__Bacteroidia;D_3__Sphingobacteriales;D_4__Lentimicrobiaceae
40a3521f27ad6fd3ee144e5cc8f3f6dd	0	248	TACGAAGGGGGCTAGCGTTGCTCGGAATCACTGGGCGTAAAGCGCACGTAGGCGGCTTTCTAAGTCAGGGGTGAAATCCCGGAGCTCAACTCCGGAACTGCCCTTGATACTGGAGAGCTCGAGTCCGGGAGAGGTGAGTGGAACTGCGAGTGTAGAGGTGAAATTCGTAGATATTCGCAAGAACACCAGTGGCGAAGGCGGCTCACTGGCCCGGTACTGACGCTGAGGTGCGAAAGCGTGGGGAGCAAACAGGATTAGATACCCTGGTAGTCCACGCCGTAAACGATGGATGCTAGCCGTTGGGCAGCTTGCTGCTCAGTGGCGCCGCTAACGCTTTAAGCATCCCGCCTGGGGAGTACGGTCGCAAGATTA	D_0__Bacteria;D_1__Proteobacteria;D_2__Alphaproteobacteria;D_3__Rhizobiales;D_4__Xanthobacteraceae;D_5__Rhodoplanes;Ambiguous_taxa
0212113e82c0a779ba9a40043977ef5a	0	247	TACGGAGGGTGCAAGCGTTATCCGGATTTATTGGGTTTAAAGGGTGCGTAGGCGGTAAAATAAGTCAGTGGTGAAAAGCTGCAGCTCAACTGTAGTCCTGCCATTGAAACTGTTTTACTTGAGTAACCATGAGGTAGGCGGAATGTGTAGTGTAGCGGTGAAATGCTTAGATATTACACAGAACACCGATTGCGTAGGCAGCTTACTAGCGGTTCACTGACGCTGATGCACGAAAGCGTGGGGATCAAACAGGATTAGATACCCTGGTAGTCCACGCCGTAAACGATGATAACTCGCTGTTGGCGATACACAGTCAGCGGCTTAGCGAAAGCGTTAAGTTATCCACCTGGGGAGTACGCTCGCAAGAGTG	D_0__Bacteria;D_1__Bacteroidetes;D_2__Bacteroidia;D_3__Bacteroidales;D_4__Prolixibacteraceae;D_5__BSV13
258ca5992a1b39604781b94085b9c01f	0	172	TACGTAGGGTGCGAGCGTTAATCGGAATTACTGGGCGTAAAGCGTGCGCAGGCGGTTTGTTAAGATAGGCGTGAAATCCCCGGGCTCAACCTGGGAACTGCGTTTATGACTGGCAGGCTAGAGTATGGCAGAGGGGGGTGGAATTCCACGTGTAGCAGTGAAATGCGTAGAGATGTGGAGGAACACCGATGGCGAAGGCAGCCCCCTGGGCCAATACTGACGCTCATGCACGAAAGCGTGGGTAGCAAACAGGATTAGATACCCTGGTAGTCCACGCCCTAAACGATGTCAACTAGGTGTTGGGAGGGTAAAACCTTTTAGTACCGGAGCTAACGCGTGAAGTTGACCGCCTGGGGAGTACGGCCGCAAGGTTA	D_0__Bacteria;D_1__Proteobacteria;D_2__Gammaproteobacteria;D_3__Betaproteobacteriales;D_4__Rhodocyclaceae;D_5__Ferribacterium
a0dd5e2c4d1e2193ab4f0e04316a0267	140	0	TACGAAGGGGGCTAGCGTTGCTCGGAATCACTGGGCGTAAAGGGTGCGTAGGCGGGTTTTTAAGTCAGAGGTGAAATCCTGGAGCTCAACTCCAGAACTGCCTTTGATACTGAAAGTCTTGAGTACGGGAGAGGTGAGTGGAACTGCGAGTGTAGAGGTGAAATTCGTAGATATTCGCAAGAACACCAGTGGCGAAGGCGGCTCACTGGCCCGTAACTGACGCTGAGGCACGAAAGCGTGGGGAGCAAACAGGATTAGATACCCTGGTAGTCCACGCCGTAAACGATGAATGCCAGCCGTTAGTGGGTTTACTCACTAGTGGCGCAGCTAACGCTTTAAGCATTCCGCCTGGGGAGTACGGTCGCAAGATTA	D_0__Bacteria;D_1__Proteobacteria;D_2__Alphaproteobacteria;D_3__Rhizobiales;D_4__Xanthobacteraceae
f85299dab3d000cc3c873e639f48dcc3	0	156	TACGTAGGGTGCGAGCGTTAATCGGAATTACTGGGCGTAAAGCGTGCGCAGGCGGTTTGATAAGACAGGCGTGAAATCCCCGGGCTCAACCTGGGAACTGCGTTTGTGACTGTCTCACTAGAGTACGGCAGAGGGGGGTGGAATTCCACGTGTAGCAGTGAAATGCGTAGAGATGTGGAGGAACACCAATGGCGAAGGCAGCCCCCTGGGTCGATACTGACGCTCATGCACGAAAGCGTGGGTAGCAAACAGGATTAGATACCCTGGTAGTCCACGCCCTAAACGATGTCAACTAGGTGTTGGGAGGGTAAAACCTTTTAGTACCGGAGCTAACGCGTGAAGTTGACCGCCTGGGGAGTACGGCCGCAAGGTTA	D_0__Bacteria;D_1__Proteobacteria;D_2__Gammaproteobacteria;D_3__Betaproteobacteriales;D_4__Rhodocyclaceae;D_5__Dechloromonas;D_6__uncultured bacterium
050b591c7d17f7994b6ecce38fb235a2	0	148	TACGGAGGGTGCAAGCGTTATCCGGATTTATTGGGTTTAAAGGGTGCGTAGGCGGTAAAATAAGTCAGTGGTGAAAAGCTGCAGCTCAACTGTAGTCCTGCCATTGAAACTGTTTTACTTGAGTAACCATGAGGTAGGCGGAATGTGTAGTGTAGCGGTGAAATGCTTAGATATTACACAGAACACCGATTGCGTAGGCAGCTTACTAGAGGTTCACTGACGCTGATGCACGAAAGCGTGGGGATCAAACAGGATTAGATACCCTGGTAGTCCACGCCGTAAACGATGATAACTCGCTGTTGGCGATACACAGTCAGCGGCTTAGCGAAAGCGTTAAGTTATCCACCTGGGGAGTACGCTCGCAAGAGTG	D_0__Bacteria;D_1__Bacteroidetes;D_2__Bacteroidia;D_3__Bacteroidales;D_4__Prolixibacteraceae;D_5__BSV13;D_6__uncultured bacterium
8098dbdb0a6d573f5cfb3186ff3c0252	0	129	TACGGAGGATCCAAGCGTTATCCGGATTTATTGGGTTTAAAGGGTGCGTAGGCGGACCCTTAAGTCAGTGGTGAAAGTTTGCGGCTCAACCGTAAAATTGCCATTGAAACTGAGGGTCTTGAGTGTAAATGAGGTAGGCGGAATGTGTTGTGTAGCGGTGAAATGCTTAGATATAACACAGAACACCAATTGCGAAGGCAGCTTACTGGGATACAACTGACGCTGAGGCACGAAAGCGTGGGGATCAAACAGGATTAGATACCCTGGTAGTCCACGCAGTAAACGATGAATACTAGCTGTATGCGATATACTGTATGTGGCAAAGCGAAAGCGTTAAGTATTCCACCTGGGGAGTACGTTCGCAAGAATG	D_0__Bacteria;D_1__Bacteroidetes;D_2__Bacteroidia;D_3__Bacteroidales;D_4__Paludibacteraceae;D_5__Paludibacter;Ambiguous_taxa
689e5548c35a33fbe9132e985f09b3b4	96	0	TACGGGGGGTGCAAGCGTTGTTCGGATTTATTGGGCGTAAAGAGCGTGTAGGCGGTTTGTTAAGTCTGATGTGAAAGCCCTGGGCTCAACCCAGGAAGTGCATTGGAAACTGGCAGACTTGAATACGGGAGAGGGCAGTGGAATTCCTAGTGTAGGAGTGAAATCCGTAGATATTAGGAGGAACACCGGTGGCGAAGGCGGCTGCCTGGACCGATATTGACGCTGAGACGCGAAAGCGTGGGTAGCAAACAGGATTAGATACCCTGGTAGTCCACGCCGTAAACGATGAGAACTAGGTGTTGCGGGTATTGACCCCTGCAGTGCCGTAGCTAACGCATTAAGTTCTCCGCCTGGGAAGTACGGTCGCAAGACTA	D_0__Bacteria;D_1__Proteobacteria;D_2__Deltaproteobacteria;D_3__Desulfuromonadales;D_4__Geobacteraceae;D_5__Geobacter
84636a5b9388e76f7e116713bbe7fa05	0	101	TACGGAGGATCCTAGCGTTATCCGGATTTATTGGGTTTAAAGGGTGCGCAGGCGGAATTATAAGTCAGTGGTGAAATCCTGCAGCTTAACTGCAGAACTGCCATTGATACTGTTATTCTTGAGTATATTTGAAGTGGGCGGAATGTGTCATGTAGCGGTGAAATGCTTAGATATGACACAGAACACCAATTGCGAAGGCAGCTCACTAAACTATAACTGACGCTCATGCACGAAAGCGTGGGGATCAAACAGGATTAGATACCCTGGTAGTCCACGCCGTAAACGATGATTACTCGATGTTGGCGATACACAGTCAGCGTCTAAGCGAAAGCAATAAGTAATCCACCTGGGGAGTACGATCGCAAGGTTG	D_0__Bacteria;D_1__Bacteroidetes;D_2__Bacteroidia;D_3__Sphingobacteriales;D_4__Lentimicrobiaceae;Ambiguous_taxa;Ambiguous_taxa
dc3893119efa55420b9f99f2eced004a	0	100	TACAGAGGTGGCAAGCGTTGTTCGGATTTACTGGGCGTAAAGGGTGCGTAGGTGGTATTGTGTGTCGGGCGTAAAAGTTCACCGCTCAACGGTGAAAGGCCGTCCGAAACTACAAAACTAGAGTGCAGGAGAGGAGAGCGGAATACTTGGTGTAGCGGTGGAATGCGTTGAGATCAAGTAGAACACCGGTGGCGTAGGCGGCTCTCTGGAATGTAACTGACACTGAGGCACGAAAGTTGGGGGAGCAAACAGGATTAGATACCCTGGTAGTCCCAACCCTAAACGGTGTACACTTGTTGTAGGGGGAATTGACCCCCCCTGTGACGGAGCTAACGCGTTAAGTGTACCGCCTGGGGAGTACGGTCGCAAGATTA	D_0__Bacteria;D_1__Kiritimatiellaeota;D_2__Kiritimatiellae;D_3__WCHB1-41;D_4__uncultured Verrucomicrobia bacterium;D_5__uncultured Verrucomicrobia bacterium;D_6__uncultured Verrucomicrobia bacterium
a0c6e14c795af6d7770e0a120a9a1399	0	94	TACAGAGGTGGCAAGCGTTGTTCGGATTTACTGGGCGTAAAGGGTGCGTAGGTGGTATGGTATGTCGGGCGTGAAAGCTCACCGCTCAACGGTGAAATGTCGTCCGAAACTACCAAACTAGAGTGCAGGAGAGGAGAGCGGAATACTTGGTGTAGCGGTGGAATGCGTTGAGATCAAGTAGAACACCGGTGGCGTAGGCGGCTCTCTGGAATGTAACTGACACTGAGGCACGAAAGTTGGGGGAGCAAACAGGATTAGATACCCTGGTAGTCCCAACCCTAAACGGTGTACACTTGTTGTAGGGGGAATTGACCCCCCCTGTGACGGAGCTAACGCGTTAAGTGTACCGCCTGGGGAGTACGGTCGCAAGATTA	D_0__Bacteria;D_1__Kiritimatiellaeota;D_2__Kiritimatiellae;D_3__WCHB1-41;D_4__uncultured Verrucomicrobia bacterium;D_5__uncultured Verrucomicrobia bacterium;D_6__uncultured Verrucomicrobia bacterium
5493a580b834be836dd37572845e6957	79	0	TACGTAGGGTGCGAGCGTTAATCGGAATTACTGGGCGTAAAGCGTGCGCAGGCGGTTTTGTAAGACAGATGTGAAATCCCCGGGCTCAACCTGGGAACTGCGTTTGTGACTGCAAGACTTGAGTGTGGCAGAGGGGGGTGGAATTCCACGTGTAGCAGTGAAATGCGTAGAGATGTGGAGGAACACCGATGGCGAAGGCAGCCCCCTGGGTCAACACTGACGCTCATGCACGAAAGCGTGGGTAGCAAACAGGATTAGATACCCTGGTAGTCCACGCCCTAAACGATGCGAACTAGGTGTTGGGGAAGGAGACTTTCTTAGTACCGCAGCTAACGCGTGAAGTTCGCCGCCTGGGGAGTACGGTCGCAAGATTA	D_0__Bacteria;D_1__Proteobacteria;D_2__Gammaproteobacteria;D_3__Betaproteobacteriales;D_4__Rhodocyclaceae;D_5__Sulfuritalea;Ambiguous_taxa
252101f25169f3df759d5dd63f9612e7	0	72	TACGGAGGGTGCAAGCGTTATCCGGATTTATTGGGTTTAAAGGGTGCGTAGGCGGTAAAATAAGTCAGTGGTGAAAAGCTGCAGCTCAACTGTAGTCCTGCCATTGAAACTGTCTTACTTGAGTAACCATGAGGTAGGCGGAATGTGTAGTGTAGCGGTGAAATGCTTAGATATTACACAGAACACCGATTGCGTAGGCAGCTTACTAGAGGTTCACTGACGCTGATGCACGAAAGCGTGGGGATCAAACAGGATTAGATACCCTGGTAGTCCACGCCGTAAACGATGATAACTCGCTGTTGGCGATACACAGTCAGCGGCTTAGCGAAAGCGTTAAGTTATCCACCTGGGGAGTACGCTCGCAAGAGTG	D_0__Bacteria;D_1__Bacteroidetes;D_2__Bacteroidia;D_3__Bacteroidales;D_4__Prolixibacteraceae;D_5__BSV13;D_6__uncultured bacterium
dcc292e7c1e70f87b123fd477760a297	0	65	AACGTAGGAGGCGAGCGTTATCCGGATTTACTGGGCGTAAAGCGTGTGTAGGCGGTACGGCAAGTTGGATGTGAAAGCTCCTGGCTTAACTAGGAGAGGTCGTTCAATACTACCGAACTTGAGGGCATCAGAGGAAGGTGGAATTCCCGGTGTAGTGGTGAAATGCGTAGATATCGGGAGGAACACCAGTGGCGAAAGCGGCCTTCTGGGATGATCCTGACGCTCAGACACGAAAGCTAGGGTAGCGAACGGGATTAGAGACCCCGGTAGTCCTAGCAGTAAACGATGTAGACTTGGTGTCGGAGGTGTCAAAACCTTCGGTATCGTAGCTAACGCGATAAGTCTACCGCCTGGGGACTACGGCCGCAAGGTTA	D_0__Bacteria;D_1__Chloroflexi;D_2__Anaerolineae;D_3__Anaerolineales;D_4__Anaerolineaceae;D_5__uncultured
df1e0a55b7b186ec1dd822c844a89a6b	0	65	TACGGAGGGTGCAAGCGTTATCCGGATTTATTGGGTTTAAAGGGTGCGTAGGCGGTGAAATAAGTCAGTGGTGAAAAGCTGCAGCTCAACTGTAGTCCTGCCATTGAAACTGTTTTACTTGAGTAACCATGAGGTAGGCGGAATGTGTAGTGTAGCGGTGAAATGCTTAGATATTACACAGAACACCGATTGCGTAGGCAGCTTACTAGAGGTTCACTGACGCTGATGCACGAAAGCGTGGGGATCAAACAGGATTAGATACCCTGGTAGTCCACGCCGTAAACGATGATAACTCGCTGTTGGCGATACACAGTCAGCGGCTTAGCGAAAGCGTTAAGTTATCCACCTGGGGAGTACGCTCGCAAGAGTG	D_0__Bacteria;D_1__Bacteroidetes;D_2__Bacteroidia;D_3__Bacteroidales;D_4__Prolixibacteraceae;D_5__BSV13;D_6__uncultured bacterium
ce47ec20a7f6d490285b27cb2a654bc2	0	61	TACGGAGGGTGCAAGCGTTGTTCGGAATTACTGGGCGTAAAGGGCGCGTAGGCGGTTTGATAAGTCAGATGTGAAAGCCCACGGCTTAACCGTGGAAGTGCATTTGATACTGTCAGACTTGAGTACCAGAGGGGAAAGTGGAATTCCCGGTGTAGAGGTGAAATTCGTAGATATCGGGAGGAATACCGGTGGCGAAGGCGACTTTCTGGCTGAGTACTGACGCTGAGGCGCGAAAGCGTGGGGAGCAAACAGGATTAGATACCCTGGTAGTCCACGCTGTAAACGATGTCAACTAGATGTAGGGGGTGTTGATCCCTTCTGTGTCGCAGCTAACGCATTAAGTTGACCGCCTGGGGAGTACGGTCGCAAGATTA	D_0__Bacteria;D_1__Proteobacteria;D_2__Deltaproteobacteria;D_3__Desulfobacterales;D_4__Desulfobulbaceae;D_5__Desulfobulbus
2ba009da561206deb16186e8e5a6e681	13	46	TACGTAGGGGGCGAGCGTTGTCCGAATTTACTGGGCGTAAAGCGCGCGTAGGTGGACATTTAAGTTGGTGGTGAAAGCTCTAGGCTCAACCTGGAAACTGCCTTCAAAACTGGATGTCTTGAGGTATGGAGAGGGAACTGGAATTCCTGGTGTAGCGGTGAAATGCGTAGATATCAGGAGGAACACCGATGGCGAAGGCAGGTTCCTGGCCATATCCTGACACTGAGGTGCGAAAGCTAGGGTAGCGAACGGGATTAGATACCCCGGTAGTCCTAGCCGTAAACGATGGATACTAGGTGTTAGAGGTATCGACCCCTCTAGTGCCGCAGCTAACGCATTAAGTATCCCGCCTGGGGAGTACGGCCGCAAGGTTG	D_0__Bacteria;D_1__Armatimonadetes;D_2__uncultured;D_3__uncultured bacterium;D_4__uncultured bacterium;D_5__uncultured bacterium;D_6__uncultured bacterium
c945802441f6322c89679fe301f2c993	20	35	TACAGAGGGGGCAAGCGTTATTCGGAATTATTGGGCGTAAAGGGCGCGTAGGCGGTTTTTTAAGTCAGATGTGTAATCCCCGAGCTCAACTTGGGAACTGCATCTGAGACTGGAAGGCTAGAGTACTGGAGAGGGTGGTGGAATTCCTCGTGTAGCGGTGAAATGCGTAGAGATGAGGAGGAACACCAGTGGCGAAGGCGGCCACCTGGACAGTAACTGACGCTGAGGCGCGAAAGTGTGGGTAGCAAACAGGATTAGATACCCTGGTAGTCCACGCTGTAAACGATGAACACTTGGTGTGGAGGGAGTTGACCCCTTCCGTGCCGGAGCTAACGCGTTAAGTGTTCCGCCTGGGGAGTACGGTCGCAAGGCTG	D_0__Bacteria;D_1__Acidobacteria;D_2__Holophagae;D_3__Holophagales;D_4__Holophagaceae;D_5__Geothrix;Ambiguous_taxa
3728f4038f0280bf742bb074ce026321	19	33	TACGGAGGATGCGAGCGTTATCCGGATTCATTGGGTTTAAAGGGTGCGCAGGCGGAATGATAAGTCAGTGGTGAAATCCTACAGCTTAACTGTAGAACTGCCATTGATACTATCGTTCTTGAGTACATTTGGAGTGGGCGGAATGTGTCATGTAGCGGTGAAATGCTTAGATATGACACAGAACACCGATCGCGAAGGCAGCTCACTAAGTTGTAACTGACGCTCAGGCACGAAAGCGTGGGGATCAAACAGGATTAGATACCCTGGTAGTCCACGCCGTAAACGATGATTACTCGATGTTGGCGATACACTGTCAGCGTCTAAGCGAAAGCATTAAGTAATCCACCTGGGGAGTACGGCCGCAAGGTTG	D_0__Bacteria;D_1__Bacteroidetes;D_2__Bacteroidia;D_3__Sphingobacteriales;D_4__Lentimicrobiaceae;D_5__uncultured Sphingobacteriia bacterium;D_6__uncultured Sphingobacteriia bacterium
84e1fe54996ce9424a3555a719673e4f	0	44	TACGGAGGATGCAAGCGTTATCCGGATTCATTGGGTTTAAAGGGTGCGCAGGCGGAATGATAAGTCAGTGGTGAAATCCTACGGCTCAACTGTAGAACTGCCATTGATACTGTCATTCTTGAGTACTGTTGAGGTGGGCGGAATGTGTCATGTAGCGGTGAAATGCTTAGATATGACACAGAACACCGATCGCGAAGGCAGCTCACCAAGCAGAAACTGACGCTCATGCACGAAAGCGTGGGGATCAAACAGGATTAGATACCCTGGTAGTCCACGCTGTAAACGATGATCACTCGATGTTGGCGATACACTGTCAGCGTCTTAGCGAAAGTATTAAGTGATCCACCTGGGGAGTACGGTCGCAAGATTG	D_0__Bacteria;D_1__Bacteroidetes;D_2__Bacteroidia;D_3__Sphingobacteriales;D_4__Lentimicrobiaceae
75a422b9932e9eda7c751cd91ee566c9	0	40	TACGGAGGATCCAAGCGTTATCCGGATTCATTGGGTTTAAAGGGTGCGCAGGCGGAATGATAAGTCAGTGGTGAAATCCTACAGCTCAACTGTAGAACTGCCATTGATACTGTCGTTCTTGAGTACACTTGGAGTGGGCGGAATGTGTCATGTAGCGGTGAAATGCTTAGATATGACACAGAACACCGATCGCGAAGGCAGCTCACTAAATTGTAACTGACGCTCAGGCACGAAAGCGTGGGGATCAAACAGGATTAGATACCCTGGTAGTCCACGCCGTAAACGATGATCACTCGATGTTGGCGATATACTGTCAGCGTCTAAGCGAAAGCATTAAGTGATCCACCTGGGGAGTACGATCGCAAGATTG	D_0__Bacteria;D_1__Bacteroidetes;D_2__Bacteroidia;D_3__Sphingobacteriales;D_4__Lentimicrobiaceae;Ambiguous_taxa;Ambiguous_taxa
ff1bd8113a59e63cbb44713fe3645ed6	29	7	TACGTAGGGTGCGAGCGTTAATCGGAATTACTGGGCGTAAAGCGTGCGCAGGCGGTTATATAAGACAGATGTGAAATCCCCGGGCTCAACCTGGGACCTGCATTTGTGACTGTATAGCTAGAGTACGGTAGAGGGGGATGGAATTCCGCGTGTAGCAGTGAAATGCGTAGATATGCGGAGGAACACCGATGGCGAAGGCAATCCCCTGGACCTGTACTGACGCTCATGCACGAAAGCGTGGGGAGCAAACAGGATTAGATACCCTGGTAGTCCACGCCCTAAACGATGTCAACTGGTTGTTGGGTCTTCACTGACTCAGTAACGAAGCTAACGCGTGAAGTTGACCGCCTGGGGAGTACGGCCGCAAGGTTG	D_0__Bacteria;D_1__Proteobacteria;D_2__Gammaproteobacteria;D_3__Betaproteobacteriales;D_4__Burkholderiaceae;D_5__Rhodoferax
461b9d44ca4ea8a9d9c0454d4830b05f	30	5	TACAGAGGGGGCAAGCGTTATTCGGAATTACTGGGCGTAAAGGGCGCGTAGGCGGTTCTTTAAGTCGGATGTGCAATCCCCGAGCTCAACTTGGGAACTGCATCCGAAACTGGGGAGCTAGAGTACTGGAGAGGGTGGTAGAATTCCACGTGTAGCGGTGAAATGCGTAGAGATGTGGAGGAATACCAGTGGCGAAGGCGGCCACCTGGACAGTAACTGACGCTGAGGCGCGAAAGTGTGGGTAGCAAACAGGATTAGATACCCTGGTAGTCCACACTGTAAACGATGAACACTTGGTGTGGCGGAAGTTGACCTCCGCCGTGCCGGAGCTAACGCGTTAAGTGTTCCGCCTGGGGAGTACGGTCGCAAGGCTG	D_0__Bacteria;D_1__Acidobacteria;D_2__Holophagae;D_3__Holophagales;D_4__Holophagaceae;D_5__uncultured;D_6__uncultured bacterium
d203e533684e9d248dfcf70d859d065e	0	36	TACGGAGGATGCAAGCGTTATCCGGATTCATTGGGTTTAAAGGGTGCGTAGGCGGCTCTTTAAGTCAGTGGTGAAATCTTGCCGCTTAACGGTAAAATTGCCATTGATACTGAAGAGCTTGAGTACAGTTGAGGTAGGCGGAATGTGTAGTGTAGCGGTGAAATGCTTAGATATTACACAGAACACCAATTGCGAAGGCAGCCTACTAAGTTGTTACTGACGCTGATGCACGAAAGCGTGGGGAGCGAACAGGATTAGATACCCTGGTAGTCCACGCCGTAAACGATGCTCACTCGCTGTTTGCGATACACAGTAAGCGGCCAAGCGAAAGCATTAAGTGAGCCACCTGGGGAGTACGATCGCAAGGTTG	D_0__Bacteria;D_1__Bacteroidetes;D_2__Bacteroidia;D_3__Bacteroidales;D_4__Prolixibacteraceae;D_5__WCHB1-32;Ambiguous_taxa
50c177d71723ac40af6e6fd0b9073d1d	0	34	TACGGAGGATCCAAGCGTTATCCGGATTCATTGGGTTTAAAGGGTGCGCAGGCGGAATGATAAGTCAGTGGTGAAAGCCTACAGCTCAACTGTAGAACTGCCATTGATACTGTCGTTCTTGAGTACACTTGGAGTGGGCGGAATGTGTCATGTAGCGGTGAAATGCTTAGATATGACACAGAACACCGATCGCGAAGGCAGCTCACTAAATTGTAACTGACGCTCAGGCACGAAAGCGTGGGGATCAAACAGGATTAGATACCCTGGTAGTCCACGCCGTAAACGATGATCACTCGATGTTGGCGATATACTGTCAGCGTCTAAGCGAAAGCATTAAGTGATCCACCTGGGGAGTACGATCGCAAGATTG	D_0__Bacteria;D_1__Bacteroidetes;D_2__Bacteroidia;D_3__Sphingobacteriales;D_4__Lentimicrobiaceae;Ambiguous_taxa;Ambiguous_taxa
a4e883eb01faf953fb74cbe15656707b	0	29	TACGTAGGGTGCGAGCGTTAATCGGAATTACTGGGCGTAAAGCGTGCGCAGGCGGTTTTGTAAGTCAGATGTGAAATCCCCGGGCTCAACCTGGGAACTGCATTTGAGACTGCAAGGCTAGAGTGTGGCAGAGGGGGGTAGAATTCCACGTGTAGCAGTGAAATGCGTAGAGATGTGGAGGAATACCGATGGCGAAGGCAGCCCCCTGGGCCAATACTGACGCTCATGCACGAAAGCGTGGGGAGCAAACAGGATTAGATACCCTGGTAGTCCACGCCCTAAACGATGTCAACTAGGTGTTGGAAGGGTTAAACCTTTTAGTGCCGTAGCTAACGCGTGAAGTTGACCGCCTGGGGAGTACGGCCGCAAGGCTA	D_0__Bacteria;D_1__Proteobacteria;D_2__Gammaproteobacteria;D_3__Betaproteobacteriales;D_4__Rhodocyclaceae;D_5__Candidatus Accumulibacter;D_6__uncultured beta proteobacterium
ab883e62649bef8bcf3726a8cabc4961	0	28	TACGGAGGATGCAAGCGTTATCCGGATTCATTGGGTTTAAAGGGTGCGCAGGCGGAATGATAAGTCAGTGGTGAAATCCTACAGCTTAACTGTAGAACTGCCATTGATACTGTCGTTCTTGAGTACACTTGGAGTGGGCGGAATGTGTCATGTAGCGGTGAAATGCTTAGATATGACACAGAACACCGATCGCGAAGGCAGCTCACTAAATTGTAACTGACGCTCAGGCACGAAAGCGTGGGGATCAAACAGGATTAGATACCCTGGTAGTCCACGCCGTAAACGATGATCACTCGATGTTGGCGATATACTGTCAGCGTCTAAGCGAAAGCATTAAGTGATCCACCTGGGGAGTACGATCGCAAGATTG	D_0__Bacteria;D_1__Bacteroidetes;D_2__Bacteroidia;D_3__Sphingobacteriales;D_4__Lentimicrobiaceae;Ambiguous_taxa;Ambiguous_taxa
035edd998d7864250c983102de197a9d	0	28	TACGTAGGGTGCAAGCGTTAATCGGAATTACTGGGCGTAAAGCGTGCGCAGGCGGTTATACAAGACAGGCGTGAAATCCCCGGGCTTAACCTGGGAATGGCGCCTGTGACTGTATAGCTAGAGTGTGTCAGAGGGGGGTAGAATTCCACGTGTAGCAGTGAAATGCGTAGATATGTGGAGGAATACCAATGGCGAAGGCAGCCCCCTGGGATAACACTGACGCTCATGCACGAAAGCGTGGGGAGCAAACAGGATTAGATACCCTGGTAGTCCACGCCCTAAACGATGCTGACTAGTTGTTCGGGATTTACATCCTGAGTAACGTAGCTAACGCGTGAAGTCAGCCGCCTGGGGAGTACGGTCGCAAGATTA	D_0__Bacteria;D_1__Proteobacteria;D_2__Gammaproteobacteria;D_3__Betaproteobacteriales;D_4__Burkholderiaceae;D_5__Polynucleobacter
7b7f8119f638f02bfe0cb072def67f9f	0	26	TACGGAGGATCCAAGCGTTATCCGGATTCATTGGGTTTAAAGGGTCCGCAGGCGGACCGATAAGTCAGGGGTGAAATCCTACGGCTCAACCGTAGAACTGCCCTTGATACTGTTGGTCTAGAGTACAGTTGAGGTGGGCGGAATGTGTCATGTAGCGGTGAAATGCATAGATATGACACAGAACACCGATCGCGAAGGCAGCTCACCAAGCTGTAACTGACGCTCAGGGACGAAAGCGTGGGGATCAAACAGGATTAGATACCCTGGTAGTCCACGCTGTAAACGATGGTCACTCGATGTTGGCGATACACAGTCAGCGTCTGAGCGAAAGCATTAAGTGACCCACCTGGGGAGTACGATCGCAAGATTG	D_0__Bacteria;D_1__Bacteroidetes;D_2__Bacteroidia;D_3__Sphingobacteriales;D_4__Z4MB62;D_5__uncultured bacterium;D_6__uncultured bacterium
741f3e45b843aa784860e58ac192a72f	0	26	TACGGAGGATGCAAGCGTTATCCGGATTCATTGGGTTTAAAGGGTGCGCAGGCGGAATGATAAGTCAGTGGTGAAATCCTGCAGCTTAACTGCAGAACTGCCATTGATACTGCCGTTCTTGAGTATAGTTGAAGTGGGCGGAATGTGTCATGTAGCGGTGAAATGCTTAGATATGACACAGAACACCGATCGCGAAGGCAGCTCGCTAAGCTATAACTGACGCTCATGCACGAAAGCGTGGGGATCAAACAGGATTAGATACCCTGGTAGTCCACGCCGTAAACGATGATTACTCGATGTTGGCGATATACAGTCAGCGTCTAAGCGAAAGCATTAAGTAATCCACCTGGGGAGTACGTTCGCAAGGATG	D_0__Bacteria;D_1__Bacteroidetes;D_2__Bacteroidia;D_3__Sphingobacteriales;D_4__Lentimicrobiaceae;Ambiguous_taxa;Ambiguous_taxa
e3166295d1eb191603ae8d0c62e26df9	23	0	TACGTAGGGGGCAAGCGTTGTCCGGATTTACTGGGTGTAAAGGGCGCGTAGGCGGATCTATAAGTCGGTGGTGAAATCCTGCAGCTTAACTGCAGAACTGCCGTCGATACTGTGGATCTTGAGTTCGGAAGAGAGTAGCGGAATTCCAGGTGTAGTAGTGAAATACGTAGATATCTGGAAGAACACCAGTGGCGAAGGCGGCTACTTGGTCCGTATCTGACGCTGAGGCGCGAAAGCGTGGGGAGCAAACAGGATTAGATACCCTGGTAGTCCACGCTGTAAACGATGAATACTAGATGTTGGGTGCATTAGCACCCAGTGTCGCAGCTAACGCATTAAGTATTCCACCTGGGGAGTACGATCGCAAGGTTG	D_0__Bacteria;D_1__Bacteroidetes;D_2__Ignavibacteria;D_3__Ignavibacteriales
ffb3a75063fcc2fce18e3b7a86f1c963	0	24	TACGGAGGGTGCAAGCGTTATCCGGATTTACTGGGTTTAAAGGGTGCGTAGGTGGGCATTTAAGTCAGTGGTGAAATCTTCGAGCTTAACTCGGAAACTGCCATTGATACTACTTGTCTTGAATATCCTGGAGGTAAGCGGAATATGTCATGTAGCGGTGAAATGCTTAGATATGACATAGAACACCCATTGCGAAGGCAGCTTACTACGGGATTATTGACACTGAGGCACGAAAGCGTGGGGATCAAACAGGATTAGATACCCTGGTAGTCCACGCCCTAAACGATGGATACTCGACATCAGCGATACACTGTTGGTGTCTGAGCGAAAGCATTAAGTATCCCACCTGGGAAGTACGATCGCAAGATTG	D_0__Bacteria;D_1__Bacteroidetes;D_2__Bacteroidia;D_3__Chitinophagales;D_4__Chitinophagaceae;D_5__Ferruginibacter;D_6__uncultured Bacteroidetes bacterium
cfea9db554d1a52f7da812bea4669b08	0	24	CACGTAGGGGGCGAGCGTTGTTCGGAATTACTGGGCGTAAAGGGCATGTAGGCGGCCTTGTAAGCTTGGCGTGAAATACCATGGCTTAACCATGGGAATGCGTTGAGAACTGCAAGGCTTGAGTGACGGAGAGGGAGCTAGAATTCCTGGTGTAGGGGTGGAATCTGTAGAGATCAGGAAGAATACCAATGGCGAAGGCAAGCTCCTGGCCGATGACTGACGCTGAGGTGCGAAAGTGTGGGGATCAAACAGGATTAGATACCCTGGTAGTCCACACAGTAAACGATGTGCACTAGGTGCTGGGGCGGATGCTTCAGTGCCGTAGCTAACGTGATAAGTGCACCGCCTGGGGAGTATGCTCGCAAGGGTG	D_0__Bacteria;D_1__Spirochaetes;D_2__Spirochaetia;D_3__Spirochaetales;D_4__Spirochaetaceae;D_5__uncultured;Ambiguous_taxa
dd5ec5e3a4d1362dff68210468e8fa09	0	23	TACGGAGGATGCAAGCGTTATCCGGATTCATTGGGTTTAAAGGGTGCGCAGGCGGATTGGTAAGTCAGTGGTGAAATTCAACGGCTCAACTGTTGATCTGCCATTGATACTGTCAGTCTAGAGTATAGTTGGAGTGGGCGGAATGTGTCATGTAGCGGTGAAATGCTTAGATATGACACAGAACACCGATCGCGAAGGCAGCTCACTAAGCTAAAACTGACGCTCATGCACGAAAGCGTGGGGATCAAACAGGATTAGATACCCTGGTAGTCCACGCTGTAAACGATGATTACTCGATGTTGGCGATACACAGTCAGCGTCTGAACGAAAGTATTAAGTAATCCACCTGGGGAGTACGTTCGCAAGGATG	D_0__Bacteria;D_1__Bacteroidetes;D_2__Bacteroidia;D_3__Sphingobacteriales;D_4__KD1-131;D_5__uncultured bacterium;D_6__uncultured bacterium
52334e3afded2f30385b58081b503277	0	22	AACGTAGGAAGCGAGCGTTATCCGGATTTACTGGGCGTAAAGCGCGTGTAGGCGGTCGGGTAAGTTGGATGTGAAAGCTCCTGGCTTAACTGGGAGAGGTCGTTCAATACTGCTTGACTAGAGGATGGGAGAGGGAAGTGGAATTCCGGGTGTAGTGGTGAAATGCGTAGATATCCGGAGGAACACCAGTGGCGAAAGCGGCTTCCTGGCCCATAACTGACGCTCAGACGCGAAAGCTAGGGGAGCGAACGGGATTAGAGACCCCGGTAGTCCTAGCTGTAAACGATGTGGACTTGGCGTTGGCGGGTTTAAATCCGTCAGTGCCGAAGCAAACGCGATAAGTCCACCGCCTGGGGACTACGGCCGCAAGGTTA	D_0__Bacteria;D_1__Chloroflexi;D_2__Anaerolineae;D_3__Anaerolineales;D_4__Anaerolineaceae;D_5__Leptolinea;Ambiguous_taxa
3e5b5c6cabf7787ea77ccafc2237dc88	0	21	TACGGAGGATCCAAGCGTTATCCGGATTCATTGGGTTTAAAGGGTGCGCAGGCGGAATGATAAGTCAGTGGTGAAATCTCTCGGCTCAACTGAGAAACTGCCATTGATACTGTCGTTCTTGAGTACACTTGGAGTGGGCGGAATGTGTCATGTAGCGGTGAAATGCTTAGATATGACACAGAACACCGATCGCGAAGGCAGCTCACTAAGTTGTAACTGACGCTCAGGCACGAAAGCGTGGGGATCAAACAGGATTAGATACCCTGGTAGTCCACGCTGTAAACGATGATCACTCGATGTTGGCGATATACTGTCAGCGTCTAAGCGAAAGCATTAAGTGATCCACCTGGGGAGTACGATCGCAAGATTG	D_0__Bacteria;D_1__Bacteroidetes;D_2__Bacteroidia;D_3__Sphingobacteriales;D_4__Lentimicrobiaceae;Ambiguous_taxa;Ambiguous_taxa
f855e22520af35f81198f1e8819a3735	0	21	AACGTAGGAGGCAAGCGTTATTCGGATTTACTGGGCGTAAAGCGTGTGCAGGCGGTTTGGAAAGTTGGATGTGAAAGCTCCTGGCTTAACTGGGAGAGGTCGTTCAATACTTCCAGACTAGAGGATGAGAGAGGAAAGTGGAATTCCGAGTGTAGTGGTGAAATGCGTAGATATTCGGAGGAACACCAGTGGCGAAAGCGGCTTTCTGGCTCATTTCTGACGCTCAGACACGAAAGCTAGGGTAGCAAACGGGATTAGAGACCCCGGTAGTCCTAGCTGTAAACGATGTAGACTTGGCGTCGGTGGGGTAAAATCCGCCGGTGCCGTAGCTAACGCGATAAGTCTACCGCCTGGGGACTACGGCCGCAAGGTTA	D_0__Bacteria;D_1__Chloroflexi;D_2__Anaerolineae;D_3__Anaerolineales;D_4__Anaerolineaceae
041150357d4deedc791b78c87f3127ca	0	20	CACGTAGGAGACGAGCGTTATCCGGATTTACTGGGTGTAAAGCGCGTGCAGGCGGTCCGATAAGTTGGATGTGAAAGCTCCTGGCTTAACTGGGAGAGGTCGTTCAATACTGTTGGACTAGAGGATGTCAGAGGGGAGTGGAATTCCGAGTGTAGCGGTAAAATGCATAGATATTCGGAAGAACACCAGTGGCGAAGGCGGCTCTCTGGGGCATATCTGACGCTCAGACGCGAAAGCTAGGGTAGCAAACGGGATTAGAGACCCCGGTAGTCCTAGCCGTAAACGATGTGAACTTGGCGTTGGTGGGTTCAAATCCATCAGTGCCGTAGCAAACGCGATAAGTTCACCACCTGGGGACTACGGCCGCAAGGTTA	D_0__Bacteria;D_1__Chloroflexi;D_2__Anaerolineae;D_3__Anaerolineales;D_4__Anaerolineaceae;D_5__Anaerolinea;D_6__metagenome
31f5eed53c9b310fa7067569c71f3b50	17	0	TACGTAGGGGGCAAGCGTTGTCCGGATTTACTGGGTGTAAAGGGCGCGTAGGCGGGTTTGTTAGTCAGAGGTGAAATCCTGCAGCTTAACTGTAGAACTGCCTCTGATACTGCAAATCTTGAGTTCAGAAGAGAGAAGCGGAATTCCAGGTGTAGTGGTGAAATACGTAGATATCTGGAAGAACACCAGTGGCGAAGGCGGCTTCTTGGTCTGTAACTGACGCTGAGGCGCGAAAGCGTGGGGAGCAAACAGGATTAGATACCCTGGTAGTCCACGCTGTAAACGATGAATACTAGGTGTTGGATGCATTAGTATCCAGTGCCGCAGTTAACGCATTAAGTATTCCACCTGGGGAGTACGATCGCAAGGTTG	D_0__Bacteria;D_1__Bacteroidetes;D_2__Ignavibacteria;D_3__Ignavibacteriales;D_4__SR-FBR-L83;D_5__uncultured bacterium;D_6__uncultured bacterium
0eb7cbee82c287c16ea4c758e9ae0b2d	0	19	TACGGAGGGTGCAAGCGTTAATCGGAATCACTGGGCGTAAAGCGCGCGTAGGCGGTCTTTTAAGTCGGACGTGAAAGCCCTCGGCTCAACCGGGGAATTGCGTTCGAAACTGGGAGACTTGAGTCCTGGAGAGGGTGGCGGAATTCCGGGTGTAGGAGTGAAATCCGTAGATATCCGGAGGAACACCGGTGGCGAAGGCGGCCACCTGGACAGGTACTGACGCTGAGGCGCGAAAGCGTGGGGAGCAAACAGGATTAGATACCCTGGTAGTCCACGCTGTAAACGATGGATGCTAGGTGTCGGGGAGCGATCTTCGGTGCCGCAGTTAACGCATTAAGCATCCCGCCTGGGGAGTACGGTCGCAAGGCTG	D_0__Bacteria;D_1__Proteobacteria;D_2__Deltaproteobacteria;D_3__Desulfovibrionales;D_4__Desulfovibrionaceae;D_5__Desulfovibrio;Ambiguous_taxa
f59e5f135deb25fc3c22884753d7bc46	0	18	TACGGAGGGCGCGAGCGTTAATCGGAATCACTGGGCGTAAAGCGCGCGTAGGCTGTCTGGTAAGTCAGACGTGAAATCCCTCAGCTCAACTGGGGAACTGCGTTTGATACTGCCGGACTTGAGTCCCGGAGAGGGTGGCGGAATTCCAGGTGTAGGAGTGAAATCCGTAGATATCTGGAGGAACACCGGTGGCGAAGGCGGCCACCTGGACGGGTACTGACGCTGAGGTGCGAAAGCGTGGGGAGCAAACAGGATTAGATACCCTGGTAGTCCACGCGGTAAACGATGGATGTTAGGTGTCGGGGAGCGATCTTCGGCGCCGAAGCTAACGCATTAAACATCCCGCCTGGGGAGTACGGTCGCAAGGCTG	D_0__Bacteria;D_1__Proteobacteria;D_2__Deltaproteobacteria;D_3__Desulfovibrionales;D_4__Desulfovibrionaceae;D_5__Desulfovibrio
dc55952680dc078dbc6f1905f42dfb90	15	0	GACGTAGGGTGCAAGCGTTGTCCGGATTTACTGGGCGTAAAGGACGCGTAGGCGGTTCGTTAAGTGTGAAGTGAAATCTCCAGGGCTCAACCCGGAAACTGCTTCGCATACTGGCGGACTGGAGGGATGCAGAGGTAAGTAGAATTCCTGGTGTAGCGGTGAAATGCGTTGATATCAGGAGGAATACCGATGGCGAAGGCAGCTTACTGGGCATCATCTGACGCTGAGGCGTGAAAGCGTGGGTAGCAAACAGGATTAGATACCCTGGTAGTCCACGCCCTAAACGATGGATACTAGACGTAAGAGGTATCGACCCCTCTTGTGTCGCAGTTAACGCACTAAGTATCCCGCCTGGGGACTACGGCCGCAAGGTTG	D_0__Bacteria;D_1__Armatimonadetes;D_2__Fimbriimonadia;D_3__Fimbriimonadales;D_4__Fimbriimonadaceae;D_5__uncultured bacterium;D_6__uncultured bacterium
a843a8bc1896ede83de1d8fd120cb857	14	0	TACGTAGGGTGCGAGCGTTAATCGGAATTACTGGGCGTAAAGCGTGCGCAGGCGGTTTTGTAAGACAGGCGTGAAATCCCCGGGCTCAACCTGGGAACTGCGCTTGTGACTGCAAAGCTAGAGTACGGCAGAGGGGGGTGGAATTCCACGTGTAGCAGTGAAATGCGTAGAGATGTGGAGGAACACCAATGGCGAAGGCAGCCCCCTGGGTCGATACTGACGCTCATGCACGAAAGCGTGGGTAGCAAACAGGATTAGATACCCTGGTAGTCCACGCCCTAAACGATGTCAACTAGGTGTTGGGTGGGTAAAACCATTTAGTACCGGAGCTAACGCGTGAAGTTGACCGCCTGGGGAGTACGGCCGCAAGGTTA	D_0__Bacteria;D_1__Proteobacteria;D_2__Gammaproteobacteria;D_3__Betaproteobacteriales;D_4__Rhodocyclaceae;D_5__Dechloromonas
fa685d120a8af2769bc60cdb5129c05d	14	0	TACGTAGGGAGCGAGCGTTGTCCGAAGTTACTGGGCGTAAAGCGCGCGTAGGCGGTTACTTAAGTTAGATGTGAAATCCTGCAGCCCAACTGCAGAACTGCATCTAAAACTGGGTGACTTGAGGACGGAAGAGGACAGTGGAATTCCTGGTGTAGCGGTGAAATGCGTAGATATCAGGAGGAACACCCGTGGCGAAGGCGGCTGTCTGGTCCGTATCTGACGCTGAGGTGCGAAAGCTAGGGGAGCGAACGGGATTAGATACCCCGGTAGTCCTAGCCGTAAACGATGGATACTAGGTGTAAGTGGTATCGACCCCACTTGTGCCGCAGCTAACGCATTAAGTATCCCGCCTGGGGAGTACGGCCGCAAGGTTG	D_0__Bacteria;D_1__Armatimonadetes;D_2__uncultured;D_3__uncultured bacterium;D_4__uncultured bacterium;D_5__uncultured bacterium;D_6__uncultured bacterium
6d24dd6d58bdecf7e1d13843b9c50a3f	12	0	TACGAAGGGGGCTAGCGTTGTTCGGAATTACTGGGCGTAAAGCGCACGCAGGCGGTCCGTTAAATAAGGAGTGAAAGCCCTGGGCTCAACCCGGGAATTGCTCTTTAGACTGGCGGACTTGAATCCGGAAGAGGGCAGTGGAATTCCAAGTGTAGAGGTGAAATTCGTAGATATTTGGAAGAACACCAGTGGCGAAGGCGACTGCCTGGTCCGGCATTGACGCTCATGTGCGAAAGCGTGGGGAGCAAACAGGATTAGATACCCTGGTAGTCCACGCCGTAAACGATGAGTGCTAGTTGTTGGGGTGCATGCACTTCAGTGACGCAGCTAACGCATTAAGCACTCCGCCTGGGGAGTACGGCCGCAAGGTTA	D_0__Bacteria;D_1__Proteobacteria;D_2__Alphaproteobacteria;D_3__Rhodospirillales;D_4__Magnetospirillaceae;D_5__Telmatospirillum;D_6__uncultured bacterium
c431f0847c5108392cc944e62fda4686	0	13	TACGGAGGGTGCAAGCGTTGTTCGGAATCACTGGGCGTAAAGGGCGCGTAGGCGGTTTGATAAGTCAGATGTGAAAGCCCACGGCTCAACCGTGGAAGTGCATTTGATACTGTTAGACTTGAGTACCAGAGGGGAAAGTGGAATTCCCGGTGTAGAGGTGAAATTCGTAGATATCGGGAGGAATACCGGTGGCGAAGGCGACTTTCTGGCTGGATACTGACGCTGAGGCGCGAAAGCGTGGGGAGCAAACAGGATTAGATACCCTGGTAGTCCACGCTGTAAACGATGTGAACTAGATGTAGGGGGTGTTGATCCCTTCTGTGTCGCAGCTAACGCATTAAGTTCACCGCCTGGGGAGTACGGTCGCAAGATTA	D_0__Bacteria;D_1__Proteobacteria;D_2__Deltaproteobacteria;D_3__Desulfobacterales;D_4__Desulfobulbaceae;D_5__Desulfobulbus
c9b4f0c04f699853f773b3c7a4bb5160	11	0	TACGTAGGATCCGAGCGTTGTCCGGAATTACTGGGTGTAAAGGGCGTGTAGGTGGATTCCTAAGTCGGTGGTGAAAGCCTGCAGCTTAACTGCAGAATTGCCTTCGATACTGGGGATCTTGAGTGCGGCAGAGGGAGATGGAATTCATGGTGTAGCGGTGAAATGTGTAGATATCATGAAGAACACCGGTAGCGAAGGCGGTCTCCTGGTCCGCAACTGACACTGATGCGCGAAAGCGTGGGGAGCAAACAGGATTAGATACCCTGGTAGTCCACGCCTTAAACGATGGGTACTAGGTGCTGGGTCGCAAGATTCAGTGCCAAAGCTAACGCATTAAGTACCCCACCTGGGGAGTACGATCGCAAGGTTG	D_0__Bacteria;D_1__Bacteroidetes;D_2__Ignavibacteria;D_3__Kryptoniales;D_4__BSV26;Ambiguous_taxa;Ambiguous_taxa
c42b887fd344c089cf6fc7ee9794edaf	0	12	TACGGAGGATGCAAGCGTTATCCGGATTTATTAGGTATAAAGGGTGCGTAGGCGGACCTGTTAGTCAGTGGTGAAATACTGCGGCTTAACCGTAGAACTGCCATTGATACTGCAGGTCTTGAGTACAGTTGAGGTAGGCGGAATGTGTGGTGTAGCGGTGAAATGCTTAGATATCACACAGAACACCGATTGCGAAGGCAGCTTACTAAGTTGTAACTGACGCTGATGCACGAAAGCATGGGGAGCAAACAGGATTAGATACCCTGGTAGTCCATGCCGTAAACGATGATCACTCGCTGTTTGTCCATTAGGATAAGTGGCTGAGCTAACGCATTAAGTGATCCACCTGGGGAGTACGGCGGCAACGCTG	D_0__Bacteria;D_1__Bacteroidetes;D_2__Bacteroidia;D_3__Bacteroidales;D_4__Bacteroidetes BD2-2;D_5__uncultured Cytophagales bacterium;D_6__uncultured Cytophagales bacterium
ad00f84d9a0289492cc98d7af360fd0a	0	12	TACGTAGGATCCAAGCGTTGTCCGGATTTACTGGGTGTAAAGGGCGTGTAGGTGGGTTTTTAAGTCGGTGGTGAAATCCTGCGGCTCAACCGCAGAACTGCCATCGATACTGAAAATCTTGAGTTCGGCAGAGGGAGATGGAATTCATGGTGTAGCGGTGAAATGTGTAGATATCATGAAGAACACCGGTAGCGAAGGCGGTCTCCTGGTCCGATACTGACACTGAGGCGCGAAAGCGTGGGGAGCAAACAGGATTAGATACCCTGGTAGTCCACGCCTTAAACGATGGGTACTAGGTGCTGGGCCGTAAGGTTCAGTGCCACAGCTAACGCATTAAGTACCCCACCTGGGGAGTACGATCGCAAGGTTG	D_0__Bacteria;D_1__Bacteroidetes;D_2__Ignavibacteria;D_3__Kryptoniales;D_4__BSV26
0dce5cdc61141b59f8e344b29684454c	0	12	TACGTATGGGGCAAGCGTTATCCGGATTCATTGGGCGTAAAGAGCGCGTAGGCGGATTGTTAAGTCAGATGTGAAAACTGGGGGCTCAACCCGCAGCCTGCATCTGAAACTGGCAGTCTTGAGTCTGGTAGAGGAGTGTGGAATTCCCAGTGTAGCGGTGAAATGCGCAGATATTGGGAGGAACACCAGTGGCGAAGGCGGCACTCTGGGCCACGACTGACGCTGAGGCGCGAAAGCTAGGGGAGCAAACAGGATTAGATACCCTGGTAGTCCTAGCCGTAAACGATGGGCACTAGGTGTGGGGGGTCATCAACTCCCTCCGTGCCGCAGCTAACGCATTAAGTGCCCCGCCTGGGGAGTACGGCCGCAAGGCTA	D_0__Bacteria;D_1__Actinobacteria;D_2__Coriobacteriia;D_3__OPB41;Ambiguous_taxa;Ambiguous_taxa;Ambiguous_taxa
740ed6297d69b03c121c322bcf692b18	0	12	TACGGAGGATGCAAGCGTTATCCGGATTTATTGGGTTTAAAGGGTGCGTAGGCGGATTAATAAGTCAGTGGTGAAAGACTGCAGCTTAACTGTAGAACTGCCATTGATACTGTTAGTCTTGAGTATGGTCAAGGTAGGCGGAATGTGTAATGTAGCGGTGAAATGCTTAGATATTACACAGAACACCGATTGCGAAGGCAGCTTACTGGGCCATTACTGACGCTGATGCACGAAAGCGTGGGGAGCGAACAGGATTAGATACCCTGGTAGTCCACGCCGTAAACGATGATCACTCGCTGTTGGCGATACACAGTCAGCGGCTAAGCAAAAGCATTAAGTGATCCACCTGGGGAGTACGGCCGCAAGGCTG	D_0__Bacteria;D_1__Bacteroidetes;D_2__Bacteroidia;D_3__Bacteroidales;D_4__Bacteroidetes vadinHA17;Ambiguous_taxa;Ambiguous_taxa
81a49069c8fccb7bc8119c209abf3649	0	12	TACGGAGGGTGCAAGCGTTATCCGGATTTATTGGGTTTAAAGGGTGCGTAGGCGGCAATATAAGTCAGTGGTGAAATCCTGCAGCTCAACTGTAGAACAGCCATTGAAACTGTGTTACTTGAGTAATCTTGAGGTAGGCGGAATGTGTAGTGTAGCGGTGAAATGCTTAGATATTACACAGAACACCGATTGCGAAGGCAGCTTACTAAGGATTTACTGACGCTGATGCACGAAAGCGTGGGGATCAAACAGGATTAGATACCCTGGTAGTCCACGCCGTAAACGATGATAACTCGCTGTTGGCGATACACAGTCAGCGGCTTAGCGAAAGCGTTAAGTTATCCACCTGGGGAGTACGCTCGCAAGAGTG	D_0__Bacteria;D_1__Bacteroidetes;D_2__Bacteroidia;D_3__Bacteroidales;D_4__Prolixibacteraceae;D_5__BSV13;Ambiguous_taxa
eb7a978427dc315f62e70d795e2b7c34	0	11	TACGGAGGATGCGAGCGTTATCCGGATTTATTGGGTTTAAAGGGTGCGTAGGCGGATTAATAAGTCAGTGGTGAAAACCTGCAGCTTAACTGTAGAATTGCCATTGATACTGTTAGTCTTGAGTACGGTCAAGGTAGGCGGAATGTGTAATGTAGCGGTGAAATGCTTAGATATTACACAGAACACCGATTGCGAAGGCAGCTTACTGGGCCATTACTGACGCTGATGCACGAAAGCGTGGGGAGCGAACAGGATTAGATACCCTGGTAGTCCACGCCGTAAACGATGATCACTCGCTGTTGGCGATACACAGTCAGCGGCTAAGCAAAAGCATTAAGTGATCCACCTGGGGAGTACGGCCGCAAGGCTG	D_0__Bacteria;D_1__Bacteroidetes;D_2__Bacteroidia;D_3__Bacteroidales;D_4__Bacteroidetes vadinHA17;Ambiguous_taxa;Ambiguous_taxa
e43f55bf9c7503a0ae4d76d1c378b648	0	11	TACGGAGGGTGCAAGCGTTATCCGGATTTATTGGGTTTAAAGGGTGCGTAGGCGGTTATATAAGTCAGTGGTGAAATCCTGCAGCTCAACTGTAGAACAGCCATTGAAACTGTATGACTTGAGTAATCTTGAGGTAGGCGGAATGTGTAGTGTAGCGGTGAAATGCTTAGATATTACACAGAACACCGATTGCGAAGGCAGCTTACTAAGGATTTACTGACGCTGATGCACGAAAGCGTGGGGATCAAACAGGATTAGATACCCTGGTAGTCCACGCCGTAAACGATGATAACTCGCTGTTGGCGATACACAGTCAGCGGCTTAGCGAAAGCGTTAAGTTATCCACCTGGGGAGTACGCTCGCAAGAGTG	D_0__Bacteria;D_1__Bacteroidetes;D_2__Bacteroidia;D_3__Bacteroidales;D_4__Prolixibacteraceae;D_5__BSV13;Ambiguous_taxa
158ea4839c14d5f63be34a393d3758b3	9	0	GACGTAGGGAGCAAGCGTTGTCCGGATTTACTGGGCGTAAAGGGCGCGTAGGCGGTCTGTTAAGTGTGAAGTGAAATCTCCAGGGCTCAACCCGGAAACTGCTTCGCATACTGGCAGACTGGAGGAAGGCAGAGGTGAATAGAATTCCCGGTGTAGCGGTGACATGCATTGATATCGGGAGGAATACCAATGGCGAAGGCAGTTCACTGGGCCTCTCCTGACGCTGAGGCGCGAAAGCGTGGGTAGCAAACAGGATTAGATACCCTGGTAGTCCACGCCCTAAACGATGGATACTAGGCGTAAGAGGTATCGACCCCTCTTGTGCCGTAGCTAACGCATTAAGTATCCCGCCTGGGGAGTACGGCCGCAAGGTTG	D_0__Bacteria;D_1__Armatimonadetes;D_2__Fimbriimonadia;D_3__Fimbriimonadales;D_4__Fimbriimonadaceae;D_5__uncultured bacterium;D_6__uncultured bacterium
058290b634bc8a9b87ab41ec281d2361	9	0	TACGTAGGGTGCAAGCGTTAATCGGAATTACTGGGCGTAAAGCGTGCGCAGGCGGTCTTGCAAGACAGATGTGAAATCCCCGGGCTTAACCTGGGAACTGCATTTGTGACTGCAAGGCTGGAGTACGGCAGAGGGGGATGGAATTCCGCGTGTAGCAGTGAAATGCGTAGATATGCGGAGGAACACCGATGGCGAAGGCAATCCCCTGGGCCTGTACTGACGCTCATGCACGAAAGCGTGGGGAGCAAACAGGATTAGATACCCTGGTAGTCCACGCCCTAAACGATGTCAACTGGTTGTTGGGAGGGTTTCTTCTCAGTAACGTAGCTAACGCGTGAAGTTGACCGCCTGGGGAGTACGGCCGCAAGGTTG	D_0__Bacteria;D_1__Proteobacteria;D_2__Gammaproteobacteria;D_3__Betaproteobacteriales;D_4__Burkholderiaceae
d742cce28a1b04520050e1e5e2ca39a7	0	10	TACGTAGGCAGCAAGCGTTGTTCGGAATTACTGGGCGTAAAGAGTGCGTAGGCGGTTAACTAAGTTTGGTGTGAAATCTCCCGGCTTAACTGGGAGGGTGCGCCGAAAACTGGCTAGCTAGAGTGTGGGAGAGGATAGTGGAATTCCTGGTGTAGCGGTGAAATGCGTAGATATCAGGAGGAACACCTGCGGTGTAGACGGCTATCTGGACCATGACTGACGCTGAGGCACGAAAGCGTGGGTAGCAAACAGGATTAGATACCCTGGTAGTCCACGCCCTAAACGATGCAAACTTGGTGTGCGCCCTTCATTGGGTGCGTGCCGTAGCTAACGCGTTAAGTTTGCCGCCTGGGGAGTACGGTCGCAAGGCTG	D_0__Bacteria;D_1__Acidobacteria;D_2__Acidobacteriia;D_3__Solibacterales;D_4__Solibacteraceae (Subgroup 3);D_5__Paludibaculum;Ambiguous_taxa
883ad5c99440af63147db64c66a653bb	0	10	TACGTAGGTGGCAAGCGTTATCCGGAATTATTGGGCGTAAAGGGTGCGTAGGCGGTTTACTAAGTCTTATGTGAAATCTCAGAGCTTAACTCTGGGCTGCATAAGAAACTATTAGACTAGAGTGCAGGAGAGGGCAACGGAATTCCATGTGTAGCGGTAAAATGCGTAGATATATGGAGGAACACCGGTGGCGAAGGCGGTTGCCTGGCCTGTTACTGACGCTGAAGCACGAAAGCGTGGGGAGCAAATAGGATTAGATACCCTAGTAGTCCACGCTGTAAACGATGAATACTAAGTGTTGGGATAAAACTCAGTGCTGCAGTTAACGCAATAAGTATTCCGCCTGGGGAGTACGCACGCAAGTGTG	D_0__Bacteria;D_1__Firmicutes;D_2__Erysipelotrichia;D_3__Erysipelotrichales;D_4__Erysipelotrichaceae;D_5__Erysipelothrix;D_6__uncultured bacterium
5bc93d31df822b3c333154c704275f1e	0	10	TACGTAGGACCCAAGCGTTGTCCGGATTTACTGGGTGTAAAGGGAGCGCAGGCGGATTTATAAGTCGATGGTGAAATCTTGCGGCTCAACCGCAAAACAGCCGTCGATACTGTTAATCTTGAGTGTGGAAGAGAGTGGCGGAATTCATGGTGTAGCAGTGAAATGCGTAGATATCATGAAGAACACCGGTTGCGAAGGCGGCCACTTAGTCCATTACTGACGCTCATGCTCGAAAGCGTGGGGATCAAACAGGATTAGATACCCTAGTAGTCCACGCCCTAAACGATGAATACTCGGTGTCGGGTCGCAAGATTCGGCGCCTAAGCAAACGCATTAAGTATTCCACCTGGGAAGTACGATCGCAAGGTTG	D_0__Bacteria;D_1__Bacteroidetes;D_2__Ignavibacteria;D_3__Kryptoniales;D_4__BSV26;D_5__denitrifying bacterium enrichment culture clone NOB_2_A7;D_6__denitrifying bacterium enrichment culture clone NOB_2_A7
b86d895261f46dcf97c6a5b0891cf3a2	0	10	TACGTAGGTGGCAAGCGTTATCCGGATTTACTGGGTGTAAAGGGCGTGTAGGCGGCTCCGCAAGTCAGATGTGAAATTCCCAGGCTTAACCTGGGCGCTGCATCTGAAACTGCGGAACTTGAGTACTGGAGAGGATAGTGGAATTCCTAGTGTAGCGGTAAAATGCGTAGATATTAGGAGGAACACCAGTGGCGAAGGCGGCTATCTGGACAGTAACTGACGCTGAGGCGCGAAAGCGTGGGGAGCAAACAGGATTAGATACCCTGGTAGTCCACGCCGTAAACGATGAATACTAGGTGTAGGGGGTATCGACTCCCTCTGTGCCGCAGCTAACGCAATAAGTATTCCACCTGGGGAGTACGGCCGCAAGGTTG	D_0__Bacteria;D_1__Firmicutes;D_2__Clostridia;D_3__Clostridiales;D_4__Ruminococcaceae;D_5__Saccharofermentans
cf39bdb2d33756dded61f2b5b1f9fa46	0	9	CACGTAGGGGGCGAGCGTTGTTCGGAATTACTGGGCGTAAAGGGCATGTAGGCGGCTTTGTAAGCCTGGCGTGAAAGTCTGCAGCTTAACTGCGGGAATGCGTTGGGAACTGCGAAGCTTGAGTTACGGAGAGGGAGCTAGAATTCCTGGTGTAGGGGTGAAATCTGTAGAGATCAGGAAGAATACCAATGGCGAAGGCAAGCTTCTGGCCGATGACTGACGCTGAGGTGCGAAAGTGTGGGGATCAAACAGGATTAGATACCCTGGTAGTCCACACTGTAAACGATGTGCACTAGGTGCTGGGGCGGATGCTTCAGTGCCGGAGCTAACGCGGTAAGTGCACCGCCTGGGGAGTATGCTCGCAAGGGTG	D_0__Bacteria;D_1__Spirochaetes;D_2__Spirochaetia;D_3__Spirochaetales;D_4__Spirochaetaceae;D_5__uncultured;Ambiguous_taxa
eb65a4562a67debb87c897b308c5e996	8	0	TACGGAGGATGCAAGCGTTATCCGGATTCATTGGGTTTAAAGGGTGCGTAGGCGGCTCTTTAAGTCAGTGGTGAAATCCTGCCGCTTAACGGTAGAATTGCCATTGATACTGAAGAGCTTGAGTACAGTTGAGGTAGGCGGAATGTGTAGTGTAGCGGTGAAATGCTTAGATATTACACAGAACACCAATTGCGAAGGCAGCCTACTAAGTTGTTACTGACGCTGATGCACGAAAGCGTGGGGAGCGAACAGGATTAGATACCCTGGTAGTCCACGCCGTAAACGATGCTCACTCGCTGTTTGCGATACACAGTAAGCGGCCAAGCGAAAGCATTAAGTGAGCCACCTGGGGAGTACGATCGCAAGGTTG	D_0__Bacteria;D_1__Bacteroidetes;D_2__Bacteroidia;D_3__Bacteroidales;D_4__Prolixibacteraceae;D_5__WCHB1-32;Ambiguous_taxa
28f02707b2b051c001cfbb9c11d8ef62	0	8	TACGGAGGGTGCAAGCGTTATCCGGATTTATTGGGTTTAAAGGGTGCGTAGGCGGCATTTTAAGTCAGTGGTGAAATCCTGCAGCTCAACTGTAGAACAGCCATTGAAACTGAAGTACTTGAGTAATCTTGAGGTAGGCGGAATGTGTAGTGTAGCGGTGAAATGCTTAGATATTACACAGAACACCGATTGCGAAGGCAGCTTACTAAGGATTTACTGACGCTGATGCACGAAAGCGTGGGGATCAAACAGGATTAGATACCCTGGTAGTCCACGCCGTAAACGATGATAACTCGCTGTTGGCGATACACAGTCAGCGGCTTAGCGAAAGCGTTAAGTTATCCACCTGGGGAGTACGCTCGCAAGAGTG	D_0__Bacteria;D_1__Bacteroidetes;D_2__Bacteroidia;D_3__Bacteroidales;D_4__Prolixibacteraceae;D_5__BSV13;Ambiguous_taxa
ddbc7fadda450db7ccbc56c386afac86	0	8	TACGAAGGGGGCTAGCGTTGTTCGGAATTACTGGGCGTAAAGCGCACGCAGGCGGTGATCATAGTCAGAAGTGAAAGCCCTGGGCTCAACCCGGGAATTGCTTTTGATACTGGGTCGCTAGAATCACGGAGAGGGTAGTGGAATTCCGAGTGTAGAGGTGAAATTCGTAGATATTCGGAAGAACACCAGTGGCGAAGGCGACTACCTGGCCGTCGATTGACGCTCATGTGCGAAAGCGTGGGGAGCAAACAGGATTAGATACCCTGGTAGTCCACGCTGTAAACGATGGGTGCTAGATGTTGGGGTGCATGCACCTCAGTGTCGCAGCTAACGCGTTAAGCACCCCGCCTGGGGAGTACGGCCGCAAGGTTA	D_0__Bacteria;D_1__Proteobacteria;D_2__Alphaproteobacteria;D_3__Rhodospirillales;D_4__Magnetospirillaceae;D_5__Magnetospirillum;D_6__uncultured Magnetospirillum sp.
e22feeef9657b9c00d4f37cd7ac309bc	7	0	TACGTAGGGTGCAAGCGTTGTCCGGATTTACTGGGCGTAAAGGGCGCGCAGGCGGCTTGTTAAGTTACTCGTGAAAGCCCCCGGCTAAACCGGGGAGGGTCGAGTGATACTGGCAGGCTAAGAGAGCAGCAGAGGATAGTGGAATTCCCGGTGTAGTGGTGAAATGCGTAGATATCGGGAGGAACACCAGTGGCGAAAGCGACTATCTGGGCTGTGTCTGACGCTGAGGCGCGAAGGCTAGGGGAGCAAACAGGATTAGATACCCTGGTAGTCCACGCCGTAAACGATGATCACTCGATGTTGGCGATACACTGTCAGCGTCTGAGCGAAAGCATTAAGTGATCCACCTGGGGAGTACGACGGCAACGTTG	D_0__Bacteria
88a6a139167fb3a8568502a9b12d752c	7	0	TACGTAGGGGGCAAGCGTTGTCCGGATTTACTGGGTGTAAAGGGTGCTCAGGCGGATTTATAAGTCAGTGGTGAAATCCCGGAGCTTAACTCCGGAACTGCCATTGATACTGTAAGTCTCGAGTTTGGAAGAGGTAGATGGAATATCTGGTGTAGCAGTGAAATGCGTAGATATCAGATAGAACACCAATGGCGAAGGCAGTCTACTGGTCCAATACTGACGCTAAAGCACGAAAGTGTGGGTAGCAAACAGGATTAGATACCCTGGTAGTCCACACCCTAAACGATGAATACTAGACGTTGGTCCTTTTAAGGATCAGTGTCTGAGCTAACGCATTAAGTATTCCACCTGGGAAGTACGATCGCAAGGTTG	D_0__Bacteria;D_1__Bacteroidetes;D_2__Ignavibacteria;D_3__SJA-28;D_4__uncultured Chlorobi bacterium;D_5__uncultured Chlorobi bacterium;D_6__uncultured Chlorobi bacterium
349d89e060b610fecc51b2c8b2caa864	0	7	TACGTAGGGGGCAAGCGTTGTCCGGATTTACTGGGTGTAAAGGGTGCTCAGGCGGATCTATAAGTCAGTGGTGAAATCCCGGAGCTTAACTCCGGAACTGCCATTGATACTGTAGGTCTCGAGTTTGGAAGAGGTAGATGGAATATCTGGTGTAGCAGTGAAATGCGTAGATATCAGATAGAACACCAATGGCGAAGGCAGTCTACTGGTCCAATACTGACGCTAAAGCACGAAAGTGTGGGTAGCAAACAGGATTAGATACCCTGGTAGTCCACACCCTAAACGATGAATACTAGACGTTGGTCCTTTTAAGGATCAGTGTCTGAGCTAACGCATTAAGTATTCCACCTGGGAAGTACGATCGCAAGGTTG	D_0__Bacteria;D_1__Bacteroidetes;D_2__Ignavibacteria;D_3__SJA-28;D_4__uncultured Chlorobi bacterium;D_5__uncultured Chlorobi bacterium;D_6__uncultured Chlorobi bacterium
88c0497e52b9c27021148d4d5cf4e2b2	0	7	TACGGAGGATGCAAGCGTTATCCGGATTTATTGGGTTTAAAGGGTGCGCAGGCGGGGCTATAAGTCAGCGGTGAAATCCTACGGCTTAACTGTAGAATTGCCATTGATACTGTAGTCCTTGAGTGCAGGTGAAGAGGGCGGAATGTGTTGTGTAGCGGTGAAATGCTTAGATATAACACAGAACGCCAATTGCGAAGGCAGCTCTCTAAACTGCAACTGACGCTCAGGCACGAAAGCGTGGGGATCAAACAGGATTAGATACCCTGGTAGTCCACGCCCTAAACGATGATTACTGGATGTTAGCGATAAACTGTTAGCGTCTAAGCGAAAGCATTAAGTAATCCACCTGGGGAGTACGGCCGCAAGGCTG	D_0__Bacteria;D_1__Bacteroidetes;D_2__Bacteroidia;D_3__Sphingobacteriales;D_4__uncultured;D_5__uncultured bacterium;D_6__uncultured bacterium
52d142f73835604173d0e810ec741b5b	0	7	GACGTGAGTGGCAAGCGTTATCCGGAATTACTGGGCGTAAAGAGCGCGTAGGCGGTCTTGAAAGTCAGAGGTGAAAAGTCAGGGCTTAACCTTGGCCTTGCCTTTGAAACTTCAAGACTAGAGTGTTGGATAGGAGGGAAGAACTACCAGTGTAGCGGTGGAATGCGTAGATATTGGTAGGAACGCCGATGACGAAGGTATCTCTCTGGACAAAGACTGACGCTGAGGTGCGAGAGCTAGGGGAGCAAACAGGATTAGATACCCTGGTAGTCCTAGCTGTAAACGATGGTTACTGGGTGTGGGCAATAGTATTGTCTGTGCCGAAGCTAACGCGATAAGTAACCCGCCTGGGGAGTACGGCCGCAAGGTTG	D_0__Bacteria;D_1__Fusobacteria;D_2__Fusobacteriia;D_3__Fusobacteriales;D_4__Leptotrichiaceae;D_5__uncultured;D_6__uncultured bacterium
10ed544921cc2d94964e977a29e73844	6	0	TACGTAGGGGGCAAGCGTTGTCCGGATTTACTGGGTATAAAGGGTGCTCAGGCGGATTTGTAAGTCAGTGGTGAAATCTCACAGCTTAACTGTGAAACTGCCTCTGATACTGCAAGTCTAGAGTTCAGAAGAGGATGATGGAATATCTGGTGTAGCAGTGAAATGCGTAGATATCAGATAGAACACCAATGGCGAAGGCAGTCATCTGGTCTGTAACTGACGCTAAAGCACGAAAGCGTGGGTAGCAAACAGGATTAGATACCCTGGTAGTCCACGCCCTAAACGATGAGTACTAGACGTTGGGAGCATTAGCTTTCAGTGTCACAGCAAACGCATTAAGTACTCCACCTGGGAAGTACGATCGCAAGGTTG	D_0__Bacteria;D_1__Bacteroidetes;D_2__Ignavibacteria;D_3__SJA-28;D_4__uncultured bacterium;D_5__uncultured bacterium;D_6__uncultured bacterium
22486f50337230a3f88f284e307612e7	0	6	CACGTAGGGGGCAAGCGTTGTTCGGAATTACTGGGCGTAAAGGGCATGTAGGCGGCCTTGTAAGCCTGGCGTGAAAGTCCACAGCTTAACTGTGGGATTGCGTTGGGAACTGTGAGGCTTGAGTCACGGAGAGGGAGCTAGAATTCCTGGTGTAGGGGTGAAATCTGTAGAGATCAGGAAGAATACCAATGGCGAAGGCAAGCTCCTGGCCGATGACTGACGCTGAGGTGCGAAAGTGTGGGGATCAAACAGGATTAGATACCCTGGTAGTCCACACTGTAAACGATGCACACTAGGTGCTGGGGCGGATGCCTCAGTGCCGGAGCTAACGCGGTAAGTGTGCCGCCTGGGGAGTATGCTCGCAAGGGTG	D_0__Bacteria;D_1__Spirochaetes;D_2__Spirochaetia;D_3__Spirochaetales;D_4__Spirochaetaceae;D_5__uncultured;Ambiguous_taxa
88f720015d083381c42359d52e3a2678	0	6	TACGGGGGGTGCAAGCGTTGTTCGGAATTATTGGGCGTAAAGCGCGTGTAGGCGGTTTGTTAAGTCTGATGTGAAAGCCCTGGGCTCAACCCAGGAAGTGCATTGGATACTGGCAGACTTGAATACGGGAGAGGGTAGTGGAATTCCTGGTGTAGGAGTGAAATCCGTAGATATCAGGAGGAACACCGGTGGCGAAGGCGGCTACCTGGACCGATATTGACGCTGAGACGCGAAAGCGTGGGTAGCAAACAGGATTAGATACCCTGGTAGTCCACGCCCTAAACGATGTCTACTAGTTGTCGGGTCTTAATTGACTTGGTAACGCAGCTAACGCGTGAAGTAGACCGCCTGGGGAGTACGGTCGCAAGATTA	D_0__Bacteria;D_1__Proteobacteria;D_2__Deltaproteobacteria;D_3__Desulfuromonadales;Ambiguous_taxa;Ambiguous_taxa;Ambiguous_taxa
233ea48e84c691105307685ae56d13b3	5	0	TACGTAGGGTGCGAGCGTTAATCGGAATTACTGGGCGTAAAGCGTGCGCAGGCGGTTTTGTAAGACAGATGTGAAATCCCCGGGCTCAACCTGGGAACTGCGTTTGTGACTGCAAGACTTGAGTGTGGCAGAGGGGGGTGGAATTCCACGTGTAGCAGTGAAATGCGTAGAGATGTGGAGGAACACCGATGGCGAAGGCAGCCCCCTGGGTCAACACTGACGCTCATGCACGAAAGCGTGGGTAACAAACAGGATTAGATACCCTGGTAGTCCACGCTGTAAACGATGATTACTCGATGTTGGCGATACACAGTCAGCGTCTGAACGAAAGTATTAAGTAATCCACCTGGGGAGTACGTTCGCAAGGATG	D_0__Bacteria;D_1__Proteobacteria;D_2__Gammaproteobacteria;D_3__Betaproteobacteriales;D_4__Rhodocyclaceae
ff7479a993b4b9453af839dd48e9ee6c	5	0	TACGTAGGGTGCAAGCGTTGTCCGGATTTACTGGGCGTAAAGGGCGCGCAGGCGGCTTGTTAAGTTACTCGTGAAAGCCCCCGGCTAAACCGGGGAGGGTCGAGTGATACTGGCAGGCTAAGAGAGCAGCAGAGGATAGTGGAATTCCCGGTGTAGTGGTGAAATGCGTAGATATCGGGAGGAACACCAGTGGCGAAAGCGACTATCTGGGCTGTGTCTGACGCTGAGGCGCGAAGGCTAGGGGAGCAAACAGGATTAGATACCCTGGTAGTCCACGCCCTAAACGATGTCAACTAGATGTTGGAAGGGTTAAACCTTTTAGTGTCGTAGCTAACGCGTGAAGTTGACCGCCTGGGGAGTACGGCCGCAAGGCTA	D_0__Bacteria
15c0596ff7570185ff378e6d62f4e550	0	5	TACGTAGGGGGCAAGCGTTGTCCGGATTTACTGGGTGTAAAGGGCGCGTAGGCGGGCTCATAAGTCAGAGGTGAAATCCCACAGCTTAACTGTGGAACTGCCTTTGATACTGTGAGTCTTGAGTTCAGAAGAGAGAGATGGAATTCCAGGTGTAGTGGTGAAATACGTAGATATCTGGAAGAACACCAGTTGCGAAGGCGATCTCTTGGTCTGACACTGACGCTGAGGCGCGAAAGCGTGGGGAGCAAACAGGATTAGATACCCTGGTAGTCCACGCTGTAAACGATGAATACTAGGTGTTGGGATGAAAGTCTCAGTGCCGCAGTTAACGCATTAAGTATTCCACCTGGGGAGTACGATCGCAAGGTTG	D_0__Bacteria;D_1__Bacteroidetes;D_2__Ignavibacteria;D_3__Ignavibacteriales;D_4__Ignavibacteriaceae;D_5__Ignavibacterium;D_6__uncultured bacterium
3bb501c226bdb45bf855b164004bcbe6	0	5	TACGTAGGGTGCAAGCGTTAATCGGAATTACTGGGCGTAAAGCGTGCGCAGGCGGTTCGGAAAGAAGGATGTGAAATCCCAGGGCTTAACCTTGGAACTGCATTCTTAACTACCGGGCTAGAGTGTGTCAGAGGGAGGTGGAATTCCGCGTGTAGCAGTGAAATGCGTAGATATGCGGAGGAACACCGATGGCGAAGGCAGCCTCCTGGGACAACACTGACGCTCATGCACGAAAGCGTGGGGAGCAAACAGGATTAGATACCCTGGTAGTCCACGCCCTAAACGATGTCAACTAGCTGTTGGGGCCTTCGGGCTTTAGTAGCGCAGCTAACGCGTGAAGTTGACCGCCTGGGGAGTACGGTCGCAAGATTA	D_0__Bacteria;D_1__Proteobacteria;D_2__Gammaproteobacteria;D_3__Betaproteobacteriales;D_4__Burkholderiaceae;D_5__Bordetella;Ambiguous_taxa
f0b70fc82e9559b2f777b66bb1eeb009	0	5	TACGTAGGAGGCGAGCGTTGTCCGGATTTACTGGGTGTAAAGGGTCCGCAGGCGGGCTTTTAAGTCGGTGGTGAAATACTTCAGCTTAACTGAAGAACTGCCTCCGATACTGAAAGTCTTGAATATAGGAGAGGGCAATGGAATTCCAGGTGTAGCGGTGAAATGCTTAGATATCTGGAAGAACACCGGTTGCGAAGGCTGTTGCCTGGCCTATTATTGACGCTCATGGACGAAAGCGTGGGGATCAAACAGGATTAGATACCCTGGTAGTCCACGCCCTAAACGATGGATACTCGGTGTTGGCCCGCAAGGGTCGGTGCCTAAGCTAACGCAGTAAGTATCCCACCTGGGAAGTACGATCGCAAGGTTG	D_0__Bacteria;D_1__Bacteroidetes;D_2__Ignavibacteria;D_3__Kryptoniales;D_4__MSB-3C8;D_5__metagenome;D_6__metagenome
3f9e52a7f3023c9cbeb7ddff3c35b92e	0	5	TACGGAGGATCCAAGCGTTATCCGGATTCATTGGGTTTAAAGGGTGCGAAGGCGGACTTGTAAGTCAGTGGTGAAATCCTACGGCTCAACTGTAGAACTGCCATTGATACTGCAAGCCTTGAGTATAGTTGAAGTGGTTGGAATGTATCATGTAGCGGTGAAATGCTTAGATATGATACAGAACACCGATTGCGAAGGCAGATCACTAAGCTATAACTGACGCTCATGCACGAAAGCGTGGGGATCAAACAGGATTAGATACCCTGGTAGTCCACGCCCTAAACGATGATTACTCGATGTTGGCGATATACAGTCAGCGTCTGAGCGAAAGCATTAAGTAATCCACCTGGGGAGTACGATCGCAAGGTTG	D_0__Bacteria;D_1__Bacteroidetes;D_2__Bacteroidia;D_3__Sphingobacteriales
21b3d4918ee095c11b6b5772e62d4937	4	0	TACGTAGGGTGCAAGCGTTGTCCGGATTTACTGGGCGTAAAGGGTGCGTAGGTGGTCATTAAAGTTTGGTGTGAAATCTCCGGGCTTAACTCGGAAAGTGCATTAAATACTGAATGGCTGGAGGGTTGGAGGGGAGACTGGAATTCTCGGTGTAGCAGTGAAATGCGTAGATATCGAGAGGAACACCAGTGGCGAAGGCGAGTCTCTGGACAACACCTGACACTGAGGCACGAAAGCTAGGGGAGCAAACAGGATTAGATACCCTGGTAGTCCTAGCCCTAAACTGTGCATATTTGCTGTGAGAGGATTCGACCCCTTTCGTGGCGAAGCTAACGCGTTAAATATGCCGCCTGGGGAGTACGGTCGCAAGATTA	D_0__Bacteria;D_1__Verrucomicrobia;D_2__Verrucomicrobiae;D_3__Pedosphaerales;D_4__Pedosphaeraceae
521be428a47a110a2298d58169e65309	0	4	TACGTAGGTCACAAGCGTTACCCGGTTTTATTGGGCGTAAAGCGTCTGTAGGTGGTTTTATAAGTCTTGTTTCAAAGACTCCGGCTCAACCGGAGGCAGGGGCAGGATACTGTAGAACTAGAGTGATATCGGGGTTACTGGAATTTGTAGTGTAGGGGTAAAATCCGTGGATACTACAAAGAACACCAAGCGCGAAGGCGGGTAACCAGGTATATACTGACACTCAGAGACGAAAGCTAGGGTAGCCAATCAGATTAGAGACCTGAGTAGTCCTAGCTGTAAACGCTGTATGTTAATTCTCTGTAATTTATTATGGGGGATGTAAGCTAACGCGTTAAACATACCGCCTGGGGAGTATAGCCGCAAGGCCG	D_0__Bacteria;D_1__Patescibacteria;D_2__Microgenomatia;D_3__Candidatus Shapirobacteria;D_4__uncultured bacterium;D_5__uncultured bacterium;D_6__uncultured bacterium
2c0bbdde4f73e74c313f3057ed40ef8a	0	4	TACAGAGGTGGCAAGCGTTGTTCGGATTTACTGGGCGTAAAGGGTGCGTAGGCGGTCTCATGTGTCGGATGTGAAATCCCACGGATTATCTGTGGAACTGCATTCGAAACTGTGGGGCTTGAGTGTCGGAGAGGTGGGCGGAATTCACGGTGTAGCGGTGAAATGCGTTGATATCGTGAAGAACGCCGGAGGCGAAGGCGGCCCACTGGACGACAACTGACGCTGAGGCACGAAAGATGGGGGAGCAAACAGGATTAGATACCCTGGTAGTCCCATCCGTAAACGGTGTGCACTTGGTGTAGGAGGAATTATCCCCTTCTGTGCCGGAGCTAACGCGTTAAGTGCACCGCCTGGGGAGTACGGTCGCAAGATTA	D_0__Bacteria;D_1__Kiritimatiellaeota;D_2__Kiritimatiellae;D_3__WCHB1-41;Ambiguous_taxa;Ambiguous_taxa;Ambiguous_taxa
72eafb35c5afb944430409bb4b750e64	0	4	TACGTAGGATGCAAGCGTTGTCCGGAATTATTGGGCGTAAAGGGCGTGCAGGCGGTCTACTAAGTTAGACGTGAAATTCCCCGGCTTAACCGGGGCGGGTCGTCTAAAACTGGTAAACTAGAGTACAGGAGAGGAAAGCGGAATTCCCGGTGTAGTGGTGAAATGCGTAGATATCGTGAGGAAGACCAGTGGCGAAGGCGAATCTCTGGGCAGTTCCTGACGCTCATGCACGAAGGCCAGGGGAGCAAACGGGATTAGATACCCCGGTAGTCCTGGCAGTAAACGGTACGTTTGGTGTGGGAGGATTCGACCCCTTCCGTGCCGGAGCTAACGCGTTAAACGTGCCGCCTGGGAAGTACGGTCGCAAGATTA	D_0__Bacteria;D_1__Verrucomicrobia;D_2__Verrucomicrobiae;D_3__Chthoniobacterales;D_4__Terrimicrobiaceae;D_5__FukuN18 freshwater group;D_6__metagenome
e2b14661bf4801160abec15eac9b4808	0	4	GACGGAGGGGGCAAGCGTTGTCCGGACTCACTGGGCGTAAAGAGCACGTAGGTGGTGGTCTGCGTCGGTGCTGAAAGCGCCAGGCTTAACCTGGCGAGGCGTGCCGATACGAGACAACTAGAGGCAGGCAGAGGGTGGCGGAATTCCGGGTGTAGTGGTGAAATGCGTAGAGATCCGGAGGAACGCCTGTGGCGAAAGCGGCCACCTGGGCCTGACCTGACACTGAGGTGCGAAAGCGTGGGGAGCGAACCGGATTAGATACCCGGGTAGTCCACGCGGTAAACGATGCCAGCTCGGTGTCTGACCCCGTTACGGGGTTGGGTGCCTCAGCTCACGCGGTAAGCTGGCCGCCTGGGGACTACGAGCGCAAGCTTA	D_0__Bacteria;D_1__Chloroflexi;D_2__Chloroflexia;D_3__Chloroflexales;D_4__Chloroflexaceae;D_5__Oscillochloris
ea392cf57545797d334a11b1cf95af80	0	4	TACGGAGGATCCAAGCGTTATCCGGATTTATTGGGTTTAAAGGGTGCGCAGGCGGAATGATTAGTCAGTGGTGAAATCCTACGGCTCAACTGTAGAACTGCCATTGATACTGTCATTCTTGAGTATAATTGATGTGGGCGGAATGTGTCATGTAGCGGTGAAATGCTTAGATATGACACAGAACACCGATCGCGAAGGCAGCTCACAAAGCTATAACTGACGCTCAGGCACGAAAGCGTGGGGATCAAACAGGATTAGATACCCTGGTAGTCCACGCCGTAAACGATGATTACTCGATGTTGGCGATACACTGTCAGCGTCTGAACGAAAGTATTAAGTAATCCACCTGGGGAGTACGGTCGCAAGACTG	D_0__Bacteria;D_1__Bacteroidetes;D_2__Bacteroidia;D_3__Sphingobacteriales;D_4__Lentimicrobiaceae
127c04cefc0f9ae363421df4ad32946c	3	0	TTCAGAGACGGCAAGCGTTGTTCGGATTCACTGGGCGTAAAGGGTCCGCAGGTGGCAAAGCAAGTCTGACGTGAAATCCCGCGGCTTAACCGCGGAACTGCGTCGGATACTGCCTTGCTAGAGGACGGCAGAGGAGACTGGAATTCACGGTGTAGCGGTGAAATGCGTAGATATCGTGAGGAACACCGGTGGCGAAGGCGAGTCTCTGGACCGTTCCTGACACTCAGGGACGAAAGCGTGGGGAGCAAACGGGATTAGATACCCCGGTAGTCCACGCCCTAAACCGTGCTCACTTGGTGTGGGAGGATTCGACCCCTTCCGTGCCGTAGCTAACGCGTTAAGTGAGCCGCCTGGGGAGTACGGCCGCAAGGTTA	D_0__Bacteria;D_1__Verrucomicrobia;D_2__Verrucomicrobiae;D_3__B29;D_4__uncultured bacterium;D_5__uncultured bacterium;D_6__uncultured bacterium
987996e5f247233a7d78cb420fb77209	0	3	GACAGAGGATGCAAGCGTTATCCGGAATGATTGGGCGTAAAGCGTCTGTAGGTGGTTTGAAAAGTCTCCTGTCAAAGATCAGGGCTTAACCCTGGGCCGGCAGGAGAAACTCTCAGGCTAGAGTCTGGTAGGGGCAGAGGGAATTCCCGGTGGAGCGGTGAAATGCGTAGAGATCGGGAGGAACACCAAAGGCGAAAGCACTCTGCTGGGCCATGACTGACACTGAGAGATGAAAGTCAGGGGAGCGAAGAGGATTAGATACCCTCGTAGTCCTGACCGTAAACGATGGATACTAAGTGCTGGCAAAACCAGTGCTGTAGCAAACGCGTTAAGTATCCCGCCTGGGGAGTATGCTCGCAAGAGTG	D_0__Bacteria;D_1__Cyanobacteria;D_2__Oxyphotobacteria;D_3__Chloroplast;D_4__Ettlia oleoabundans;D_5__Ettlia oleoabundans;D_6__Ettlia oleoabundans
45b94fbcc3d84acb489cd8fd941708d0	2	0	TACGGAGGATCCAAGCGTTATCCGGATTCATTGGGTTTAAAGGGTGCGCAGGCGGAAAGATAAGTCAGAGGTGAAATCCCACGGCTCAACTGTGGAACTGCCTTTGATACTGTCATTCTAGAGTATAGTTGGAGTGGGCGGAATGTAGCATGTAGCGGTGAAATGCTTAGATATGCTACAGAACACCGATCGTGAAGACAGCTCACTAAGCTATAACTGACGCTCATGCACGAAAGCGTGGGGATCAAACAGGATTAGATACCCTGGTAGTCCACGCCGTAAACGATGATCACTCGATGTTGGCGATACACTGTCAGCGTCTGAGCGAAAGCATTAAGTGATCCACCTGGGGAGTACGACGGCAACGTTG	D_0__Bacteria;D_1__Bacteroidetes;D_2__Bacteroidia;D_3__Sphingobacteriales;D_4__Lentimicrobiaceae
1be07bee9b673e8ce100053ff0054134	2	0	TACGGAGGATGCAAGCGTTATCCGGATTCATTGGGTTTAAAGGGTGCGCAGGCGAAGTGATAAGTCAGTGGTGAAATCCTGGAGCTCAACTCCAGAACTGCCATTGATACTATTTATCTTGAATATTGTGGAGGTAAGCGGAATATGTCATGTAGCGGTGAAATGCTTAGATATGACATAGAACACCTATTGCGAAGGCAGCTTACTACGCATATATTGACGCTGAGGCACGAAAGCGTGGGGATCAAACAGGATTAGATACCCTGGTAGTCCACGCCCTAAACTATGATTACTCGACATTTGTGATACACAATAAGTGTCTGAGCGAAAGCATTAAGTAATCCACCTGGGAAGTACGTCCGCAAGGATG	D_0__Bacteria;D_1__Bacteroidetes;D_2__Bacteroidia;D_3__Chitinophagales;D_4__Chitinophagaceae;D_5__Sediminibacterium;Ambiguous_taxa
61d7da7f0be7abde7cf100cd29b7eef9	2	0	TACAGAGGTCCCAAGCGTTGTTCGGATTCACTGGGCGTAAAGGGTGCGTAGGTGGTGGAGTAAGTCGGATGTGAAAGCTCGGAGCTCAACTCCGAAATGGCATTGGAAACTACTCCGCTTGAGGTTCGGAGGGGGGACTGGAATTCTCGGTGTAGCAGTGAAATGCGTAGATATCGAGAGGAACACCAGTGGCGAAGGCGAGTCCCTGGACGACACCTGACACTGAGGCACGAAAGCTAGGGGAGCAAACAGGATTAGATACCCTGGTAGTCCTAGCAGTAAACGATGAACACTAGGTGTGCGGGGAAATTGACCCCCTGCGTGCCGTAGCTAACGCAATAAGTGTTCCGCCTGGGGAGTACGGTCGCAAGATTA	D_0__Bacteria;D_1__Verrucomicrobia;D_2__Verrucomicrobiae;D_3__Pedosphaerales;D_4__Pedosphaeraceae;D_5__ADurb.Bin063-1
949ec5c18d0f9b85bd25fbb7b75d0bf1	2	0	TACGAAGGTGGCAAGCGTTACTCGGAATTACTAGGCGTAAAGGGCAGGTAGGTGGTTTGATAAGTCTGTTGTGTAAGCTCCCGGCTTAACTGGGAGAGGTCAACAGAAACTGTCGGACTTGAGTATAGGAGAGGGTACTGGAATTCCCGGTGTAGCGGTGAAATGCGCAGAGATCGGGAGGAACACCAATGGCGAAAGCAGGTACCTGGACTATTACTGACACTCAGCTGCGAAAGCTAGGGGAGCAAACAGGATTAGATACCCTGGTAGTCCTAGCTGTAAACGATGCACATTAGACGTGAGGGGTATCGACCCCCTTCGTGTCGACGCTAACGCATTAAATGTGCCGCCTGGGGAGTACGGCCGCAAGGTTG	D_0__Bacteria;D_1__Elusimicrobia;D_2__Lineage IIb;D_3__uncultured bacterium;D_4__uncultured bacterium;D_5__uncultured bacterium;D_6__uncultured bacterium
22ff802a65d4c0e31fab2b2e5c0bb25c	0	2	TACGTAGGATCCAAGCGTTGTCCGGATTTACTGGGTGTAAAGGGCGTGTAGGTGGGTTTTTAAGTCGGTGGTGAAATCCTGCGGCTCAACCGCAGAACTGCCATCGATACTGAAAATCTTGAGTTCGGCAGAGGGAGATGGAATTCATGGTGTAGCGGTGAAATGTGTAGATATCATGAAGAACACCGGTAGCGAAGGCGGTCTCCTGGTCCGATACTGACACTGAGGCGCGAAAGCGTGGGGAGCAAACAGGATTAGATACCCTGGTAGTCCACGCTGTAAACGATGAATACTAGGTGTCGGGTAGCAATACTCGGCGCCGCAGCTAACGCATTAAGTATTCCACCTGGGAAGTACGATCGCAAGGTTG	D_0__Bacteria;D_1__Bacteroidetes;D_2__Ignavibacteria;D_3__Kryptoniales;D_4__BSV26;Ambiguous_taxa;Ambiguous_taxa
da48c0cb4ad8183e48bc673cd17af695	0	2	TACAGAGGGTGCAAGCGTTGTTCGGAATTATTGGGCGTAAAGCGCGTGTAGGCGGCTTGGCAAGTCAGATGTGAAAGCCCTCGGCTTAACCGAGGAAGTGCGTCTGAAACTGCTGAGCTTGAGTGTCGGAGAGGATGGCGGAATTCCGCAAGTAGAGGTGAAATTCGTAGATATGCGGAGGAACACCGGTGGCGAAGGCGGCCATCTGGACGACTACTGACGCTGAGACGCGAAAGCGTGGGGAGCAAACAGGATTAGATACCCTGGTAGTCCACGCTATAAACGATGAGAACTAGATGTCGTGGGTGTTGACCCCCGCGGTGCCGCAGCTAACGCATTAAGTTCTCCGCCTGGGAAATACGGCCGCAAGGCTA	D_0__Bacteria;D_1__Proteobacteria;D_2__Deltaproteobacteria;D_3__Myxococcales;D_4__P3OB-42
55f8a7c4586feeabc29439c08037cb10	0	2	TACGTAGGGTGCAAGCGTTGTCCGGATTTACTGGGTGTAAAGGGCGCGCAGGCGGACTAATAAGTCATTGGTGAAATCTTTCCGCTTAACGGAAAAACTGCCTCTGATACTATTAGTCTTGAGTACGGTAGAGGAAGACGGAATTCCAGGTGTAGCGGTGAAATGCGTAGATATCTGGAAGAACACCAGTTGCGAAGGCGGTCTTCTGGCCCGTTTACTGACGCTCAGGCGCGAAAGCGTGGGTAGCAAACAGGATTAGATACCCTGGTAGTCCACGCTGTAAACTATGGATACTAGATGTTGGTCTGTATGGATCAGTGTCGTAGCTAACGCGTTAAGTATCCCACCTGGGAAGTACGATCGCAAGGTTG	D_0__Bacteria;D_1__Bacteroidetes;D_2__Ignavibacteria;D_3__Ignavibacteriales;D_4__SM1H02
3c664fba1d1e4738d311cc3847dabbfd	0	2	TACGAAGGGGGCTAGCGTTGCTCGGAATCACTGGGCGTAAAGCGCACGTAGGCGGCTTTCTAAGTCAGTGGTGAAATCCCGGAGCTTAACTCCGGAACTGCCATTGATACTGTAGGTCTCGAGTTTGGAAGAGGTAGATGGAATATCTGGTGTAGCAGTGAAATGCGTAGATATCAGATAGAACACCAATGGCGAAGGCAGTCTACTGGTCCAATACTGACGCTAAAGCACGAAAGTGTGGGTAGCAAACAGGATTAGATACCCTGGTAGTCCACGCTGTAAACGATGAATACTAGGTGTTGGGATGAAAGTCTCAGTGCCGCAGTTAACGCATTAAGTATTCCACCTGGGGAGTACGATCGCAAGGTTG	D_0__Bacteria;D_1__Bacteroidetes;D_2__Ignavibacteria;D_3__SJA-28;D_4__uncultured Chlorobi bacterium;D_5__uncultured Chlorobi bacterium;D_6__uncultured Chlorobi bacterium
Total counts	5525	6185
