# Supplementary material for: Anoxygenic phototroph of the Chloroflexota uses a type I reaction centre
Source: Nature. 2024 Mar 13;627(8005):915–22. doi: 10.1038/s41586-024-07180-y (PMC10972752; doi:10.1038/s41586-024-07180-y)
Supplement: Supplementary file 6 — Physicochemical parameters for Boreal Shield lake samples [file 41586_2024_7180_MOESM6_ESM.xlsx]

## Sheet: Physicochemical_params
Supplementary Data 3 | Tsuji et al., 2024, Anoxygenic phototroph of the Chloroflexota uses a Type I reaction center
Worksheet 1 | Physicochemical parameters for Boreal Shield lake water column samples used for metagenome/metatranscriptome sequencing
These data are summarized in Extended Data Table 3.
Sample ID	Date	Year	Month	Lake	Maximum depth (m)	Surface area (m2 × 104)	Sample depth (m)	Anoxia status	Water column zone	Temperature (°C)	Light (µmol m-2 s-1)	Dissolved oxygen (mg L-1)	Total dissolved iron (µM)	Total dissolved iron - sd (µM)	Sulfate (µM)	Dissolved organic carbon (µM C)
Jun2016-L227-6m	2016-06-23	2016	Jun	L227	10	5	6	Anoxic	Hypolimnion	5.24	0.14	0	11.2	0.8	8.8	646
Jun2016-L227-8m	2016-06-23	2016	Jun	L227	10	5	8	Anoxic	Hypolimnion	4.93	0	0	119.1	5.4	5.8	1022
Jun2016-L227-10m	2016-06-23	2016	Jun	L227	10	5	10	Anoxic	Hypolimnion	4.91	0	0	162.5	2.8	6.1	1092
Sep2016-L227-6m	2016-09-20	2016	Sep	L227	10	5	6	Anoxic	Hypolimnion	8.8	0.02	0	57.4	0.2	7.4	747
Sep2016-L227-8m	2016-09-20	2016	Sep	L227	10	5	8	Anoxic	Hypolimnion	7.5	0	0	157.3	1.5	8.6	886
Sep2016-L227-10m	2016-09-20	2016	Sep	L227	10	5	10	Anoxic	Hypolimnion	7.4	0	0	188.1	1.5	7.4	1014
Sep2017-L227-1m	2017-09-10	2017	Sep	L227	10	5	1	Oxic	Epilimnion	16.391	117.95	10.8	n.d.	n.d.	5.9	771
Sep2017-L227-3m	2017-09-10	2017	Sep	L227	10	5	3	Oxic	Epilimnion	15.165	3.76	8.77	n.d.	n.d.	23.3	687
Sep2017-L227-4m	2017-09-10	2017	Sep	L227	10	5	4	Hypoxic	Metalimnion	10.039	0.49	0.49	58.2	4.4	8	705
Sep2017-L227-6m	2017-09-10	2017	Sep	L227	10	5	6	Anoxic	Hypolimnion	5.451	0.04	0	38.5	1.8	1.5	684
Sep2017-L227-8m	2017-09-10	2017	Sep	L227	10	5	8	Anoxic	Hypolimnion	4.702	0	0	122.7	2.9	1.7	1062
Sep2017-L227-10m	2017-09-10	2017	Sep	L227	10	5	10	Anoxic	Hypolimnion	4.613	0	0	222.9	6.7	0.8	1271
Jun2016-L221-5m	2016-06-24	2016	Jun	L221	5.5	9	5	Anoxic	Hypolimnion	8.57	2.34	0	15.2	2.5	11.7	844
Jul2018-L221-5m	2018-07-30	2018	Jul	L221	5.5	9	5	Anoxic	Hypolimnion	8.2	1.09	0	68.4	0	12.18	922
Jun2016-L304-6m	2016-06-22	2016	Jun	L304	6	3.6	6	Anoxic	Hypolimnion	9	0.64	0	37.6	0.8	9.3	676
Jul2018-L304-6m	2018-07-26	2018	Jul	L304	6	3.6	6	Anoxic	Hypolimnion	7.2	0.2	0	137.6	n.d.	8.22	865
Jun2016-L222-5m	2016-06-24	2016	Jun	L222	6	16.4	5	Oxic	Hypolimnion	7.43	3.35	2.42	5.1	0	12.9	681
Sep2016-L222-5m	2016-09-22	2016	Sep	L222	6	16.4	5	Anoxic	Hypolimnion	9	0.05	0	84.5	3.3	11.3	775
Jun2016-L224-25m	2016-06-24	2016	Jun	L224	25	25.9	25	Oxic	Hypolimnion	5.18	0.03	1.7	0	0	17.8	244
Sep2016-L224-21m	2016-09-22	2016	Sep	L224	21	25.9	21	Anoxic	Hypolimnion	n.d.	n.d.	0	n.d.	n.d.	n.d.	n.d.
Sep2016-L224-25m	2016-09-22	2016	Sep	L224	25	25.9	25	Anoxic	Hypolimnion	n.d.	n.d.	0	102.5	1.6	8.6	304
Sep2016-L373-20m	2016-09-21	2016	Sep	L373	20	27.3	20	Anoxic	Hypolimnion	5	0.04	0	207	n.d.	11.7	352
Jun2016-L442-9m	2016-06-22	2016	Jun	L442	17	16	9	Oxic	Metalimnion	5.75	2.22	4.34	10	0	13.55	492
Jun2016-L442-12m	2016-06-22	2016	Jun	L442	17	16	12	Anoxic	Hypolimnion	4.93	n.d.	0	n.d.	n.d.	n.d.	n.d.
Jun2016-L442-15m	2016-06-22	2016	Jun	L442	17	16	15	Anoxic	Hypolimnion	4.82	0.07	0	45.8	4	14.3	547
Jun2016-L442-17m	2016-06-22	2016	Jun	L442	17	16	17	Anoxic	Hypolimnion	4.8	0	0	170.7	1.4	18	759
Sep2016-L442-9m	2016-09-21	2016	Sep	L442	17	16	9	Anoxic	Metalimnion	6.2	1.64	0	15.7	1.7	19.8	484
Sep2016-L442-13m	2016-09-21	2016	Sep	L442	17	16	13	Anoxic	Hypolimnion	5	0.11	0	78.6	0	11	540
Sep2016-L442-15m	2016-09-21	2016	Sep	L442	17	16	15	Anoxic	Hypolimnion	4.9	0.02	0	91	0.8	6.7	580
Sep2016-L442-17m	2016-09-21	2016	Sep	L442	17	16	17	Anoxic	Hypolimnion	4.9	0	0	100.7	2.6	6.4	636
Jun2016-L626-11m	2016-06-22	2016	Jun	L626	11	25.9	11	Oxic	Hypolimnion	6.62	3.7	3.26	0	0	12.8	361
Sep2016-L626-11m	2016-09-21	2016	Sep	L626	11	25.9	11	Anoxic	Hypolimnion	7.3	0.66	0	19.6	1.1	15.1	363
Jun2016-L239-10m	2016-06-21	2016	Jun	L239	30	54.28	10	Oxic	Metalimnion	5.9	0.94	7.43	n.d.	n.d.	21.8	530
Jun2016-L239-20m	2016-06-21	2016	Jun	L239	30	54.28	20	Oxic	Hypolimnion	4.8	0	7.13	n.d.	n.d.	22.1	517
Sep2016-L239-10m	2016-09-20	2016	Sep	L239	30	54.28	10	Oxic	Metalimnion	6.3	0.12	4.44	12.3	0.6	25.2	504
Sep2016-L239-20m	2016-09-20	2016	Sep	L239	30	54.28	20	Oxic	Hypolimnion	4.8	0	4.9	6.4	0.5	23.9	520
Jul2018-L239-20m	2018-07-11	2018	Jul	L239	30	54.28	20	n.d.	n.d.	n.d.	n.d.	n.d.	n.d.	n.d.	n.d.	n.d.
n.d., no data

## Sheet: L221_L304_L227_profiles
Worksheet 2 | Physical profile data for Lakes 221 and 304 (July 2018) and Lake 227 (September 2017)
These data are visualized in Fig. 4c and Extended Data Fig. 1c
Date	Lake	Depth (m)	Temperature (°C)	DO (mg/L)	DO (% saturation)	Specific conductance (uS/cm)	Light (µmol photons/m^2/s)
2018-07-30	L221	0	24.1	5.37			1035.1
2018-07-30	L221	0.5	24	5.28			500.5
2018-07-30	L221	1	23.6	5.3			344.5
2018-07-30	L221	1.5	22.6	5.29			159.66
2018-07-30	L221	2	21.7	5.26			73.7
2018-07-30	L221	2.5	20.5	5.55			47.78
2018-07-30	L221	2.75	19.6	5.53
2018-07-30	L221	3	18.7	6.24			34.75
2018-07-30	L221	3.25	17	6.8
2018-07-30	L221	3.5	13.7	1.68			12.96
2018-07-30	L221	3.75	12.6	0.19
2018-07-30	L221	4	11.6	bdl			4.83
2018-07-30	L221	4.5	9	bdl			2.41
2018-07-30	L221	5	8.2	bdl			1.09
2018-07-26	L304	0					894
2018-07-26	L304	0.25	21.7	8.63	98.2	13.2
2018-07-26	L304	0.5	21.7	8.6	97.8	13.2
2018-07-26	L304	0.75	21.7	8.59	97.7	13.2
2018-07-26	L304	1	21.7	8.58	97.5	13.2	363.5
2018-07-26	L304	1.25	21.7	8.57	97.4	13.2
2018-07-26	L304	1.5	21.6	8.56	97.2	13.2	192.07
2018-07-26	L304	1.75	21.3	8.56	96.6	13.2
2018-07-26	L304	2	21.2	8.55	96.3	13.2	121.86
2018-07-26	L304	2.25	21.2	8.55	96.2	13.2
2018-07-26	L304	2.5	21.2	8.53	96.1	13.2	79.1
2018-07-26	L304	2.75	21.1	8.47	95.3	13.2
2018-07-26	L304	3	20.9	8.51	95.4	13.2	52.68
2018-07-26	L304	3.25	18.3	9.2	96.3	14.4
2018-07-26	L304	3.5	15.3	7.87	77.7	14.9	34.01
2018-07-26	L304	3.75	13.8	6.4	61.7
2018-07-26	L304	4	12	3.08	28.5	16.9	15.7
2018-07-26	L304	4.25	10	bdl	bdl	18.2
2018-07-26	L304	4.5	9.4	bdl	bdl	18.7	4.5
2018-07-26	L304	4.75	8.9	bdl	bdl	22.2
2018-07-26	L304	5	8.3	bdl	bdl	31.5	2.1
2018-07-26	L304	5.25	7.8	bdl	bdl	38.2
2018-07-26	L304	5.5	7.3	bdl	bdl	46.1	0.75
2018-07-26	L304	6	7.2	bdl	bdl	48.8	0.2
2017-09-10	L227	0	16.462	10.92	111.7	16.4	866
2017-09-10	L227	0.25	16.424	10.88	111.2	16.3
2017-09-10	L227	0.5	16.406	10.85	110.8	16.3	282.5
2017-09-10	L227	0.75	16.397	10.83	110.7	16.2
2017-09-10	L227	1	16.391	10.8	110.4	16.1	117.95
2017-09-10	L227	1.25	16.347	10.62	108.3	15.8
2017-09-10	L227	1.5	16.327	10.48	106.9	15.6	40.05
2017-09-10	L227	1.75	16.264	10.26	104.6	15.4
2017-09-10	L227	2	15.952	10.36	104.8	15.5	18.38
2017-09-10	L227	2.25	15.792	10.35	104.2	15.4
2017-09-10	L227	2.5	15.691	9.53	95.9	15.9	7.83
2017-09-10	L227	2.75	15.553	9.36	94.1	16.1
2017-09-10	L227	3	15.165	8.77	87.2	16.5	3.76
2017-09-10	L227	3.25	14.028	8.77	85.4	17.8
2017-09-10	L227	3.5	12.815	1.42	14.9	15.3	1.23
2017-09-10	L227	3.75	11.069	0.66	6	20
2017-09-10	L227	4	10.039	0.49	4.4	29.1	0.49
2017-09-10	L227	4.25	9.14	bdl	bdl	35
2017-09-10	L227	4.5	8.153	bdl	bdl	35.6	0.19
2017-09-10	L227	4.75	7.402	bdl	bdl	34.6
2017-09-10	L227	5	6.569	bdl	bdl	32.6	0.12
2017-09-10	L227	5.25	6.064	bdl	bdl	31.5
2017-09-10	L227	5.5	5.721	bdl	bdl	31.5	0.07
2017-09-10	L227	5.75	5.542	bdl	bdl	31.6
2017-09-10	L227	6	5.451	bdl	bdl	31.8	0.04
2017-09-10	L227	6.25	5.146	bdl	bdl	33.4
2017-09-10	L227	6.5	5.047	bdl	bdl	35	0.02
2017-09-10	L227	6.75	4.902	bdl	bdl	38.7
2017-09-10	L227	7	4.87	bdl	bdl	40.2	bdl
2017-09-10	L227	7.25	4.808	bdl	bdl	44.1
2017-09-10	L227	7.5	4.745	bdl	bdl	49.8
2017-09-10	L227	7.75	4.725	bdl	bdl	55.7
2017-09-10	L227	8	4.702	bdl	bdl	62.3
2017-09-10	L227	8.25
2017-09-10	L227	8.5	4.679	bdl	bdl	69.4
2017-09-10	L227	8.75	4.632	bdl	bdl	85.9
2017-09-10	L227	9	4.616	bdl	bdl	93.8
2017-09-10	L227	9.25	4.615	bdl	bdl	94.5
2017-09-10	L227	9.5	4.614	bdl	bdl	95
2017-09-10	L227	9.75	4.613	bdl	bdl	95
