# Supplementary material for: Anoxygenic phototroph of the Chloroflexota uses a type I reaction centre
Source: Nature. 2024 Mar 13;627(8005):915–22. doi: 10.1038/s41586-024-07180-y (PMC10972752; doi:10.1038/s41586-024-07180-y)
Supplement: Supplementary file 7 — Mapping of metagenome reads to metagenome-assembled genomes [file 41586_2024_7180_MOESM7_ESM.xlsx]

## Sheet: MAG_table_DNA
Supplementary Data 4 | Tsuji et al., 2024, Anoxygenic phototroph of the Chloroflexota uses a Type I reaction center
Worksheet 1 | Percent relative abundances of metagenome-assembled genomes (MAGs) in the 44 analyzed Boreal Shield lake metagenomes based on read mapping
										Month	Jul	Jun	Jul	Jun	Sep	Jun	Sep	Sep	Jun	Jun	Jul	Jul	Jun	Jun	Jun	Sep	Sep	Sep	Sep	Sep	Sep	Sep	Sep	Sep	Jun	Jun	Sep	Sep	Jul	Jun	Jul	Sep	Jun	Jul	Jun	Jun	Jun	Jun	Sep
										Year	2018	2016	2018	2016	2016	2016	2016	2016	2013	2013	2014	2014	2016	2016	2016	2016	2016	2016	2017	2017	2017	2017	2017	2017	2016	2016	2016	2016	2018	2016	2018	2016	2011	2014	2016	2016	2016	2016	2016
										Lake	L111	L221	L221	L222	L222	L224	L224	L224	L227	L227	L227	L227	L227	L227	L227	L227	L227	L227	L227	L227	L227	L227	L227	L227	L239	L239	L239	L239	L239	L304	L304	L373	L442	L442	L442	L442	L442	L442	L442
	GTDB classification (r89)									Depth_m	30	5	5	5	5	25	21	25	6	8	6	8	6	8	10	6	8	10	1	3	4	6	8	10	10	20	10	20	20	6	6	20	16.5	13	9	12	15	17	9
MAG_ID	Domain	Phylum	Class	Order	Family	Genus	Species	Completeness	Contamination	Strain_heterogeneity	Jul2018_L111_30m	Jun2016_L221_05m	Jul2018_L221_05m	Jun2016_L222_05m	Sep2016_L222_05m	Jun2016_L224_25m	Sep2016_L224_21m	Sep2016_L224_25m	Jun2013_L227_06m	Jun2013_L227_08m	Jul2014_L227_06m	Jul2014_L227_08m	Jun2016_L227_06m	Jun2016_L227_08m	Jun2016_L227_10m	Sep2016_L227_06m	Sep2016_L227_08m	Sep2016_L227_10m	Sep2017_L227_01m	Sep2017_L227_03m	Sep2017_L227_04m	Sep2017_L227_06m	Sep2017_L227_08m	Sep2017_L227_10m	Jun2016_L239_10m	Jun2016_L239_20m	Sep2016_L239_10m	Sep2016_L239_20m	Jul2018_L239_20m	Jun2016_L304_06m	Jul2018_L304_06m	Sep2016_L373_20m	Jun2011_L442_16_5m	Jul2014_L442_13m	Jun2016_L442_09m	Jun2016_L442_12m	Jun2016_L442_15m	Jun2016_L442_17m	Sep2016_L442_09m
MAG319	Bacteria	Chloroflexota	Chloroflexia	54-19	54-19	Unresolved_54-19	Unresolved_54-19	98.17	1.38	0	8.14061e-05	1.32381	0.218895	0.0017588	0.0236825	0.000308347	0.000172254	0.000472018	7.11781e-05	0.000153089	0.000177257	0.000159855	0.000744718	0.000337061	0.0001987	0.000565259	0.000278526	0.000304793	1.87553e-05	3.98548e-05	0.000565697	0.0001922	0.000150188	0.000105178	0.00484531	5.6323e-05	1.40344e-05	2.42589e-05	9.1573e-05	0.0575514	0.0783974	1.53345e-05	0.000228388	0.000738774	0.000612386	0.00030941	0.00035881	0.000933219	0.000180108
MAG729	Bacteria	Chloroflexota	Chloroflexia	54-19	54-19	Unresolved_54-19	Unresolved_54-19	86.75	2.29	0	8.14061e-05	0.870309	0.1267	0.00584396	0.0359662	0.000740032	0.000585117	0.00057139	0.000590778	0.00117209	0.00497462	0.00178914	0.00360067	0.0047256	0.00330469	0.0118498	0.00329507	0.00303777	6.09547e-05	8.54031e-05	0.00353494	0.00728159	0.00361704	0.00342156	0.00242266	0.000408342	0.000458456	0.000303236	0.000217486	0.136943	0.125157	0.000184014	0.000595794	0.000615645	0.000824599	0.000373111	0.000188114	0.000421001	0.00204123
MAG048	Bacteria	Chloroflexota	Chloroflexia	Chloroflexales	Chloroflexaceae	Oscillochloris	Unresolved_Oscillochloris	98.11	0.94	0	2.71354e-05	0.131903	0.0657979	0.00260078	1.78856	0.000931893	0.000552307	0.000465807	0.00260512	0.0467975	0.152604	0.0447901	0.0589412	0.0260211	0.0213027	0.18456	0.1006	0.0671798	4.68882e-05	2.84677e-05	0.00570212	0.013498	0.00491241	0.0041841	0.0104174	0.000577311	0.00037425	0.000145553	0.000892837	0.518167	1.05077	1.53345e-05	0.0233948	0.138173	0.000472932	0.000800825	0.000895282	0.0010525	8.14775e-05
MAG251	Bacteria	Chloroflexota	Chloroflexia	Chloroflexales	Chloroflexaceae	Oscillochloris	Unresolved_Oscillochloris	82.29	1.89	50	2.71354e-05	1.37303	0.462818	0.00216108	0.00478712	0.000133617	5.74181e-05	9.62668e-05	3.20301e-05	0.00024877	0.000883424	0.00028282	0.000108454	9.77477e-05	0.000156868	0.000454964	0.000368053	0.000321726	0	5.69354e-06	0.000103578	1.46718e-05	2.50314e-05	3.94416e-05	0	8.09643e-05	2.80687e-05	3.63883e-05	5.15098e-05	0.00137527	0.00162056	0.000260687	0.00173773	0.0220905	0.00039411	0.000359461	0.00054344	0.000385918	0.000261586
MAG340	Bacteria	Chloroflexota	Chloroflexia	Chloroflexales	Chloroflexaceae	Oscillochloris	Unresolved_Oscillochloris	94.81	1.13	0	1.35677e-05	0.216039	0.0182668	0.00249475	0.109454	0.000376868	0.000161317	0.00028259	0.000637044	0.000841992	0.00158959	0.00121121	0.000444662	0.000377508	0.000449689	0.00120979	0.00080325	0.000748437	3.75106e-05	2.84677e-05	0.000215124	0.00023915	0.000153317	0.000272805	0.000484531	0.000274575	2.33906e-05	3.03236e-05	0.000268996	0.00235358	0.00349888	0.000242796	0.131914	2.4077	4.85058e-05	0.00151975	0.00746881	0.0190363	0.000180108
MAG448	Bacteria	Chloroflexota	Chloroflexia	Chloroflexales	Chloroflexaceae	Oscillochloris	Unresolved_Oscillochloris	97.8	0.94	100	0.000217083	0.897018	4.13653	0.00504876	0.0162567	0.000322051	0	6.21076e-06	0.00199299	0.0391909	0.174157	0.0700902	0.00784846	0.0105972	0.00783295	0.0761858	0.0407494	0.0452076	0	1.70806e-05	0.0570982	0.00754862	0.00300377	0.00347086	0	5.6323e-05	0	0	9.1573e-05	0.00317823	0.00889681	0	5.46144e-05	0.000498113	0	0	0	3.50834e-06	4.28829e-06
MAG086	Bacteria	Chloroflexota	Chloroflexia	Chloroflexales	Chloroflexaceae	Unresolved_Chloroflexaceae	Unresolved_Chloroflexaceae	51.89	1.89	0	0.000271354	0.00681734	0.00113925	0.000355502	0.215279	0.000226121	0.000401927	0.00114278	0.00717119	0.00432478	0.00435708	0.00628353	0.00123638	0.00160104	0.00205497	0.00239546	0.00261367	0.00226902	0	0	0.000361196	0.00151119	0.00122967	0.00132787	0.000726797	7.39239e-05	9.35624e-06	1.81941e-05	3.43399e-05	0.00165442	0.00313151	0.000981408	0.00426986	0.823985	3.63794e-05	0.000373111	0.00123319	0.00317505	0.000130793
MAG688	Bacteria	Chloroflexota	Chloroflexia	Chloroflexales	Chloroflexaceae	Unresolved_Chloroflexaceae	Unresolved_Chloroflexaceae	54.19	2.35	60	5.42707e-05	0.00152599	0.000842975	9.35533e-05	0.294803	0.000246677	0.000885879	0.000950247	0.0011602	0.000397076	0.000488885	0.000713199	0.000672415	0.00038762	0.000339881	0.000465304	0.000370539	0.000294633	0	5.69354e-06	0.000246995	0.000297837	0.00020338	0.000124899	0	1.40808e-05	0	1.21294e-05	1.14466e-05	0.00187723	0.00128282	0.000276021	0.000506425	0.032506	2.42529e-05	0.000118304	0.000330941	0.000519235	4.28829e-06
MAG229	Archaea	Halobacterota	Bog-38	Bog-38	Bog-38	Bog-38	Unresolved_Bog-38	90.31	1.31	0	0.545217	3.72193e-05	0.00013403	0.000124738	2.83157e-05	0.000102782	2.73419e-05	9.93722e-05	7.11781e-05	0.000220066	5.71795e-06	0.000172151	0.0012653	0.0107051	0.0138253	0.00173024	0.00358105	0.00587235	0	0	1.06234e-05	6.74901e-05	0.00055382	0.000887437	0	0.00057027	9.35624e-06	6.06472e-05	0.000309059	2.81713e-05	5.62902e-05	0.000224906	0.00138026	0.00118652	0.000788219	0.00393132	0.23988	0.240342	0.000287316
MAG045	Archaea	Halobacterota	Methanomicrobia	Methanomicrobiales	Methanoregulaceae	Methanoregula	Unresolved_Methanoregula	66.29	1.96	0	0	1.86097e-05	0.000190463	6.23688e-06	4.6013e-05	4.79651e-05	8.20258e-05	0.000158374	0.00392191	0.00126777	0.00805374	0.000596382	0.000234984	0.00594239	0.00404197	0.155608	0.0100294	0.00266525	0	0	0.0186335	0.0738444	0.0171778	0.00128185	0	0.000112646	0	0	0	9.988e-05	0.000749548	5.36708e-05	0.000675233	0.00019029	0	0	1.74179e-05	0.00430123	4.28829e-06
MAG211	Archaea	Halobacterota	Methanomicrobia	Methanomicrobiales	Methanoregulaceae	Methanoregula	Unresolved_Methanoregula	89.14	1.33	66.67	0.00100401	0.00117448	0.000483212	5.6132e-05	0.00125297	0.000256956	0.000822992	0.00219861	0.00498246	0.00308571	0.00302194	0.00544121	0.00221608	0.00274368	0.00320534	0.00179573	0.00268828	0.00336966	0	0	0.000756919	0.000938993	0.000710266	0.00107478	0	0.000154888	0	0	4.57865e-05	0.000542937	0.000648818	0.00118076	0.0373861	0.474052	3.63794e-05	0.000236607	0.0104717	0.112727	2.57297e-05
MAG346	Archaea	Halobacterota	Methanomicrobia	Methanomicrobiales	Methanoregulaceae	Methanoregula	Unresolved_Methanoregula	85.89	0.65	100	0.00925316	0.00198089	0.00383042	6.23688e-06	0.000106184	0.00976089	0.0602507	0.0666322	0.284976	0.910882	0.285537	0.978041	0.146525	1.02734	1.13511	0.362052	0.686485	0.958297	6.79879e-05	0.000392854	0.0291533	0.0981423	0.134156	0.260857	0	0.000274575	0	6.06472e-06	0	0.0285964	0.00389883	0.00857965	0.0175014	0.00802577	0.001055	0.000536916	0.00421863	0.126332	0.00017582
MAG380	Archaea	Halobacterota	Methanomicrobia	Methanomicrobiales	Methanoregulaceae	Unresolved_Methanoregulaceae	Unresolved_Methanoregulaceae	95.75	1.96	25	0.000393463	0.000227451	5.99606e-05	0	2.47762e-05	0.000363164	0.000689017	0.00159617	0.00992934	0.0717703	0.0475248	0.564165	0.301336	1.40163	1.9836	0.379251	0.460682	0.993677	6.09547e-05	0.000159419	0.0756334	0.051897	0.12245	0.187742	0	0.000197131	0	0	2.28933e-05	0.000514766	1.77758e-05	0.000557154	0.000198598	0.000302226	0.00187354	5.46017e-05	0.000546923	0.0127037	8.14775e-05
MAG446	Archaea	Halobacterota	Methanomicrobia	Methanomicrobiales	Methanoregulaceae	Unresolved_Methanoregulaceae	Unresolved_Methanoregulaceae	90.85	1.55	50	0.0411372	0.00339109	0.00288516	0	5.30919e-05	0.0038235	0.0211873	0.044351	0.0109579	0.552356	0.0567592	1.15844	0.217403	1.60652	2.13847	0.157711	0.620104	1.41548	6.09547e-05	0.000156572	0.0127986	0.0219313	0.146487	0.276082	0	0.000105606	0	0	2.28933e-05	0.00154174	0.000272563	0.0173535	0.00203066	0.00216035	0.00188566	0.000200206	0.00422559	0.186475	3.64505e-05
MAG640	Archaea	Halobacterota	Methanomicrobia	Methanomicrobiales	Methanoregulaceae	Unresolved_Methanoregulaceae	Unresolved_Methanoregulaceae	83.59	1.96	0	0.00291705	0.000231587	0.00013403	0	5.66314e-05	0.000109634	0.000459345	0.000791872	0.000989375	0.0225616	0.00746479	0.109445	0.0314625	0.173297	0.251256	0.074366	0.193727	0.630891	2.81329e-05	9.67902e-05	0.0206758	0.0165409	0.0933984	0.182651	0	2.81615e-05	0	0	0	0.00358031	0.000687332	0.000219795	0.000724882	0.000386177	0.000181897	7.28022e-05	0.00107643	0.00648692	4.28829e-06
MAG157	Archaea	Halobacterota	Methanosarcinia	Methanotrichales	Methanotrichaceae	Methanothrix	Unresolved_Methanothrix	72.74	6.86	63.64	0.0022251	0.000204706	2.11626e-05	4.98951e-05	2.83157e-05	0.000301495	0.000503092	0.00104341	0.00012812	0.000932889	0.000323064	0.00461735	0.000520579	0.00313467	0.00497272	0.00317786	0.00375016	0.00634647	5.62659e-05	2.84677e-05	0.000100922	9.9768e-05	0.000275345	0.000677081	0.00763137	0.000661795	0.000505237	0.00119475	0.000148806	0.000297079	3.2589e-05	0.00373906	0.00175263	0.00486919	0.00588739	0.00223412	0.0105483	0.127132	0.00179251
MAG725	Archaea	Halobacterota	Methanosarcinia	Methanotrichales	Methanotrichaceae	Methanothrix	Unresolved_Methanothrix	100	0	0	0.00355473	4.13548e-06	0	0	8.14076e-05	0.000185008	0.000125773	6.83184e-05	0.0532839	1.3087	0.122564	2.9239	0.0283499	0.748983	0.838178	0.0774301	0.590483	0.737505	5.86103e-05	0.000153726	0.00478319	0.00418585	0.0244776	0.0474286	0	4.22423e-05	0	0	5.72332e-05	0.00124722	0.00125616	0.000140566	0.000422021	0.00151113	0.000860978	0.000109203	0.000160245	0.00216114	2.57297e-05
MAG007	Archaea	Iainarchaeota	Iainarchaeia	0-14-0-20-30-16	Unresolved_0-14-0-20-30-16	Unresolved_0-14-0-20-30-16	Unresolved_0-14-0-20-30-16	74.22	0	0	0.0922059	0	0	6.23688e-06	7.07892e-06	0.000493355	0.000174988	0.000667657	0.0210972	0.0726649	0.0120363	0.208137	0.00258844	0.0402148	0.0354627	0.002554	0.0179252	0.0219485	0	0	7.43639e-05	0.00116494	0.0574564	0.0882507	0	0	0	0	0	5.12205e-06	5.92528e-06	0	0.000903621	6.71613e-05	2.42529e-05	4.55014e-05	0.000738521	0.00656762	4.28829e-06
MAG192	Archaea	Iainarchaeota	Iainarchaeia	Iainarchaeales	0-14-0-20-34-12	Unresolved_0-14-0-20-34-12	Unresolved_0-14-0-20-34-12	72.66	5.3	0	0.000542707	0.000727844	0.000162246	0.00058003	0.00268822	0.00154516	0.00192214	0.00156822	0.000149474	0.000459268	0.000423128	0.000676309	0.000256675	0.000866247	0.000826173	0.000317096	0.000721184	0.00091438	0	0	0.000525859	0.000176061	0.000607011	0.00149878	0.0198658	0.00319633	0.00802297	0.0063255	0.00431538	0.000394398	0.000281451	0.196443	0.00249737	0.000839516	0.00264357	0.00306679	0.00308994	0.00328381	0.00636811
MAG726	Archaea	Nanoarchaeota	Nanoarchaeia	Pacearchaeales	ARS1160	ARS10	Unresolved_ARS10	63.55	0	0	0.0126179	0.000202638	0.000208099	0.000233883	0.00026546	0.00138413	0.000538636	0.0016179	3.91479e-05	0.000191362	5.43205e-05	0.000184448	5.4227e-05	0.000421326	0.00049152	0.000203355	0.000397895	0.000484283	0	0	8.49874e-05	0.000186331	0.000625785	0.000775686	0	4.92826e-05	1.87125e-05	3.03236e-05	5.72332e-05	0.000348299	0.000631042	0.0318958	0.0184597	0.00378342	0.000472932	0.00111023	0.0182331	0.126732	0.000321622
MAG258	Archaea	Nanoarchaeota	Nanoarchaeia	Pacearchaeales	ARS1160	Unresolved_ARS1160	Unresolved_ARS1160	67.91	1.4	0	0.00023065	2.06774e-05	0	6.23688e-06	3.53946e-06	2.74086e-05	4.92155e-05	0.000127321	0.000149474	0.000487973	0.000182974	0.00113128	0.0120962	0.242431	0.243956	0.0497669	0.199586	0.218449	0	0	7.43639e-05	0.000155521	0.00168649	0.00201152	0	3.52019e-05	0	6.06472e-06	0	0.000102441	4.44396e-05	0.000178903	2.97897e-05	3.35806e-05	0.000109138	0	4.87702e-05	0.000357851	3.85946e-05
MAG407	Archaea	Nanoarchaeota	Nanoarchaeia	Pacearchaeales	UBA73	UBA73	Unresolved_UBA73	59.5	0	0	5.42707e-05	5.78967e-05	1.41084e-05	8.73164e-05	0.000184052	0.00025353	0.000683548	0.000956457	0.00022777	0.000593222	0.000217282	0.000491861	0.00796776	0.0282255	0.0200791	0.0707676	0.101172	0.0794257	7.03323e-05	3.98548e-05	0.000329326	0.000412276	0.000888615	0.000940026	0	5.6323e-05	0	6.06472e-06	1.14466e-05	0.000158784	0.000207385	0.000562265	3.97196e-05	3.35806e-05	3.63794e-05	1.82006e-05	0.000438932	0.000708685	2.14415e-05
MAG465	Archaea	Nanoarchaeota	Nanoarchaeia	Pacearchaeales	UBA73	UBA73	Unresolved_UBA73	65.58	0.69	0	0.00249645	3.30838e-05	0.000500847	0.00029937	0.000617636	0.000417981	0.00101439	0.00397489	0.00134882	0.00439175	0.13629	0.184952	0.000647109	0.0078097	0.00827218	0.00533894	0.0176267	0.018274	9.37764e-06	1.13871e-05	0.000159351	0.000340385	0.00582606	0.00620548	0	7.04038e-06	0	2.42589e-05	0.000160253	5.63425e-05	0.000186646	0.000209572	0.00129089	0.000822725	2.42529e-05	1.82006e-05	0.000303072	0.00351887	8.57658e-06
MAG434	Archaea	Thermoplasmatota	Thermoplasmata	Methanomassiliicoccales	UBA472	Unresolved_UBA472	Unresolved_UBA472	89.35	1.48	100	0.0169732	0.000285348	0.000352709	1.87107e-05	0.000244223	0.000472798	0.00174988	0.00290043	0.116857	0.115817	0.115205	0.255842	0.0186324	0.303116	0.322108	0.168447	0.273162	0.340552	0	0	0.000207157	0.00728893	0.0772406	0.104287	0	0.000140808	0	0	0	0.000443057	0.000456247	0.000787171	0.000526285	0.00072758	0.000242529	1.82006e-05	0.000745488	0.00297858	1.71532e-05
MAG510	Bacteria	Acidobacteriota	Aminicenantia	UBA2199	UBA2199	Unresolved_UBA2199	Unresolved_UBA2199	64.94	1.81	25	0.405104	0	0	0	0	1.37043e-05	0	6.21076e-06	2.13534e-05	0.000229634	8.00513e-05	0.00134647	0.00026752	0.00485705	0.00708521	0.000237822	0.00125337	0.00372864	0	0	0	8.80306e-06	0.00058198	0.00100247	0	0.000161929	0	0	7.44031e-05	5.12205e-06	1.77758e-05	5.1115e-06	0.000531249	0.00194768	0	0.000109203	0.0211698	0.0473907	0
MAG534	Bacteria	Acidobacteriota	Holophagae	Holophagales	Holophagaceae	Geothrix	Unresolved_Geothrix	78.51	1.75	0	5.42707e-05	0.0936438	1.22594	0.000124738	0.0272255	0.00355284	0.0178543	0.0381651	0.709955	0.470932	1.90456	1.06538	0.376419	0.311792	0.392594	1.14878	0.464696	0.408646	0.000121909	0.00227172	0.571981	0.844052	0.0838521	0.0665282	0	0.000584351	0	0	0.00013736	0.571365	0.496618	0.00200626	0.0611632	0.138548	0.000739714	0.000768974	0.000578276	0.00276457	8.36217e-05
MAG580	Bacteria	Acidobacteriota	Holophagae	Holophagales	Holophagaceae	Geothrix	Unresolved_Geothrix	92.98	1.05	0	0.00165526	0.00966254	0.0793878	0.00091994	0.617832	0.0585276	0.295922	0.51826	0.324045	0.202011	0.422834	0.241086	0.141757	0.113445	0.141615	0.478864	0.198326	0.189246	4.68882e-06	0.000247669	0.136086	0.386373	0.0488081	0.0493678	0.00242266	0.000799083	0.000121631	3.63883e-05	3.43399e-05	0.0213513	0.0168722	0.0359824	1.55462	3.5289	0.000788219	0.010984	0.00934298	0.0572211	0.000780469
MAG654	Bacteria	Acidobacteriota	Vicinamibacteria	Vicinamibacterales	SCN-69-37	Unresolved_SCN-69-37	Unresolved_SCN-69-37	69.71	2.61	0	0.00345976	0.00101733	0.000751271	0.00141889	0.0360193	0.0616831	0.232393	0.0814852	2.13534e-05	2.87043e-05	3.71667e-05	8.60757e-05	0.000191602	0.00038762	0.000434002	0.000554919	0.000450118	0.000579107	0	8.54031e-06	3.98378e-05	3.22779e-05	0.000112641	0.00024651	0.00472418	0.00121094	0.00024794	0.000297171	0.000641011	0.00652549	0.00682592	0.210627	0.0797967	0.118629	0.00381983	0.0400003	0.278165	0.249559	0.00756026
MAG516	Bacteria	Acidobacteriota	Vicinamibacteria	Vicinamibacterales	Unresolved_Vicinamibacterales	Unresolved_Vicinamibacterales	Unresolved_Vicinamibacterales	96.58	5.13	0	5.42707e-05	0.0002564	2.11626e-05	0.000517661	1.93807	1.37043e-05	5.46839e-06	3.10538e-05	0	1.91362e-05	0	0	0	0	0	0	0	6.77318e-06	0	0	0	0	6.25785e-06	6.57361e-06	0.000484531	6.33634e-05	1.87125e-05	1.21294e-05	3.43399e-05	0.000138295	7.11034e-05	6.64495e-05	0.0158283	0.0164097	3.63794e-05	0.000627919	0.00068975	0.00221026	7.71892e-05
MAG205	Bacteria	Actinobacteriota	Acidimicrobiia	Acidimicrobiales	RAAP-2	Bog-756	Unresolved_Bog-756	100	1.28	0	0.0420598	0.00294239	0.00142847	0.176151	0.00660463	1.44417	0.763179	0.710909	0.000637044	0.000975946	0.0001115	0.000233634	0.00505034	0.00318186	0.00311645	0.00264362	0.00114146	0.000992271	4.68882e-06	5.69354e-05	0.000873776	0.000924321	0.0007572	0.000703376	13.2489	2.22174	3.42284	3.77082	1.73344	0.000537815	0.000592528	0.354871	0.217579	0.359262	4.09096	2.41182	2.90469	0.658916	2.1091
MAG090	Bacteria	Actinobacteriota	Acidimicrobiia	Acidimicrobiales	RAAP-2	RAAP-2	Unresolved_RAAP-2	92.02	2.14	33.33	8.14061e-05	0.358412	0.121018	0.0225557	0.00268822	0.00135673	0.000970639	0.000689395	0.000540953	0.000239202	0.000243013	6.76309e-05	0.0463641	0.0175777	0.01199	0.011543	0.00724666	0.00523567	1.64109e-05	0.00128959	0.00550824	0.0199712	0.00979666	0.00589981	0.0329481	0.00448472	0.00822413	0.00550373	0.00700534	0.674669	0.0138	0.000557154	0.00248247	0.00135442	0.00760935	0.00208851	0.00410715	0.00315751	0.0110252
MAG100	Bacteria	Actinobacteriota	Acidimicrobiia	Acidimicrobiales	RAAP-2	RAAP-2	Unresolved_RAAP-2	74.07	2.12	66.67	2.71354e-05	0.000324635	0.000529064	0.00162783	0.000640642	0.00657464	0.024225	0.00503072	0.00813209	0.00796544	0.0010178	0.00189981	0.000332592	0.000313467	0.000371255	0.000468751	0.00148216	0.00166959	0.000121909	0.000962208	0.000236371	0.000341852	0.000732168	0.000354975	0.0617777	0.00622721	0.0125701	0.00990065	0.00346833	0.000363666	0.000296264	0.0163824	0.00419042	0.00268085	0.0906634	0.0399548	0.0541001	0.0164225	0.101783
MAG107	Bacteria	Actinobacteriota	Acidimicrobiia	Acidimicrobiales	RAAP-2	RAAP-2	Unresolved_RAAP-2	94.02	6.58	8.33	0.000922602	0.0143935	0.0437254	0.00472132	0.0025431	0.104495	0.237848	0.0718989	0.000174386	8.61128e-05	0.000248731	0.000344303	0.0037742	0.00148307	0.00139613	0.000634193	0.000780868	0.000511375	8.90876e-05	0.00445804	0.000432904	0.000424014	0.000425534	0.000361548	0.21065	0.016397	0.104308	0.160445	0.0160768	0.00431533	0.00410918	0.0185982	0.0421127	0.0267358	0.0271511	0.0598343	0.117223	0.0290912	0.124043
MAG333	Bacteria	Actinobacteriota	Acidimicrobiia	Acidimicrobiales	RAAP-2	RAAP-2	Unresolved_RAAP-2	97.44	1.28	0	0.00147888	0.0109425	0.0361986	0.0756035	0.0206828	0.0180075	0.0516544	0.010167	2.84712e-05	5.74086e-05	5.71795e-06	1.22965e-05	7.9533e-05	4.71885e-05	3.13736e-05	3.4467e-05	7.46053e-05	1.35464e-05	1.40665e-05	0.00111593	1.59351e-05	0.000506176	0.000334795	0.00040099	0.185818	0.00692421	0.0824238	0.0622907	0.953367	0.0175686	0.0105677	0.0162571	0.270262	0.0888879	0.426942	0.125739	0.0407301	0.0316067	0.176738
MAG410	Bacteria	Actinobacteriota	Acidimicrobiia	Acidimicrobiales	RAAP-2	RAAP-2	Unresolved_RAAP-2	95.73	1.79	0	0.000108541	0.286533	0.0619287	0.0495863	0.00588789	0.00149719	0.00244164	0.00117383	0.00384361	0.00144	0.000603244	0.000332006	0.320124	0.117695	0.0803061	0.0884389	0.0533726	0.041567	8.67432e-05	0.00799088	0.04324	0.166717	0.0810329	0.0512413	0.104417	0.00929682	0.018095	0.0115836	0.0162542	0.0463494	0.0243648	0.00154367	0.00665303	0.00343082	0.0193841	0.00548747	0.0107887	0.00765169	0.0252345
MAG455	Bacteria	Actinobacteriota	Acidimicrobiia	Acidimicrobiales	RAAP-2	RAAP-2	Unresolved_RAAP-2	94.78	5.13	12.5	0.000461301	0.000469377	0.00541762	0.00653625	0.00953885	0.00456696	0.00666596	0.00274205	0.000177945	0.000215282	0.000137231	0.000135262	0.000144605	7.07828e-05	0.000115037	0.000120634	0.000149211	0.000226902	1.40665e-05	0.000165113	3.7182e-05	4.10809e-05	9.38677e-05	5.58757e-05	1.02684	0.0427738	0.267766	0.219421	0.0179025	0.00027403	0.000189609	0.00409176	0.0136089	0.0432742	0.101383	0.040064	0.0302793	0.0128125	0.0321365
MAG487	Bacteria	Actinobacteriota	Acidimicrobiia	Acidimicrobiales	RAAP-2	RAAP-2	Unresolved_RAAP-2	83.52	2.99	25	5.42707e-05	0.0569	0.0282485	0.000293134	0.000444202	4.79651e-05	0.000224204	8.69507e-05	0.000177945	0.000114817	4.57436e-05	3.68896e-05	0.000571191	0.000256166	0.000167326	0.000193015	0.000134289	6.77318e-05	4.68882e-06	3.41612e-05	0.00015404	0.000170192	5.00628e-05	3.2868e-05	0	2.81615e-05	4.67812e-05	5.45824e-05	7.44031e-05	0.174109	0.0345385	0.00037314	0.000834111	0.00371626	0.00158857	0.000609719	0.000341392	0.000347326	0.000789046
MAG031	Bacteria	Actinobacteriota	Acidimicrobiia	Acidimicrobiales	RAAP-2	Unresolved_RAAP-2	Unresolved_RAAP-2	94.68	0.85	0	0.0054135	0.041483	0.00974889	0.0224403	0.00210421	1.37191	0.603259	0.686199	0.0442834	0.0651013	0.0278464	0.05424	0.226756	0.160866	0.167253	0.189555	0.0967506	0.109638	0.00165281	0.0420553	0.249573	0.133161	0.23456	0.175939	0.71323	0.0509794	0.0777457	0.0514349	0.0189842	0.138959	0.070896	0.279476	0.015292	0.0125088	0.268589	0.446469	0.506796	0.150753	0.540887
MAG059	Bacteria	Actinobacteriota	Acidimicrobiia	Acidimicrobiales	RAAP-2	Unresolved_RAAP-2	Unresolved_RAAP-2	98.29	1.28	0	0.0101758	0.31166	0.0219738	0.177474	0.0370475	0.0711493	0.0507521	0.0217936	0.0154136	0.0202891	0.00663282	0.00875513	0.51379	0.267357	0.232301	0.490307	0.167362	0.183912	3.28217e-05	0.00189026	0.0483259	0.0295548	0.0246434	0.0255023	0.236572	0.116384	0.0424071	0.0602287	0.00713125	0.341523	0.0277214	0.0751544	0.0586063	0.00715267	0.265442	0.264591	0.474433	0.0929676	0.387614
MAG146	Bacteria	Actinobacteriota	Acidimicrobiia	Acidimicrobiales	RAAP-2	Unresolved_RAAP-2	Unresolved_RAAP-2	91.17	1.28	0	0.000678384	0.00378603	0.000310384	0.381666	0.0317932	0.0113369	0.00630232	0.00573874	0.000135238	0.000215282	9.14872e-05	0.000239782	0.000788099	0.000589857	0.000716365	0.000623853	0.000437684	0.000355592	0.000117221	0.000253363	0.000613502	0.000391736	0.000572593	0.000539036	0.0383991	0.00805419	0.0102685	0.012933	0.0146917	0.00871517	0.00217162	0.00337359	0.00277541	0.00116973	0.0436188	0.0345083	0.0657005	0.0231305	0.143418
MAG278	Bacteria	Actinobacteriota	Acidimicrobiia	Acidimicrobiales	RAAP-2	Unresolved_RAAP-2	Unresolved_RAAP-2	70.56	1.8	0	0.000257786	0.0387784	0.0801144	0.0117659	0.00811421	0.00474854	0.00231313	0.000767029	0.000484011	0.000392292	0.000380244	0.00028282	0.00342353	0.00207967	0.00176215	0.00186466	0.00128321	0.00158831	0.000414961	0.000905273	0.000539139	0.000677835	0.000531917	0.00040099	0.0772827	0.00689253	0.00575409	0.0110863	0.00714842	0.0110073	0.00951896	0.000385918	0.00230374	0.000923467	0.0164435	0.0267457	0.0158225	0.00489063	0.0312638
MAG381	Bacteria	Actinobacteriota	Acidimicrobiia	Acidimicrobiales	RAAP-2	Unresolved_RAAP-2	Unresolved_RAAP-2	52.07	0.43	0	0.000420598	0.0250176	0.00633113	0.00294381	0.00779566	0.00122311	0.00170067	0.000847769	4.27068e-05	8.61128e-05	1.71539e-05	8.60757e-05	0.000209678	9.43771e-05	8.36631e-05	0.000213695	0.000261118	0.000223515	4.68882e-06	0.0011871	0.000143416	9.9768e-05	0.000237798	0.000243223	0.0672287	0.0105958	0.0355303	0.02821	0.00995857	0.000222809	0.000713996	0.00364961	0.0241148	0.00262489	0.002589	0.00346266	0.0132551	0.00378199	0.0540003
MAG485	Bacteria	Actinobacteriota	Acidimicrobiia	Acidimicrobiales	RAAP-2	Unresolved_RAAP-2	Unresolved_RAAP-2	76.73	3.38	12.5	0.00367684	0.000971837	0.000222207	0.00470573	0.000534459	0.00090791	0.00165692	0.00117383	0.00012812	0.000129169	0.000105782	0.000159855	0.000462737	0.000326949	0.00029805	0.00034467	0.000203921	0.000362365	4.92326e-05	0.000196427	0.000148728	0.000237683	0.000172091	8.87437e-05	0.0562056	0.0159676	0.021641	0.0707146	0.160213	0.000338055	7.4066e-05	0.0121424	0.00852482	0.0185253	0.00592983	0.00751228	0.0555179	0.0143	0.0245762
MAG579	Bacteria	Actinobacteriota	Acidimicrobiia	Acidimicrobiales	RAAP-2	Unresolved_RAAP-2	Unresolved_RAAP-2	66.08	4.27	0	0.00242861	0.00883545	0.019198	0.00342405	0.00166001	0.0149788	0.00883145	0.00257436	4.27068e-05	1.91362e-05	2.00128e-05	3.07413e-05	0.000155451	0.000155048	0.000240531	0.000255056	0.000186513	0.00013885	0	5.69354e-06	0.000122169	8.06947e-05	0.000184607	0.000108465	0.490225	0.0603114	0.0495366	0.164621	0.0740254	0.00186443	0.00215384	0.00223373	0.00191647	0.000604451	0.0187717	0.0152248	0.0204034	0.006729	0.0647532
MAG033	Bacteria	Actinobacteriota	Acidimicrobiia	IMCC26256	IMCC26256	IMCC26256	Unresolved_IMCC26256	97.44	1.99	0	0.00233364	0.000215045	1.41084e-05	0.110677	0.0267459	0.471068	0.146058	0.0736441	1.06767e-05	2.87043e-05	2.00128e-05	1.22965e-05	2.53059e-05	5.39298e-05	9.41209e-05	6.54873e-05	3.73026e-05	1.6933e-05	0	5.69354e-06	1.06234e-05	5.8687e-06	9.38677e-06	6.57361e-06	0.262131	0.0427879	0.0625043	0.0751358	0.163275	7.68307e-06	2.96264e-06	0.0605815	0.0705569	0.0427258	0.172929	0.20811	0.602751	0.313912	0.150714
MAG538	Bacteria	Actinobacteriota	Acidimicrobiia	IMCC26256	IMCC26256	IMCC26256	Unresolved_IMCC26256	90.85	0.85	0	8.14061e-05	8.27096e-06	1.41084e-05	0.00428474	0.000959194	0.0122242	0.00397825	0.00223587	0	0	0	0	0	0	0	6.8934e-06	0	6.77318e-06	0	0	0	0	0	0	0.810258	0.074276	0.522396	0.134246	0.170274	0	5.92528e-06	0.00553831	0.0024924	0.001388	0.00682719	0.00811745	0.0221173	0.0118477	0.00578062
MAG156	Bacteria	Actinobacteriota	Acidimicrobiia	IMCC26256	PALSA-555	Unresolved_PALSA-555	Unresolved_PALSA-555	96.58	2.99	0	0.0135405	0.000275009	0.000123448	0.179632	0.0625812	0.0115836	0.00505552	0.00586917	0.000434186	0.000492757	0.000217282	0.000479565	0.00247275	0.00160441	0.00164712	0.00202666	0.000930079	0.00115144	4.68882e-06	0.000247669	0.00174755	0.000991811	0.00134231	0.0012194	0.41912	0.141585	0.139899	0.262854	0.236951	0.000988556	0.000728809	0.117475	0.0293776	0.00735416	0.384457	0.572621	0.534254	0.134415	0.503958
MAG151	Bacteria	Actinobacteriota	Acidimicrobiia	Microtrichales	Ilumatobacteraceae	BACL27	Unresolved_BACL27	87.96	2.14	0	8.14061e-05	4.13548e-06	7.05419e-06	0.0553773	0.0299173	0.011121	0.00186745	0.00081361	0	0	0	0	4.33816e-05	6.74122e-06	0	6.8934e-06	1.49211e-05	2.03195e-05	0	0	0	0	6.25785e-06	0	4.66592	0.5979	0.965999	0.711573	0.545827	8.70748e-05	0	0.00818862	0.0114541	0.00240661	0.227747	0.0925043	0.000971921	0.00272247	0.243777
MAG021	Bacteria	Actinobacteriota	Acidimicrobiia	Microtrichales	Ilumatobacteraceae	Casp-actino8	Unresolved_Casp-actino8	89.93	3.42	0	0.000135677	0.000138539	8.46503e-05	0.011663	0.0034439	0.00297041	0.00262756	0.00110552	4.27068e-05	0	2.85898e-05	2.45931e-05	0.000119299	6.40416e-05	1.04579e-05	3.4467e-05	5.96842e-05	2.03195e-05	2.34441e-05	5.69354e-05	5.31171e-05	1.02702e-05	0	2.95812e-05	3.96528	0.177094	0.760601	0.410763	0.27287	4.35374e-05	5.33275e-05	0.010775	0.00243779	0.000481322	0.0981454	0.0137187	0.00786943	0.00980932	0.0130064
MAG352	Bacteria	Actinobacteriota	Acidimicrobiia	Microtrichales	Ilumatobacteraceae	Casp-actino8	Unresolved_Casp-actino8	86.32	2.14	33.33	0.00040703	1.03387e-05	0	0.000866927	0.000375183	0.0313109	0.0113141	0.00747155	2.13534e-05	9.56809e-06	1.71539e-05	1.22965e-05	3.61514e-05	7.41534e-05	4.18315e-05	3.4467e-05	4.47632e-05	2.03195e-05	0.00083461	0.00150025	2.65585e-05	0	0	0	0.248928	0.0109443	0.0385524	0.0187612	0.0144743	2.04882e-05	0	0.0403962	0.0299982	0.00597735	1.17585	0.26298	0.243576	0.143498	0.40829
MAG024	Bacteria	Actinobacteriota	Acidimicrobiia	Microtrichales	Ilumatobacteraceae	UBA2093	Unresolved_UBA2093	53.58	2.94	28.57	0	0.00618047	0.000102286	0.0146692	0.00344567	0.0027717	0.00130421	0.000708027	0.0168336	0.0212938	0.00872274	0.01186	0.00253782	0.00398069	0.00406289	0.00148553	0.00337713	0.00407746	0.104312	0.206314	0.00119779	0.000375597	0.000525659	0.000578477	0.0146571	0.000352019	0.000898199	0.000306268	0.00335386	0.00017415	4.74022e-05	0.000362917	0.000863901	0.000481322	0.0217003	0.00981465	0.00431268	0.00312593	0.0148546
MAG043	Bacteria	Actinobacteriota	Acidimicrobiia	Microtrichales	Ilumatobacteraceae	UBA2093	Unresolved_UBA2093	87.18	0.43	100	0.000678384	0.00870518	4.23251e-05	2.04073	0.542355	0.0318419	0.00951499	0.00703058	0.033717	0.0104627	0.0185633	0.0171229	0.0314264	0.0391901	0.0324142	0.0122289	0.0237891	0.0233946	0.00451533	0.0354537	0.00205563	0.00151853	0.000500628	0.000414137	0.190542	0.0075684	0.0129958	0.00637098	0.00533985	4.60984e-05	0	0.0112479	0.025351	0.0105723	0.744031	0.39861	0.155734	0.0979003	0.512642
MAG520	Bacteria	Actinobacteriota	Acidimicrobiia	Microtrichales	Ilumatobacteraceae	UBA2093	Unresolved_UBA2093	81.34	1.71	0	0.000217083	0	7.05419e-06	0.000923059	0.000399959	0.00132589	0.000505826	0.000344697	0	0	0	0	7.23027e-06	0	0	0	0	0	0	0	0	0	0	0	2.46057	0.237919	0.390207	0.288856	0.21522	0	0	0.0741551	0.0105058	0.00102421	0.131263	0.025367	0.0212499	0.0118582	0.0578019
MAG651	Bacteria	Actinobacteriota	Acidimicrobiia	Microtrichales	Ilumatobacteraceae	UBA2093	Unresolved_UBA2093	83.05	2.14	33.33	0.000217083	0.00308713	0.000186936	0.0330025	0.00821863	0.0130054	0.00369116	0.00268615	0.00101429	0.000258339	0.000234436	0.000362748	0.00118938	0.00132465	0.000920294	0.000499771	0.000721184	0.000629906	0.000208653	0.00146893	0.000167319	0.00023915	0.000147059	4.27284e-05	4.22233	0.214658	0.527369	0.250794	0.231365	0.000322689	6.81407e-05	0.088314	0.00258177	0.00119211	0.0591286	0.0292255	0.0110848	0.00707282	0.0402006
MAG686	Bacteria	Actinobacteriota	Acidimicrobiia	Microtrichales	Ilumatobacteraceae	UBA2093	Unresolved_UBA2093	90.6	2.96	0	0.000189947	0.396607	0.00416903	0.03357	0.0120572	0.0055845	0.00182097	0.00135084	0.0273395	0.00952982	0.00363376	0.0029942	0.00928367	0.00981185	0.00851794	0.00444624	0.00710988	0.00709491	0.00476619	0.0192641	0.00168647	0.00202764	0.000816649	0.000575191	0.136517	0.00808235	0.0150542	0.00795084	0.0048362	0.00616183	0.000915456	0.00280877	0.00528767	0.00376663	0.0849822	0.0377525	0.0159339	0.0124827	0.0588954
MAG144	Bacteria	Actinobacteriota	Acidimicrobiia	Microtrichales	Ilumatobacteraceae	UBA3006	Unresolved_UBA3006	81.97	3.5	50	2.71354e-05	6.20322e-05	0	0.570927	0.253256	0.00149377	0.000519497	0.000257747	0.0021994	0.00132996	0.000343077	0.000338154	0.00190879	0.00251785	0.00214387	0.00247818	0.0026261	0.00319017	0.00406286	0.0156857	0.000286832	0.000132046	5.00628e-05	3.2868e-05	0.0629891	0.00223532	0.00376589	0.00214084	0.00113322	0	0	0.000794838	0.00244772	0.00143837	0.0812472	0.0521765	0.0175259	0.0287193	0.0548237
MAG172	Bacteria	Actinobacteriota	Acidimicrobiia	Microtrichales	Ilumatobacteraceae	UBA3006	Unresolved_UBA3006	89.32	0.93	50	0	3.51516e-05	7.05419e-06	0.0143885	0.00653031	0.000263808	0.000183191	8.69507e-05	0.0290051	0.0203753	0.00410263	0.00575477	0.0375829	0.0563465	0.0442682	0.0583182	0.0541758	0.0668649	0.113533	0.404105	0.00815613	0.00281111	0.00090113	0.000857856	0.0084793	0.000461145	0.000327468	0.000157683	0.00738308	0.00022537	2.96264e-06	0.000138011	0.0292435	0.0187772	1.14294	0.810089	0.301926	0.53684	0.745262
MAG187	Bacteria	Actinobacteriota	Acidimicrobiia	Microtrichales	Ilumatobacteraceae	UBA3006	Unresolved_UBA3006	64.96	3.7	80	0.000203515	8.47773e-05	0	0.0230858	0.0140941	0.078255	0.0214251	0.0124805	1.42356e-05	9.56809e-06	5.71795e-06	1.22965e-05	0.000238599	0.000229202	0.000141181	0.000272289	0.000268579	0.000230288	2.34441e-05	0.00018504	3.98378e-05	3.3745e-05	1.25157e-05	0	20.4535	0.836541	1.4703	0.880912	0.291351	4.86595e-05	1.48132e-05	0.0748375	0.0190207	0.0241333	0.184777	0.0574182	0.00556677	0.0113109	0.146797
MAG210	Bacteria	Actinobacteriota	Acidimicrobiia	Microtrichales	Ilumatobacteraceae	UBA3006	Unresolved_UBA3006	74.79	5.56	42.86	0.00154672	2.06774e-06	7.05419e-06	0.105247	0.0583392	0.735023	0.213562	0.127432	0.00103208	0.000521461	0.000200128	0.000215189	0.000372359	0.000542668	0.000418315	0.000306756	0.000507316	0.000375912	2.81329e-05	0.000256209	5.04612e-05	0.000211273	0.000237798	0.000147906	12.7242	0.538895	1.30684	0.656545	0.306552	2.04882e-05	0	0.130635	0.124422	0.200661	0.810732	0.25327	0.0204626	0.0453769	0.660277
MAG264	Bacteria	Actinobacteriota	Acidimicrobiia	Microtrichales	Ilumatobacteraceae	UBA3006	Unresolved_UBA3006	82.74	1.71	50	0.000135677	9.09805e-05	0	1.71216	1.05432	0.0613576	0.0216384	0.012347	0.000288271	8.61128e-05	0.000468872	0.000209041	0.00792438	0.00429079	0.00246806	0.00649358	0.00804991	0.00600781	0.000358695	0.00549142	0.000470086	0.0019132	0.000425534	0.000223503	1.9718	0.0728151	0.135815	0.0775222	0.0277237	6.14646e-05	0	0.0248496	0.0844091	0.067262	2.49784	0.939317	0.0685396	0.13357	1.7864
MAG061	Bacteria	Actinobacteriota	Acidimicrobiia	Microtrichales	Ilumatobacteraceae	UBA668	Unresolved_UBA668	82.72	7.75	33.33	0.00260499	0.0509925	0.0344879	0.034016	0.135947	0.0790567	0.161246	0.0797493	0.00940618	0.00838165	0.00439996	0.00830016	0.066204	0.0241639	0.0219825	0.0233204	0.0102607	0.00700008	0.000131287	0.000407088	0.0213451	0.0176428	0.00788489	0.0048579	0.0268915	0.00441784	0.00166073	0.00476687	0.0118873	0.0161549	0.0325298	0.17181	0.0550365	0.0285603	0.0109926	0.1368	0.501236	0.0690547	0.0357665
MAG334	Bacteria	Actinobacteriota	Acidimicrobiia	Microtrichales	Ilumatobacteraceae	UBA668	Unresolved_UBA668	66.3	5.13	30	0.00023065	0.000461106	0.000356237	0.026276	0.0184601	0.00100384	0.00109915	0.000645919	5.33835e-05	4.30564e-05	5.71795e-06	2.45931e-05	5.4227e-05	0.000101118	0.000115037	6.8934e-05	8.95263e-05	6.09586e-05	0	1.13871e-05	1.8591e-05	7.33588e-06	6.25785e-06	3.2868e-06	1.28486	0.251324	0.013052	0.0301143	0.144193	0.000143417	9.77671e-05	0.00141844	0.000302862	0.00161747	0.00654828	0.00746223	0.00714832	0.00316452	0.00416179
MAG038	Bacteria	Actinobacteriota	Acidimicrobiia	Microtrichales	Ilumatobacteraceae	Unresolved_Ilumatobacteraceae	Unresolved_Ilumatobacteraceae	88.89	3.85	40	0.000488436	4.13548e-06	0	0.0664852	0.0106821	0.104547	0.0560619	0.0358361	0.0151965	0.00464531	0.00239868	0.00385496	0.00765686	0.00726704	0.00740418	0.00299174	0.00406847	0.00453803	0.00683396	0.0286157	0.00508596	0.000855364	0.000431792	0.000315533	0.100783	0.00262254	0.00485121	0.00274125	0.00139649	0	0	0.00299278	0.0174865	0.012867	0.349496	0.0750136	0.0894864	0.0568702	0.322527
MAG081	Bacteria	Actinobacteriota	Acidimicrobiia	Microtrichales	Ilumatobacteraceae	Unresolved_Ilumatobacteraceae	Unresolved_Ilumatobacteraceae	87.18	1.28	0	1.35677e-05	4.13548e-06	0	0.602065	0.0848303	0.0106106	0.00571993	0.00390967	0.00195384	0.000612358	0.000443141	0.000541047	0.00110985	0.00105837	0.000831402	0.000403264	0.000559539	0.000494442	0.000787722	0.00352145	0.000586944	0.000107104	5.00628e-05	1.97208e-05	0.060203	0.00190794	0.00374717	0.00167993	0.000457865	5.12205e-06	0	0.000337359	0.00130578	0.000794741	0.0228584	0.00536461	0.00602312	0.00397144	0.0207339
MAG250	Bacteria	Actinobacteriota	Acidimicrobiia	Microtrichales	Ilumatobacteraceae	Unresolved_Ilumatobacteraceae	Unresolved_Ilumatobacteraceae	98.29	1.28	0	0.00313413	0.000202638	7.75961e-05	0.103966	0.0037536	0.676808	0.132958	0.163244	0.000135238	0.000291827	0.000546064	0.000737792	0.00314878	0.00410203	0.00423021	0.0011512	0.00190989	0.00192358	1.17221e-05	0.000230588	0.000419625	0.000246486	0.000181478	0.000292525	23.1809	5.40449	1.04985	1.84852	1.50038	0.00022537	1.77758e-05	2.01152	0.977668	0.181677	0.509717	0.415296	0.793561	0.547954	0.12191
MAG314	Bacteria	Actinobacteriota	Acidimicrobiia	Microtrichales	Ilumatobacteraceae	Unresolved_Ilumatobacteraceae	Unresolved_Ilumatobacteraceae	97.86	0	0	0.143248	9.5116e-05	7.05419e-06	0.010768	0.000546847	1.18411	0.200288	0.24971	0.00565154	0.00467401	0.0208705	0.0302433	0.107861	0.156949	0.174521	0.0369073	0.0782062	0.0769095	0.000712701	0.00870827	0.0260114	0.00933417	0.0110107	0.012572	0.170313	0.0501099	0.00972581	0.0169964	0.0126428	4.09764e-05	5.92528e-06	0.0167274	0.350679	0.0726349	0.973336	0.786328	1.11549	0.684853	0.759362
MAG472	Bacteria	Actinobacteriota	Acidimicrobiia	Microtrichales	Ilumatobacteraceae	Unresolved_Ilumatobacteraceae	Unresolved_Ilumatobacteraceae	87.18	1.28	0	0.000108541	0.000504528	5.64335e-05	0.00747179	0.00245285	0.00332329	0.00137803	0.000748397	0.000110326	2.39202e-05	2.28718e-05	3.68896e-05	0.000271135	0.000279761	0.000261447	0.000168888	0.000171592	0.000206582	8.43988e-05	0.000384314	7.17081e-05	4.84168e-05	2.19025e-05	1.6434e-05	5.01466	0.167526	0.360646	0.153352	0.041454	0.00017415	2.96264e-06	0.00175069	0.00108236	0.000638032	0.0200996	0.00781259	0.00294363	0.00265932	0.0167351
MAG566	Bacteria	Actinobacteriota	Acidimicrobiia	Microtrichales	Ilumatobacteraceae	Unresolved_Ilumatobacteraceae	Unresolved_Ilumatobacteraceae	94.02	3.85	20	0.0049115	0.0298995	0.00789011	0.00314027	0.00782575	0.0849256	0.107022	0.0823826	0.000263359	0.000621926	0.00251876	0.00252079	0.0352006	0.0151138	0.00980949	0.0501391	0.026838	0.0249998	0.0220797	0.0653134	0.036016	0.020897	0.00413644	0.00299428	0.105628	0.00872655	0.0435533	0.0249199	0.00281015	0.000537815	0.0182884	0.016367	0.000417056	0.00332448	0.0581585	0.0229282	0.0218839	0.0049608	0.333828
MAG617	Bacteria	Actinobacteriota	Acidimicrobiia	Microtrichales	Ilumatobacteraceae	Unresolved_Ilumatobacteraceae	Unresolved_Ilumatobacteraceae	92.72	3.85	0	1.35677e-05	0.000200571	2.82168e-05	4.36582e-05	5.66314e-05	0.000945597	0.000929626	0.000897455	6.40602e-05	0.000124385	0.000554641	0.00152477	0.000462737	0.000212348	0.000219616	0.00066866	0.000477474	0.000565561	0.223068	0.411492	0.0391739	0.00399952	0.00121402	0.00101891	0.00508758	9.15249e-05	0.000406996	0.000169812	0.00679358	6.14646e-05	0.00011258	0.00668329	4.96495e-05	2.23871e-05	0.000478995	0.000232057	0.000118442	8.77086e-05	0.00228566
MAG204	Bacteria	Actinobacteriota	Acidimicrobiia	Microtrichales	Microtrichaceae	IMCC26207	Unresolved_IMCC26207	96.58	1.28	0	0.00320197	0.000326703	4.23251e-05	0.00140954	0.000215907	0.0350453	0.0146033	0.0103471	0	0	5.71795e-06	1.22965e-05	7.23027e-05	3.37061e-05	2.09158e-05	0.000103401	4.97368e-06	6.77318e-06	0	4.55483e-05	3.7182e-05	8.80306e-06	0	6.57361e-06	5.52051	0.736937	0.97361	0.859843	0.205438	0.000133173	5.92528e-06	0.0859218	0.0265228	0.0102981	1.85193	1.06222	0.570695	0.163475	0.423139
MAG310	Bacteria	Actinobacteriota	Acidimicrobiia	Microtrichales	UBA8139	Unresolved_UBA8139	Unresolved_UBA8139	99.15	2.14	0	0.000488436	0.0001282	7.05419e-06	0.116421	0.0272114	0.106143	0.206568	0.0819231	0.0723916	0.0689572	0.0626087	0.0690266	0.0354681	0.0858596	0.0976714	0.0408434	0.0655134	0.0827954	0.150378	0.363302	0.0737398	0.0419363	0.0333356	0.0283881	0.481988	0.195962	0.161512	0.16607	0.123481	0.000163906	0	0.0646273	0.00163843	0.00272003	0.0513373	0.0771704	0.0579251	0.0150859	0.0479903
MAG338	Bacteria	Actinobacteriota	Acidimicrobiia	Microtrichales	UBA8139	Unresolved_UBA8139	Unresolved_UBA8139	99.15	1.28	0	0.0343534	0.000215045	8.81774e-05	0.254901	0.0322604	0.00243251	0.00203697	0.00149058	2.13534e-05	5.74086e-05	5.14616e-05	4.91861e-05	0.000379589	0.000286502	0.000172555	0.000499771	0.000186513	0.000179489	3.28217e-05	0.000145185	0.000209813	8.50962e-05	8.4481e-05	6.57361e-05	0.486954	0.237616	0.0856891	0.412461	0.133565	0.0004994	0.000106655	0.0829443	0.0801591	0.0171373	0.448139	0.684842	0.798017	0.167895	1.41449
MAG153	Bacteria	Actinobacteriota	Acidimicrobiia	Microtrichales	Unresolved_Microtrichales	Unresolved_Microtrichales	Unresolved_Microtrichales	89.89	1.71	0	5.42707e-05	1.24064e-05	1.05813e-05	0.00362675	0.00078576	0.00034946	0.000224204	0.000102478	0	0	0	0	0	0	0	0	0	0	0	0	0	0	0	0	0.158684	0.0155839	0.0867978	0.0800482	0.285015	2.04882e-05	0	0.00369817	0.00113697	0.00132084	0.001055	0.0017063	0.000891799	0.000557826	0.000834073
MAG060	Bacteria	Actinobacteriota	Actinobacteria	Actinomycetales	Microbacteriaceae	Rhodoluna	Unresolved_Rhodoluna	66.82	2.4	20	0.000108541	0.000605848	0.000155192	0.00328684	0.000419426	0.00387832	0.00269865	0.00122663	2.13534e-05	7.65447e-05	6.86154e-05	4.91861e-05	0.000245829	0.00010786	7.32052e-05	0.000175782	0.000169105	0.000176103	2.10997e-05	4.27016e-05	7.43639e-05	0.000130579	5.31917e-05	2.30076e-05	0.657267	0.115093	0.00985212	0.0369493	0.00606099	0.00108075	4.74022e-05	0.00554598	0.00141998	0.000151113	0.0718128	0.151197	0.0351076	0.0329574	0.00140013
MAG397	Bacteria	Actinobacteriota	Actinobacteria	Actinomycetales	Microbacteriaceae	Rhodoluna	Unresolved_Rhodoluna	70.58	1.78	25	4.0703e-05	0.00323601	0.000797123	0.775794	0.0782115	0.00359053	0.00190847	0.001385	0.000491129	0.000349235	0.000486026	0.000430378	0.000968856	0.000583116	0.000371255	0.000654873	0.000504829	0.000474123	0.00100341	0.00164828	0.000225748	0.000666098	0.000187735	0.000210355	0.0608087	0.0090152	0.0079107	0.00587064	0.00546004	0.00215638	0.00173611	0.00554087	0.00320239	0.00217155	0.0148064	0.00676606	0.00497456	0.00538531	0.0235191
MAG567	Bacteria	Actinobacteriota	Actinobacteria	Actinomycetales	Microbacteriaceae	Rhodoluna	Unresolved_Rhodoluna	65.03	6.58	17.65	0	0.000487986	0.000162246	0.0708261	0.00692319	6.16694e-05	0.000147646	9.0056e-05	7.11781e-06	9.56809e-06	1.14359e-05	0	7.23027e-06	6.74122e-06	0	1.37868e-05	0	0	0	1.13871e-05	0	2.93435e-06	0	1.31472e-05	0.000969063	0.000147848	0.000102919	0.000139488	0.000492205	3.32933e-05	0.000130356	3.0669e-05	0.000714953	0.000402968	6.66955e-05	0.000172905	6.61882e-05	0.000245584	0.000160811
MAG254	Bacteria	Actinobacteriota	Actinobacteria	Mycobacteriales	Mycobacteriaceae	Mycobacterium	Unresolved_Mycobacterium	85.44	7.01	3.92	0.000596978	0.000277077	1.41084e-05	0.00312468	0.000817616	0.000534468	0.000360914	0.000375751	0.00124917	0.00219588	0.000723321	0.00204122	0.191168	0.158496	0.185021	0.573517	0.166377	0.193208	0.0100927	0.039647	0.0740054	0.0273027	0.0289019	0.0309781	0.00557211	0.0023198	0.000435065	0.0010219	0.00101303	0.0196687	0.000331816	0.00108108	0.000148948	0.000134323	0.00383802	0.00455014	0.00574095	0.000968302	0.00290961
MAG191	Bacteria	Actinobacteriota	Actinobacteria	Mycobacteriales	Mycobacteriaceae	Mycolicibacterium	Unresolved_Mycolicibacterium	94.75	0.15	66.67	0.000284921	0.00365576	0.000105813	0.000171514	0.000189361	0.000894206	0.000702688	0.00100925	0.049693	0.122151	0.0222486	0.0670284	1.71235	1.33925	1.45513	2.29014	0.817773	0.97543	0.195318	0.685257	0.172495	0.0629712	0.0609202	0.0637969	0.00145359	0.00271758	0.000159056	0.000157683	0.0123166	0.00327811	0.000308115	0.00157434	6.95093e-05	8.95483e-05	0.00189173	0.00147425	0.00103114	0.000178925	0.000433117
MAG337	Bacteria	Actinobacteriota	Actinobacteria	Mycobacteriales	Mycobacteriaceae	Mycolicibacterium	Unresolved_Mycolicibacterium	96.32	1.05	42.86	5.42707e-05	0.00199123	0.000204571	0.0805275	0.0193715	0.000548172	0.000527699	0.000726659	0.0254177	0.0611401	0.007359	0.0244209	1.88646	1.38595	1.39396	2.77969	1.44089	1.4745	0.11689	0.337801	0.187506	0.0625956	0.0620247	0.0636029	0.0783729	0.0230854	0.00541258	0.0118505	0.0110574	0.0130484	0.000951007	0.0022465	0.00227891	0.000660419	0.0539385	0.0512983	0.0658119	0.0137422	0.0399626
MAG354	Bacteria	Actinobacteriota	Actinobacteria	Mycobacteriales	Mycobacteriaceae	Mycolicibacterium	Unresolved_Mycolicibacterium	92.22	0.25	50	0.0358458	0.00881477	0.00214447	0.661581	0.277336	0.471205	0.543891	0.738413	8.54137e-05	0.000143521	5.14616e-05	9.83722e-05	0.00700975	0.00425708	0.0038851	0.00946119	0.00370539	0.00373541	0.000124254	0.000438403	0.000488677	0.000132046	0.000128286	0.000111751	5.4924	2.30797	0.649126	1.39955	0.55685	0.0219864	0.000340704	3.847	0.105863	0.00925146	1.93	1.92117	2.87069	0.638866	1.75609
MAG486	Bacteria	Actinobacteriota	Actinobacteria	Mycobacteriales	Mycobacteriaceae	Mycolicibacterium	Unresolved_Mycolicibacterium	86.92	0.76	40	0.00107185	0.000465241	0.000176355	0.0064427	0.00226526	0.0038098	0.00453056	0.00489719	0.000213534	0.000373156	0.000160103	0.000381192	0.0142762	0.00907705	0.00969446	0.0175644	0.00944005	0.0114636	0.00013832	0.000688918	0.00106765	0.000355057	0.000312892	0.000338541	14.0347	5.98072	1.48563	3.39627	1.20733	0.00101673	0.000491798	0.135731	0.00253709	0.00137681	0.0140485	0.014474	0.0171044	0.00585542	0.0166879
MAG652	Bacteria	Actinobacteriota	Actinobacteria	Mycobacteriales	Mycobacteriaceae	Mycolicibacterium	Unresolved_Mycolicibacterium	87.24	1.82	61.54	0.000379895	0.00135023	0.000536118	0.00456852	0.00212191	0.000973005	0.00188113	0.00197813	0	4.78405e-05	0	1.22965e-05	0.000336208	0.000313467	0.00024576	0.000517005	0.000328263	0.000213355	4.68882e-06	8.54031e-06	5.31171e-06	1.76061e-05	6.25785e-06	0	2.55312	0.843124	0.255205	0.745636	0.696424	0.00106539	0.000180721	0.0141077	0.000273072	0	0.00611173	0.00793999	0.00915835	0.00198221	0.0078733
MAG196	Bacteria	Actinobacteriota	Actinobacteria	Nanopelagicales	Nanopelagicaceae	AAA044-D11	Unresolved_AAA044-D11	69.57	3.53	36.36	0.000298489	0.00727431	0.00127328	0.190615	0.0992005	0.0198164	0.0341583	0.0219085	0.00366211	0.00239681	0.00278464	0.00138951	0.020458	0.00763106	0.00489429	0.0157824	0.0108103	0.00881191	0.000539214	0.00231442	0.00851201	0.0137386	0.0048248	0.00375024	0.55927	0.049691	0.165507	0.0752843	0.0910637	0.00747051	0.00480836	0.0353844	0.0534328	0.0363846	0.256784	0.150742	0.157389	0.121329	0.076456
MAG414	Bacteria	Actinobacteriota	Actinobacteria	Nanopelagicales	Nanopelagicaceae	AAA044-D11	Unresolved_AAA044-D11	84.63	0.13	100	8.14061e-05	0.0139738	0.00436654	1.87107e-05	7.78681e-05	0.00351515	0.0296305	0.0113595	0.26327	0.069584	0.259858	0.124761	0.0841133	0.0700244	0.0459885	0.0195841	0.01323	0.00800252	0.000126598	0.00743292	0.356663	0.255655	0.205664	0.16126	0	0	0	0	0.000223209	0.119154	0.426869	0	1.98598e-05	0.000145516	4.24426e-05	3.64011e-05	0	0	4.28829e-06
MAG622	Bacteria	Actinobacteriota	Actinobacteria	Nanopelagicales	Nanopelagicaceae	AAA044-D11	Unresolved_AAA044-D11	86.92	0	0	0.00198088	0.254826	0.0254868	0.0267219	0.122131	0.000274086	0.00376225	0.000996827	0.0898267	0.0302782	0.0741933	0.0563058	0.0365309	0.0479166	0.0357712	0.00872704	0.0124093	0.00774852	6.56435e-05	0.00182478	0.0245374	0.179436	0.12767	0.0828735	0.00314945	8.44845e-05	0.000121631	3.63883e-05	2.28933e-05	0.0819656	0.130581	0.00881478	0.061764	0.0344201	0.00429276	0.00700722	0.0103672	0.0504219	0.00443838
MAG683	Bacteria	Actinobacteriota	Actinobacteria	Nanopelagicales	Nanopelagicaceae	AAA044-D11	Unresolved_AAA044-D11	86.47	0.96	66.67	0.00158742	0.150358	0.0418666	0.000935533	0.00150604	0.0614398	0.479151	0.185928	0.0875099	0.0240542	0.0691243	0.0334896	0.0233104	0.0176654	0.0108814	0.00707263	0.0043843	0.00378282	5.1577e-05	0.00214646	0.0787461	0.0590128	0.0465334	0.0368319	0	5.6323e-05	0.000304078	6.67119e-05	0.000211763	0.0323739	0.0956222	0.000375695	0.00145969	0.00167903	0.00211607	0.00197476	0.00216679	0.00312593	0.0010635
MAG749	Bacteria	Actinobacteriota	Actinobacteria	Nanopelagicales	Nanopelagicaceae	AAA044-D11	Unresolved_AAA044-D11	84.61	1.47	40	0.00244218	0.518665	0.0773562	0.297241	0.224892	0.319817	0.809403	0.471487	0.0859938	0.0472138	0.147212	0.0611937	0.773292	0.237486	0.160612	0.517501	0.353141	0.319257	0.00113469	0.0901686	0.375461	0.670291	0.292586	0.226257	0.29193	0.0277356	0.126959	0.0444999	0.0839267	0.670195	0.460702	0.0340451	0.171728	0.151521	0.839757	0.413353	0.429046	0.444209	0.36065
MAG195	Bacteria	Actinobacteriota	Actinobacteria	Nanopelagicales	Nanopelagicaceae	GCA-2737595	Unresolved_GCA-2737595	90.96	0.79	50	5.42707e-05	0.121424	0.025977	0.290215	0.340599	0.0100795	0.0159458	0.00772308	0.0401444	0.00784105	0.0298391	0.012481	0.0710736	0.0322433	0.0241106	0.0672003	0.017868	0.0120326	0.0125918	0.152911	0.0670524	0.107311	0.023614	0.0134759	0.0728008	0.00600544	0.00988019	0.00548554	0.00504796	0.00267627	0.00110803	0.00127021	0.0537754	0.0408061	0.33891	0.232767	0.114711	0.0993843	0.207313
MAG343	Bacteria	Actinobacteriota	Actinobacteria	Nanopelagicales	Nanopelagicaceae	GCA-2737595	Unresolved_GCA-2737595	87.66	0.53	0	0.000135677	0.000963566	0.000261005	0.00306231	0.00341027	0.257562	0.326353	0.164697	0.000412833	0.000100465	0.000257308	0.000110669	0.000683261	0.000380879	0.000261447	0.000679	0.000208895	7.4505e-05	0.000124254	0.00134937	0.000573665	0.000861232	0.000212767	0.000131472	10.0092	0.65328	0.963014	0.581361	0.344566	0.000268908	4.44396e-05	0.0603949	0.0757353	0.0511545	0.936647	0.401541	0.179572	0.157907	0.369265
MAG665	Bacteria	Actinobacteriota	Actinobacteria	Nanopelagicales	Nanopelagicaceae	GCA-2737595	Unresolved_GCA-2737595	73.33	5.53	47.62	0.000298489	0.0356395	0.0197694	0.0424732	0.0218863	0.104745	0.222274	0.0992759	0.00857696	0.00166963	0.00651561	0.00236708	0.00302948	0.00185384	0.00150593	0.002554	0.000634145	0.000524922	0.000747867	0.00689772	0.00210875	0.00331435	0.000863583	0.000650787	0.575018	0.034438	0.0558988	0.0329284	0.0180055	0.0200195	0.00671334	0.00681363	0.0130975	0.00724782	0.131354	0.0590153	0.0249077	0.0218219	0.0667044
MAG634	Bacteria	Actinobacteriota	Actinobacteria	Nanopelagicales	Nanopelagicaceae	Nanopelagicus	Nanopelagicus sp000378865	72.49	0	0	0.00284921	0.000334974	3.8798e-05	0.26459	0.17368	0.418732	0.26152	0.203008	7.4737e-05	0.000148305	0.000468872	0.00028282	0.000296441	0.000252796	0.000104579	0.000337777	0.000139263	0.000118531	0.00176065	0.00238559	0.000106234	0.000143783	2.81603e-05	3.61548e-05	11.2939	0.972244	3.53764	0.7376	0.882026	0.000494278	0.000118506	0.333382	0.254657	0.162569	1.88781	0.824704	0.488925	0.491806	0.992763
MAG085	Bacteria	Actinobacteriota	Actinobacteria	Nanopelagicales	Nanopelagicaceae	Nanopelagicus	Unresolved_Nanopelagicus	72.58	0.79	50	0.000542707	0.0299098	0.00320613	0.338002	0.174248	0.0598398	0.0318424	0.0246754	0.0164848	0.025298	0.150965	0.0641817	0.045276	0.0326241	0.0227407	0.0292659	0.0302102	0.0288571	0.740363	0.915294	0.0105756	0.0140057	0.00340114	0.00368122	0.357948	0.0210754	0.0458222	0.0113653	0.0291317	0.0187108	0.00032589	0.0199911	0.0193087	0.0336086	0.222272	0.0984195	0.0780986	0.0824916	0.0791083
MAG073	Bacteria	Actinobacteriota	Actinobacteria	Nanopelagicales	Nanopelagicaceae	PALSA-747	Unresolved_PALSA-747	86.68	0.68	100	0.000189947	0.517584	0.107626	0.000555083	0.000897253	0.000421407	0.00132335	0.00131979	0.270534	0.108761	0.328168	0.159677	0.521454	0.45239	0.34225	0.284687	0.380236	0.357133	0.00190366	0.0997281	1.64399	0.955626	0.559198	0.433355	0	0.000218252	2.80687e-05	1.81941e-05	0.00157391	0.502268	0.408625	7.66725e-06	0.000322722	0.000436548	0.00107319	0.00212037	0.00050512	0.000680618	0.000192973
MAG099	Bacteria	Actinobacteriota	Actinobacteria	Nanopelagicales	Nanopelagicaceae	PALSA-747	Unresolved_PALSA-747	65.55	0.88	66.67	0.000108541	0.211823	0.0219526	0.01248	0.0092433	0.00829795	0.0172309	0.0096981	0.00399309	0.00167442	0.00559502	0.00268064	0.0137267	0.00702772	0.0048054	0.00908205	0.00616737	0.00532033	0.00147229	0.00333072	0.0195843	0.0172056	0.00801005	0.00535092	0.0125978	0.000499867	0.0025449	0.000712604	0.0013736	0.224633	0.0974234	0.00118076	0.00535221	0.00442145	0.0237921	0.0107656	0.0119626	0.0127844	0.00939994
MAG461	Bacteria	Actinobacteriota	Actinobacteria	Nanopelagicales	Nanopelagicaceae	PALSA-747	Unresolved_PALSA-747	89.41	0	0	8.14061e-05	0.0544849	0.0226651	0.00183676	0.00117156	0.00104495	0.00313339	0.00162411	0.00132747	0.000349235	0.000554641	0.000534899	0.0379517	0.0101422	0.00546424	0.00756206	0.00237991	0.0013648	0.000147698	0.0126994	0.0162246	0.572893	0.310815	0.212945	0.00387625	7.74441e-05	0.000121631	6.06472e-05	0.000326229	0.0413093	0.00810578	0.000232573	0.00177249	0.0008675	0.00815504	0.0047458	0.00446944	0.00381357	0.00528103
MAG633	Bacteria	Actinobacteriota	Actinobacteria	Nanopelagicales	Nanopelagicaceae	PALSA-747	Unresolved_PALSA-747	81.39	3.95	87.5	0.000434166	0.183781	0.16771	0.000682939	0.000506143	0.00673224	0.0694294	0.025253	0.0347384	0.0109985	0.107675	0.100838	0.0293802	0.0162868	0.0108291	0.00773095	0.00502093	0.003434	0.000283674	0.0494142	0.272289	0.131031	0.0659546	0.0489734	0.00266492	9.85653e-05	0.000196481	1.21294e-05	0.000726861	0.0751482	0.0685851	0.000401253	0.00329673	0.0045054	0.000721524	0.00232057	0.00506165	0.01136	0.000686127
MAG694	Bacteria	Actinobacteriota	Actinobacteria	Nanopelagicales	Nanopelagicaceae	PALSA-747	Unresolved_PALSA-747	87.21	0.18	50	0.0035683	0.247963	0.195196	0.000642399	0.000913181	0.100339	1.04309	0.432257	0.10308	0.026341	0.121364	0.0802717	0.0511469	0.0251414	0.016262	0.0112362	0.0067468	0.00348142	3.9855e-05	0.00769767	0.125425	0.0833033	0.0435671	0.0327891	0.000726797	4.92826e-05	4.67812e-05	0	0.000148806	0.288633	0.249099	0.00421954	0.0416063	0.0617716	0.00406842	0.0206667	0.0598097	0.126651	0.00335988
MAG720	Bacteria	Actinobacteriota	Actinobacteria	Nanopelagicales	Nanopelagicaceae	PALSA-747	Unresolved_PALSA-747	83.49	0.26	100	0	0.00279558	0.000504374	6.23688e-06	0.000201749	2.05565e-05	2.18736e-05	3.10538e-05	0.197701	0.0740905	0.301084	0.136178	0.144023	0.182165	0.130342	0.0560295	0.0793452	0.0628653	0.000103154	0.00569639	0.20653	0.102597	0.120626	0.102059	0	2.11211e-05	9.35624e-06	6.06472e-06	0.000114466	0.00268139	0.00236715	0	2.97897e-05	0.000111935	7.27587e-05	0.000200206	1.39344e-05	3.50834e-05	2.57297e-05
MAG737	Bacteria	Actinobacteriota	Actinobacteria	Nanopelagicales	Nanopelagicaceae	PALSA-747	Unresolved_PALSA-747	85.72	1.63	60	0.00729941	0.0220566	0.00444414	0.309415	0.0898917	0.0958753	0.27637	0.230472	0.00345925	0.00140173	0.011819	0.00558877	0.0187156	0.0125859	0.00901992	0.0109295	0.00682141	0.00565222	0.000426683	0.00456907	0.0362471	0.0522065	0.0300189	0.0241218	0.0402161	0.00758248	0.0229275	0.0145432	0.128769	0.00863321	0.00512833	0.002888	0.0767382	0.0854683	0.128643	0.114363	0.139566	0.201007	0.0329191
MAG117	Bacteria	Actinobacteriota	Actinobacteria	Nanopelagicales	Nanopelagicaceae	Planktophila	Planktophila sp000378885	68.17	0.08	0	0.0040296	0.0394235	0.0171487	2.14356	2.30466	0.00904484	0.0220622	0.0155549	0.023955	0.0180741	0.0312343	0.0204245	0.0219222	0.0127139	0.010369	0.0213213	0.0135782	0.0118598	0.00358226	0.00656465	0.0134386	0.0208853	0.00657074	0.00541008	0.222884	0.0154114	0.0656714	0.0175755	0.0142682	0.0424823	0.0372819	0.0303138	0.122505	0.121131	0.529132	0.244447	0.224691	0.199954	0.345973
MAG066	Bacteria	Actinobacteriota	Actinobacteria	Nanopelagicales	Nanopelagicaceae	Planktophila	Unresolved_Planktophila	77.41	1.02	60	0.00128893	0.0510421	0.0107717	0.466834	0.247725	0.0866078	0.147999	0.076265	0.0669892	0.0336079	0.0527452	0.030022	0.073897	0.0403732	0.0301239	0.0833826	0.071529	0.0705224	0.0168282	0.126246	0.097369	0.162293	0.0586642	0.0464458	0.574412	0.0443051	0.194418	0.0349752	0.0482762	0.0113249	0.0045358	0.0106881	0.0544456	0.0887816	0.419891	0.156347	0.172661	0.138934	0.259214
MAG253	Bacteria	Actinobacteriota	Actinobacteria	Nanopelagicales	Nanopelagicaceae	Planktophila	Unresolved_Planktophila	85.99	0.26	0	0.00409744	1.73003	0.388305	0.0149716	0.0137154	0.545448	1.36677	0.648149	0.341245	0.184095	0.473355	0.176086	1.30577	0.512707	0.339688	0.963773	0.544976	0.516967	0.0115017	0.408697	0.703706	1.35676	0.284185	0.211604	0.0604453	0.00481914	0.0144273	0.00371464	0.00930611	1.63452	1.098	0.0126791	0.201418	0.220474	1.60906	0.953837	0.83264	0.774172	1.25315
MAG259	Bacteria	Actinobacteriota	Actinobacteria	Nanopelagicales	Nanopelagicaceae	Planktophila	Unresolved_Planktophila	82.99	0.68	50	0.000108541	0.0033394	0.000758325	0.0418776	0.0171275	0.0123476	0.014103	0.00913914	0.0309909	0.0141991	0.0157044	0.0105873	0.0879707	0.0688683	0.0510658	0.0760032	0.053298	0.0546156	0.342915	0.472792	0.00316843	0.0026996	0.00108574	0.00115367	0.03743	0.00275279	0.00839255	0.00285042	0.0109716	0.00344458	0.00227234	0.00198326	0.00417552	0.0031174	0.0233192	0.011844	0.00918622	0.00754644	0.0162869
MAG277	Bacteria	Actinobacteriota	Actinobacteria	Nanopelagicales	Nanopelagicaceae	Planktophila	Unresolved_Planktophila	89.26	0	0	0.0356966	0.124813	0.105679	0.173248	0.279807	0.633721	1.456	0.77256	0.475185	0.216559	0.920456	0.392604	1.08534	0.521484	0.379015	0.856877	0.557682	0.474973	0.00216155	0.0628026	1.28911	1.50002	0.390715	0.266014	0.0329481	0.00178826	0.00495881	0.00142824	0.00248964	0.759889	0.275917	0.211654	0.524894	0.429071	0.922847	0.857142	0.913501	0.96792	0.651803
MAG339	Bacteria	Actinobacteriota	Actinobacteria	Nanopelagicales	Nanopelagicaceae	Planktophila	Unresolved_Planktophila	84.56	4.43	69.23	0.000122109	0.0198338	0.00469104	0.00360492	0.00373944	0.00446418	0.00999621	0.00540957	0.12028	0.0716842	0.153241	0.102055	0.233144	0.172912	0.141155	0.120886	0.156681	0.126814	0.000665813	0.00707707	0.664758	0.47196	0.241237	0.193323	0.00339172	0.000344978	0.00106661	0.000239556	0.000291889	0.0217201	0.0147302	0.00150534	0.00344071	0.00259131	0.0100043	0.00758508	0.00758029	0.00749733	0.00662112
MAG368	Bacteria	Actinobacteriota	Actinobacteria	Nanopelagicales	Nanopelagicaceae	Planktophila	Unresolved_Planktophila	57.88	4.29	61.54	5.42707e-05	0.00582069	0.00093468	0.0335919	0.0224632	0.0843842	0.0664847	0.0390346	0.000992934	0.000554949	0.0012894	0.000713199	0.00618911	0.00254144	0.00170986	0.00406366	0.00257637	0.00294633	0.000316495	0.00170806	0.00186175	0.00356084	0.00125157	0.00121612	0.260436	0.0185725	0.0900164	0.0202713	0.0225327	0.00276847	0.00135689	0.0372628	0.0467549	0.0447014	0.353553	0.149372	0.167818	0.123332	0.155148
MAG420	Bacteria	Actinobacteriota	Actinobacteria	Nanopelagicales	Nanopelagicaceae	Planktophila	Unresolved_Planktophila	82.82	0.53	100	5.42707e-05	0.139974	0.102078	0.00696348	0.00275193	0.00570099	0.0124214	0.00635361	0.02293	0.0131992	0.0653648	0.0310364	0.228404	0.107425	0.0746431	0.158062	0.111689	0.10982	0.00479666	0.0800284	0.108821	0.288102	0.0740804	0.061197	0.0244688	0.000601952	0.00216129	0.000454854	0.00206039	0.809563	0.540697	0.000196793	0.0010625	0.0015615	0.00612992	0.00285294	0.00268236	0.00333293	0.00345636
MAG526	Bacteria	Actinobacteriota	Actinobacteria	Nanopelagicales	Nanopelagicaceae	Planktophila	Unresolved_Planktophila	84.85	0.13	0	0.000122109	0.0385013	0.00872956	0.0481768	0.0146215	0.0207654	0.0287145	0.0166417	0.08746	0.0435205	0.185873	0.0784395	0.116711	0.134221	0.105117	0.0715948	0.119219	0.119513	3.37163	2.6609	0.015635	0.0124431	0.00397999	0.00384885	0.0617777	0.00516764	0.0220667	0.0047699	0.0516586	0.00444594	0.0068674	0.00266054	0.0115435	0.00671613	0.0240043	0.00569677	0.0084895	0.00966899	0.0103219
MAG240	Bacteria	Actinobacteriota	Actinobacteria	Nanopelagicales	Nanopelagicaceae	UBA3012	Unresolved_UBA3012	79.49	1.84	25	0.000217083	0.000124064	0.00013403	0.164002	0.047358	0.080458	0.0405508	0.0260417	9.25315e-05	3.82724e-05	3.43077e-05	4.91861e-05	0.000585652	0.000256166	0.000209158	0.000399817	0.000203921	0.00014901	4.68882e-06	0.000113871	0.000132793	0.000167258	5.63206e-05	1.97208e-05	3.101	0.350424	1.09005	0.542568	0.363162	0.00025098	9.48045e-05	0.0555722	0.0671509	0.0559565	0.322588	0.16269	0.123737	0.106292	0.216874
MAG309	Bacteria	Actinobacteriota	Actinobacteria	Nanopelagicales	Nanopelagicaceae	UBA7398	UBA7398 sp002470135	83.96	0.53	0	0.000271354	0	7.05419e-06	0.100928	0.0772364	0.115647	0.204417	0.119169	0	9.56809e-06	5.71795e-06	0	2.89211e-05	6.74122e-06	1.04579e-05	4.13604e-05	9.94737e-06	2.70927e-05	0	0	0	0	0	0	3.328	0.365508	2.11265	0.745869	0.85836	1.02441e-05	0	0.35596	0.027342	0.0232098	0.115595	0.0590017	0.0494077	0.0391952	0.0835488
MAG374	Bacteria	Actinobacteriota	Actinobacteria	Nanopelagicales	Nanopelagicaceae	UBA7398	Unresolved_UBA7398	77.75	0	0	0.00195375	0.000303958	2.11626e-05	0.757647	0.588384	0.0316912	0.0660745	0.0356653	0.000252682	0.000191362	0.000245872	6.76309e-05	0.00168465	0.000583116	0.00024576	0.00127528	0.000925105	0.000816169	0.00029774	0.000390008	0.000533827	0.000987409	0.000222154	0.000243223	0.239722	0.0272111	0.15718	0.0568203	0.100816	0.00019976	9.48045e-05	0.021936	0.135037	0.12122	0.637651	0.314724	0.273834	0.219661	0.45139
MAG143	Bacteria	Actinobacteriota	Actinobacteria	Nanopelagicales	Nanopelagicaceae	Unresolved_Nanopelagicaceae	Unresolved_Nanopelagicaceae	84.05	0.6	50	8.14061e-05	0.00429676	0.00171417	0.000589386	0.000886635	0.000702345	0.00452236	0.00191291	0.273217	0.0765065	0.321326	0.160507	0.0982377	0.070948	0.0427204	0.0156928	0.0102433	0.00567254	0.000431372	0.00342182	0.216797	0.175997	0.192936	0.129083	0.00339172	0.000239373	0.00079528	0.000291106	0.000143083	0.0168695	0.0491887	6.1338e-05	0.000287967	0.000268645	0.000509311	0.000277559	0.000351842	0.000477135	0.000188685
MAG316	Bacteria	Actinobacteriota	Actinobacteria	Nanopelagicales	Nanopelagicaceae	Unresolved_Nanopelagicaceae	Unresolved_Nanopelagicaceae	77.18	4.48	31.25	2.71354e-05	0.00549605	0.000931153	0.0144228	0.00851594	0.0013533	0.0008476	0.00065213	0.00395038	0.00525767	0.0125709	0.00566255	0.00875586	0.0090265	0.00622244	0.00533549	0.00587641	0.00524244	0.308907	0.304698	0.00106765	0.000104169	6.57074e-05	7.23097e-05	0.010054	0.00055971	0.000509915	0.000251686	0.0054486	0.00499912	0.000788062	0.000171235	0.00151431	0.00219393	0.0143517	0.00546017	0.00473071	0.00544846	0.00649462
MAG425	Bacteria	Actinobacteriota	Actinobacteria	Nanopelagicales	Nanopelagicaceae	Unresolved_Nanopelagicaceae	Unresolved_Nanopelagicaceae	88.12	0.05	100	4.0703e-05	0.160932	0.0544478	0.000555083	0.00132199	0.0011169	0.00261389	0.0015558	0.18707	0.0639627	0.235614	0.143168	0.407773	0.300874	0.216264	0.259702	0.126053	0.0934598	0.000290707	0.0114924	0.675793	0.84334	0.363741	0.233518	0.000969063	0.000249933	0.000257297	6.97442e-05	0.000251826	0.742126	0.35299	8.1784e-05	0.000516355	0.000302226	0.000776093	0.00143329	0.000647947	0.000750785	0.000482433
MAG433	Bacteria	Actinobacteriota	Actinobacteria	Nanopelagicales	Nanopelagicaceae	Unresolved_Nanopelagicaceae	Unresolved_Nanopelagicaceae	86.83	0	0	0.00160099	0.000487986	0.000197517	0.324493	0.199523	0.237485	0.628031	0.29139	0.000654838	0.000320531	0.000637552	0.000325858	0.0017425	0.000562892	0.000507207	0.00134077	0.000865421	0.000582494	1.87553e-05	0.000284677	0.00128809	0.0017386	0.000484983	0.000463439	1.43397	0.142832	0.640219	0.239969	0.482372	0.00130356	0.000248862	0.127716	0.236947	0.155557	0.623093	0.381397	0.448881	0.40428	0.315749
MAG491	Bacteria	Actinobacteriota	Actinobacteria	Nanopelagicales	Nanopelagicaceae	Unresolved_Nanopelagicaceae	Unresolved_Nanopelagicaceae	80.89	4.05	34.62	0.000325624	0.0558744	0.00749508	0.0473941	0.0169098	0.0522579	0.0662605	0.0339542	0.00132391	0.000411428	0.00557214	0.00164773	0.0163766	0.00313467	0.0018615	0.00652805	0.00176566	0.0010871	0.000131287	0.00188741	0.00257884	0.00433991	0.00145495	0.00095646	0.0121133	0.00101029	0.0039343	0.00141914	0.00205467	0.0242119	0.00851166	0.00721233	0.0179334	0.0267694	0.117202	0.0501471	0.0844004	0.065613	0.133083
MAG512	Bacteria	Actinobacteriota	Actinobacteria	Nanopelagicales	Nanopelagicaceae	Unresolved_Nanopelagicaceae	Unresolved_Nanopelagicaceae	86.86	0.53	0	0.00246932	0.0369381	0.0322941	1.24738e-05	0.000332709	6.85215e-06	0	0	0.0264711	0.0102235	0.0762861	0.0722298	0.0432045	0.0715041	0.0546633	0.0105814	0.0099598	0.0072981	0.000253196	0.0186862	0.357178	0.0790749	0.0830323	0.0456668	0	1.40808e-05	2.80687e-05	0	0.000406355	0.0463878	0.164391	0	9.9299e-06	1.11935e-05	6.06323e-05	0.000182006	0	0	0
MAG576	Bacteria	Actinobacteriota	Actinobacteria	Nanopelagicales	Nanopelagicaceae	Unresolved_Nanopelagicaceae	Unresolved_Nanopelagicaceae	85.94	0.44	100	0.00108541	0.0181858	0.00381984	0.0469388	0.0302677	0.0740032	0.148814	0.0723336	0.00413545	0.00232026	0.00271889	0.000817719	0.0126783	0.00436157	0.00266153	0.00939226	0.00315332	0.00283458	0.000611891	0.00382891	0.00511252	0.00771735	0.00238737	0.00169928	1.84582	0.218019	1.04888	0.457131	0.540699	0.00537815	0.00715478	0.210954	0.0489544	0.0422556	0.171783	0.123081	0.150467	0.120462	0.12102
MAG321	Bacteria	Actinobacteriota	Actinobacteria	Nanopelagicales	S36-B12	GCA-2737125	Unresolved_GCA-2737125	83.27	4.31	41.67	0.000189947	8.89128e-05	2.11626e-05	0.00240432	0.000569853	0.00272716	0.00134522	0.000944036	0	0	0	1.22965e-05	0.000112069	0.000134824	0.000104579	0.000120634	6.46579e-05	9.1438e-05	0	1.70806e-05	3.98378e-05	1.61389e-05	1.87735e-05	6.57361e-06	0.992562	0.548206	0.0919063	0.273343	0.182866	7.68307e-06	2.96264e-06	0.030991	0.000938375	0.000235064	0.00693027	0.00556482	0.00539259	0.00239971	0.00344779
MAG068	Bacteria	Actinobacteriota	Actinobacteria	Nanopelagicales	S36-B12	UBA10649	Unresolved_UBA10649	89.18	2.88	22.22	0.00141104	0.26306	0.0121226	0.120091	0.0345752	0.00675279	0.00279161	0.00272342	0.00081143	0.00155482	0.00150668	0.00282205	0.00425863	0.00361329	0.00375438	0.00472542	0.00305384	0.00312582	9.37764e-05	0.000207814	0.00117389	0.000802545	0.000763458	0.000903871	0.602999	0.159577	0.017426	0.047235	0.0162256	0.0156607	0.00337148	0.00421188	0.00126606	0.002429	0.0129086	0.0113162	0.0141712	0.00744821	0.00884246
MAG605	Bacteria	Actinobacteriota	Actinobacteria	Nanopelagicales	S36-B12	UBA10649	Unresolved_UBA10649	98.32	0.18	0	0.00035276	8.89128e-05	1.05813e-05	0.124435	0.372969	0.0557251	0.082466	0.0470993	3.20301e-05	5.26245e-05	2.85898e-05	4.30378e-05	0.000177142	0.000185384	0.000125495	0.000513558	0.000114395	7.78916e-05	9.1432e-05	6.26289e-05	3.18703e-05	6.01542e-05	1.87735e-05	1.97208e-05	0.00290719	0.00354835	0.000664293	0.000812672	0.00153957	6.40256e-05	2.07385e-05	1.5107	0.304461	0.0816457	0.065307	0.322664	2.75635	0.800877	0.0712049
MAG376	Bacteria	Actinobacteriota	Actinobacteria	Nanopelagicales	S36-B12	UBA11398	Unresolved_UBA11398	64.59	0.59	50	0.000379895	0.000357719	7.4069e-05	0.0342717	0.00600293	0.0274668	0.00833656	0.00626666	6.76192e-05	1.91362e-05	1.71539e-05	2.45931e-05	0.000339823	0.000138195	0.000125495	0.000310203	0.000161645	0.000121917	3.9855e-05	8.25563e-05	0.000239027	3.3745e-05	1.87735e-05	1.97208e-05	1.31187	0.483515	0.0529142	0.101569	0.0454031	0.000171589	2.07385e-05	0.0224318	0.0044337	0.00179656	0.0302737	0.025549	0.0296732	0.013258	0.015961
MAG123	Bacteria	Actinobacteriota	Actinobacteria	Nanopelagicales	UBA10799	Unresolved_UBA10799	Unresolved_UBA10799	65.73	4.86	33.33	0.00227937	0.00975146	0.00115336	0.0152398	0.00979015	0.0255996	0.0248484	0.0203123	0.000925315	0.00105727	0.00124937	0.00135877	0.0090053	0.00591205	0.00562634	0.00769303	0.00411075	0.00421969	0.000300085	0.00177069	0.00165991	0.00129552	0.000735297	0.000693515	0.747511	0.194445	0.0719962	0.13252	0.0450597	0.00863321	0.00217754	0.385985	0.0127847	0.0118708	0.0570428	0.0623415	0.103058	0.0306243	0.0490409
MAG509	Bacteria	Actinobacteriota	Actinobacteria	Nanopelagicales	UBA10799	Unresolved_UBA10799	Unresolved_UBA10799	91.91	1.76	0	0.00113968	0.0337951	0.001432	0.00254465	0.0194016	0.000808554	0.00104173	0.00136326	4.98246e-05	5.74086e-05	2.28718e-05	0.000135262	0.000365129	0.00106511	0.00140659	0.000696233	0.000785842	0.0011108	0	0	8.76432e-05	2.78763e-05	6.25785e-05	0.000105178	0	0.000985653	0.000140344	0.000236524	0.000400632	0.000934774	0.000272563	0.0376028	0.00157885	0.00754445	0.00141879	0.012613	0.857207	0.397793	0.000836217
MAG323	Bacteria	Actinobacteriota	Actinobacteria	Nanopelagicales	UBA12327	AcAMD-2	Unresolved_AcAMD-2	65.07	1.32	22.22	0.000135677	0.00574004	0.00148843	0.12451	0.0221075	0.00128135	0.00375131	0.00189118	0.00380447	0.00444916	0.00176113	0.00297576	0.00269328	0.00254481	0.00264062	0.00460824	0.00404112	0.0043687	5.1577e-05	0.0022888	0.000342605	0.000507643	0.000613269	0.00055547	0.0512392	0.00530492	0.00864049	0.00845421	0.00219775	0.000983434	0.000432545	0.00232573	0.00143487	0.00110816	0.0377618	0.00629739	0.00991429	0.00399951	0.131951
MAG481	Bacteria	Actinobacteriota	Actinobacteria	Nanopelagicales	UBA12327	AcAMD-2	Unresolved_AcAMD-2	78.17	0	0	0.00374468	0.0063707	0.00419371	0.205131	0.0292059	0.000441964	0.000664409	0.00024222	0.000135238	9.56809e-05	6.86154e-05	0.000122965	0.00134122	0.000960624	0.00101964	0.00163374	0.000611763	0.000985498	1.40665e-05	0.00179062	0.000193877	0.000331582	0.00031915	0.000210355	0.448797	0.113554	0.0641323	0.185256	0.0383806	0.00479936	0.00156724	0.0105348	0.00316764	0.000503709	0.250963	0.0552068	0.0702222	0.0183311	0.373358
MAG602	Bacteria	Actinobacteriota	Actinobacteria	Nanopelagicales	UBA12327	AcAMD-2	Unresolved_AcAMD-2	78.62	0.4	66.67	0.000434166	0.000339109	9.87586e-05	0.0130008	0.00227941	0.0186824	0.0438373	0.0235574	0.00035589	0.000344451	0.000100064	0.000135262	0.000119299	0.000192125	0.000130724	0.000268843	0.000271066	0.00029802	0	0.000213508	1.59351e-05	1.46718e-05	3.12892e-05	2.62944e-05	1.29273	0.119282	0.213275	0.219267	0.0599231	2.04882e-05	0	0.0227564	0.000948305	0.00072758	0.0465959	0.00623369	0.00854176	0.00224534	0.199457
MAG592	Bacteria	Actinobacteriota	Actinobacteria	Nanopelagicales	UBA5976	UBA5976	Unresolved_UBA5976	90.81	2.22	16.67	0.000189947	0.00268806	0.00125565	0.373851	0.0583852	0.000178156	0.000120305	6.83184e-05	4.27068e-05	2.87043e-05	1.71539e-05	4.91861e-05	0.000242214	0.00016516	0.000141181	0.00035501	0.000136776	8.80514e-05	3.75106e-05	0.00019358	2.65585e-05	4.40153e-05	1.25157e-05	3.2868e-05	0.449403	0.100829	0.171565	0.223949	0.0747465	4.09764e-05	5.92528e-06	8.68955e-05	0.00489047	0.00462853	0.292951	0.20189	0.0894063	0.031526	0.34406
MAG714	Bacteria	Actinobacteriota	Actinobacteria	Nanopelagicales	UBA5976	UBA5976	Unresolved_UBA5976	74.02	3.96	18.18	0.00320197	0.0112464	0.000246897	0.00358933	0.000587551	0.000428259	0.000478484	0.000341592	7.11781e-06	9.56809e-06	0	2.45931e-05	0.000242214	0.000205607	0.000104579	0.000165442	0.000119368	0.000121917	2.34441e-05	9.67902e-05	5.31171e-05	5.42855e-05	3.12892e-05	1.31472e-05	0.0130823	0.00121094	0.00172155	0.00090061	0.000618118	0.017502	0.00104285	0.000230018	0.00273072	0.00166784	0.199523	0.214316	0.0927436	0.0249513	0.0946597
MAG145	Bacteria	Actinobacteriota	Actinobacteria	Nanopelagicales	UBA5976	Unresolved_UBA5976	Unresolved_UBA5976	97.58	1.35	0	0.0439728	0.016056	0.00880363	0.0706639	0.00160338	0.22201	0.146922	0.112517	2.84712e-05	3.82724e-05	1.71539e-05	2.45931e-05	0.000122915	8.76359e-05	4.18315e-05	0.000130975	4.725e-05	4.74123e-05	9.37764e-06	7.97096e-05	0.000743639	0.00713634	0.00959641	0.0063271	9.61201	4.4053	2.23031	4.34642	1.88401	0.00175174	0.00032589	0.0254093	0.061188	0.0587437	0.719135	1.48306	0.400296	0.0837687	0.796042
MAG287	Bacteria	Actinobacteriota	Actinobacteria	Nanopelagicales	UBA5976	Unresolved_UBA5976	Unresolved_UBA5976	53.36	3.74	6.67	0.000244218	0.000421819	7.4069e-05	0.00853829	0.00738863	0.0163766	0.0953796	0.0241909	0.000637044	0.000870696	0.000225859	0.000368896	0.000618188	0.000535927	0.000470605	0.000413604	0.000415303	0.000684091	8.43988e-05	0.000222048	0.000215124	0.000324246	0.000228411	0.000351688	0.147782	0.0192977	0.0228807	0.0272943	0.00758339	0.000140856	8.88792e-05	0.00812473	0.00123627	0.00292711	0.00728193	0.00459109	0.00451125	0.00129107	0.0229402
MAG390	Bacteria	Actinobacteriota	Actinobacteria	Nanopelagicales	UBA5976	Unresolved_UBA5976	Unresolved_UBA5976	88.88	0.54	0	0.000515572	4.54903e-05	0.000225734	0.121167	0.0042332	0.0685421	0.0137311	0.00983164	7.11781e-05	0.000114817	1.71539e-05	2.45931e-05	1.44605e-05	0.000141566	0.000156868	3.4467e-05	6.46579e-05	7.4505e-05	0	0	0	0.000246486	0.00116396	0.000979467	0.289992	0.0395563	0.0499202	0.0346022	0.00488771	6.14646e-05	0.000391068	0.00740912	0.0234941	0.00864141	0.292733	0.261087	0.0648574	0.0195309	1.10777
MAG245	Bacteria	Actinobacteriota	Actinobacteria	Nanopelagicales	Unresolved_Nanopelagicales	Unresolved_Nanopelagicales	Unresolved_Nanopelagicales	94.88	1.67	0	0.00295775	0.0410177	0.00573858	0.00191472	0.00134676	0.162578	0.478722	0.132435	0.000911079	0.000655414	0.00126081	0.0014264	0.0364369	0.0142779	0.0122828	0.0200874	0.00635637	0.0055066	0.000417305	0.000626289	0.000329326	0.00250447	0.00171778	0.00127528	0.119195	0.0318859	0.0210188	0.0339745	0.0121277	0.0439293	0.016259	0.00298767	0.00664807	0.00219953	0.0109199	0.0290708	0.0320246	0.00680618	0.0173697
MAG613	Bacteria	Actinobacteriota	Actinobacteria	Nanopelagicales	Unresolved_Nanopelagicales	Unresolved_Nanopelagicales	Unresolved_Nanopelagicales	91.64	0.53	0	0.00989084	0.0606675	0.0126164	0.104873	0.029013	0.0921512	0.0363101	0.0365038	0.00304642	0.00267907	0.000777641	0.00171537	0.231199	0.113357	0.093734	0.157335	0.0682091	0.0676099	4.68882e-06	7.97096e-05	0.0508702	0.0321033	0.0116021	0.00910445	0.185454	0.0983787	0.0310674	0.0980483	0.0655892	0.0101775	0.0045832	0.375782	0.0961462	0.0297133	1.08106	2.86864	4.27345	0.794159	0.912231
MAG662	Bacteria	Actinobacteriota	Actinobacteria	Nanopelagicales	Unresolved_Nanopelagicales	Unresolved_Nanopelagicales	Unresolved_Nanopelagicales	86.5	0	0	0.00934813	0.00110417	0.000359764	0.0109239	0.00155913	0.40561	0.181641	0.116393	4.98246e-05	2.87043e-05	0.000108641	0.000239782	0.00148944	0.00140892	0.00129678	0.00270221	0.00273553	0.0040165	4.68882e-05	0.000170806	0.00062147	0.000674901	0.000707137	0.000654074	3.978	0.931861	0.522298	0.587328	0.128414	0.000358543	0.000165908	0.0150329	0.0133607	0.00753885	0.463503	0.397154	0.126196	0.0267827	0.295137
MAG247	Bacteria	Actinobacteriota	Coriobacteriia	OPB41	PHET01	Unresolved_PHET01	Unresolved_PHET01	89.29	4.03	9.09	0.0317077	0.000268806	5.64335e-05	0.000155922	0.00120342	0.0097095	0.0198311	0.0846216	5.69424e-05	0.000210498	0.000122936	0.000233634	0.0108671	0.0481761	0.0636048	0.00483917	0.0209044	0.0293279	9.37764e-06	1.99274e-05	0.000220436	0.000308107	0.00214644	0.0026393	0	0.00148552	0	1.81941e-05	1.14466e-05	0.000263786	9.48045e-05	0.179886	0.0024924	0.00784667	0.000588133	0.0101514	0.96564	0.679597	0.000407388
MAG124	Bacteria	Actinobacteriota	Thermoleophilia	20CM-4-69-9	20CM-4-69-9	PALSA-600	Unresolved_PALSA-600	94.97	0.86	0	0.0044502	4.13548e-05	4.93793e-05	1.20959	0.0510514	5.48172e-05	5.46839e-05	1.86323e-05	7.11781e-06	9.56809e-06	0	0	1.44605e-05	0	0	6.8934e-06	4.97368e-06	0	0	0	0	0	0	0	0.79875	0.338639	0.118431	0.33114	0.131785	5.12205e-05	1.18506e-05	0.00940261	0.0472266	0.0331833	0.0746262	0.0391403	0.0112729	0.0186503	0.0394394
MAG270	Bacteria	Actinobacteriota	Thermoleophilia	20CM-4-69-9	20CM-4-69-9	Unresolved_20CM-4-69-9	Unresolved_20CM-4-69-9	96.26	1.29	0	0	4.13548e-06	7.05419e-06	0.000115382	3.00854e-05	6.85215e-06	2.18736e-05	6.21076e-06	0	0	5.71795e-06	0	7.23027e-06	2.02237e-05	1.04579e-05	0	0	0	0	0	5.31171e-06	0	0	0	0.275941	0.204857	0.0548556	0.303248	0.676948	0	1.18506e-05	6.1338e-05	0	0	0.000103075	0.000177455	0.000167212	4.91168e-05	0.000428829
MAG370	Bacteria	Actinobacteriota	Thermoleophilia	20CM-4-69-9	Unresolved_20CM-4-69-9	Unresolved_20CM-4-69-9	Unresolved_20CM-4-69-9	59.99	0	0	0.00413814	0.00178032	0.000359764	0.289354	0.0307261	0.0778302	0.0293106	0.0442082	0.0144278	0.0119936	0.00417696	0.00595767	0.192173	0.13108	0.12321	0.141787	0.0869599	0.080716	0.000445438	0.00261334	0.0142009	0.00899085	0.0046402	0.00373052	0.368244	0.166804	0.0837758	0.121167	0.0213079	0.000422569	7.99913e-05	0.0726728	0.016007	0.0074605	0.492673	0.374618	0.282324	0.0558037	0.538704
MAG480	Bacteria	Actinobacteriota	Thermoleophilia	20CM-4-69-9	Unresolved_20CM-4-69-9	Unresolved_20CM-4-69-9	Unresolved_20CM-4-69-9	96.12	2.01	0	0	0.00775816	0.00114278	0.00198021	0.000226526	0.00044539	0.000188659	0.000273274	0.00876202	0.00898444	0.002007	0.00252694	0.00252698	0.00362341	0.00401583	0.00487363	0.00419033	0.0045956	0.203204	0.3679	0.00347917	0.000397605	0.000369213	0.000558757	0.00121133	0.00145032	0.000921589	0.00129178	0.00611822	0.000937335	4.74022e-05	0.000214683	6.95093e-05	1.67903e-05	0.00142486	0.00108293	0.000870897	0.000175417	0.00191472
MAG505	Bacteria	Actinobacteriota	Thermoleophilia	20CM-4-69-9	Unresolved_20CM-4-69-9	Unresolved_20CM-4-69-9	Unresolved_20CM-4-69-9	84.2	0.86	0	0.0123194	0.000622389	0.000141084	0.355415	0.0329188	0.314425	0.0966674	0.148341	0.00367991	0.00310963	0.00222714	0.00357829	0.0750864	0.069775	0.0671814	0.0798807	0.0509827	0.0462845	0.000131287	0.00152302	0.00693709	0.00474191	0.00236234	0.00191621	1.1458	0.545333	0.274774	0.397078	0.0799089	0.00017415	0.000127394	0.233417	0.0493417	0.0207472	1.25215	0.932037	0.666442	0.12363	1.48517
MAG226	Bacteria	Actinobacteriota	Thermoleophilia	Ga0077560	Ga0077560	Unresolved_Ga0077560	Unresolved_Ga0077560	93.68	0.86	100	0.0062547	0.000547951	2.82168e-05	0.036754	0.00729483	0.0134473	0.00826273	0.00897145	0.000135238	0.000114817	4.57436e-05	7.37792e-05	0.00957288	0.00330657	0.00241577	0.0131733	0.00310109	0.00259413	0	8.54031e-06	0.000329326	0.000223011	0.000134544	0.000111751	3.95426	2.44131	0.261147	0.72373	0.403356	4.09764e-05	0	0.0551326	0.00477132	0.00155031	0.0496032	0.078813	0.135017	0.0189345	0.0329362
MAG363	Bacteria	Actinobacteriota	Thermoleophilia	Ga0077560	Ga0077560	Unresolved_Ga0077560	Unresolved_Ga0077560	87.93	0	0	0.0226445	0.0123196	0.00181293	0.755446	0.15148	0.276539	0.167158	0.17733	0.00304642	0.00287043	0.000711885	0.00138951	0.204353	0.0719153	0.0577798	0.304761	0.0709048	0.0570505	0.00019693	0.000637677	0.0087776	0.00617388	0.00311641	0.00239279	0.178186	0.0796689	0.00986615	0.0244651	0.0108857	0.000381593	5.33275e-05	0.87858	0.115559	0.0423228	1.13531	1.83968	3.2695	0.458705	0.736047
MAG317	Bacteria	Actinobacteriota	Thermoleophilia	Solirubrobacterales	Solirubrobacteraceae	Conexibacter	Unresolved_Conexibacter	88.89	0.85	0	0.003107	0.00748522	0.00043736	0.0549095	0.00436946	0.132493	0.100769	0.1627	0.0014378	0.00142086	2.85898e-05	8.60757e-05	0.00626864	0.00696705	0.0070277	0.004074	0.00230282	0.00240109	4.68882e-06	4.55483e-05	0.00209813	0.00424307	0.00505321	0.00440432	0.68537	0.21709	0.0436328	0.134249	0.00666766	0.000376471	0.000142207	0.230659	0.00270093	0.00348679	0.40372	0.317268	0.308214	0.062473	0.0615434
MAG203	Bacteria	Actinobacteriota	Thermoleophilia	Solirubrobacterales	Solirubrobacteraceae	Unresolved_Solirubrobacteraceae	Unresolved_Solirubrobacteraceae	76.64	3.02	0	0.000678384	0.000504528	3.52709e-05	0.0210682	0.00282272	0.00200768	0.00182371	0.00292527	6.40602e-05	6.69767e-05	0	0	0.000614573	0.000529186	0.000402628	0.000413604	0.000169105	0.000230288	9.37764e-06	2.84677e-06	0.000180598	0.000198069	0.000250314	0.000187348	0.0157473	0.00465017	0.00100112	0.00326282	0.000331952	0.000110124	2.37011e-05	0.00349371	0.00313785	0.000705193	0.0725283	0.0955984	0.198039	0.0303822	0.0068291
MAG294	Bacteria	Actinobacteriota	Thermoleophilia	Solirubrobacterales	Solirubrobacteraceae	Unresolved_Solirubrobacteraceae	Unresolved_Solirubrobacteraceae	81.04	1.71	33.33	0.00141104	6.40999e-05	0	0.0164092	0.00277494	0.00921614	0.00409856	0.00653993	6.40602e-05	8.13288e-05	1.42949e-05	1.22965e-05	0.00236791	0.00169879	0.00157391	0.00290901	0.00157417	0.00116837	4.68882e-06	1.99274e-05	0.00024965	0.000146718	0.000125157	9.53173e-05	2.25489	1.26447	0.388452	0.626306	0.160127	2.56102e-05	0	0.390695	0.0084702	0.00457816	0.216669	0.207459	0.160809	0.0298244	0.276357
MAG341	Bacteria	Actinobacteriota	Thermoleophilia	Solirubrobacterales	Solirubrobacteraceae	Unresolved_Solirubrobacteraceae	Unresolved_Solirubrobacteraceae	97.01	4.7	0	0.000922602	0	0	0.0174352	0.00313242	0.00217898	0.00227212	0.00253089	0	0	0	0	5.06119e-05	4.71885e-05	2.61447e-05	4.82538e-05	1.24342e-05	5.75721e-05	0	2.84677e-06	0	2.93435e-06	0	0	0.723648	0.514655	0.0888889	0.196372	0.0707688	0	0	0.0653838	0.00504935	0.00146635	0.167854	0.123878	0.0971468	0.0182469	0.12923
MAG428	Bacteria	Actinobacteriota	Thermoleophilia	Solirubrobacterales	Solirubrobacteraceae	Unresolved_Solirubrobacteraceae	Unresolved_Solirubrobacteraceae	94.87	0.43	100	0.00302559	0.014133	0.00136499	0.0219913	0.00411108	0.101114	0.0711738	0.129004	0.0073954	0.0129743	0.00377957	0.00527521	0.505266	0.306945	0.266958	0.876544	0.334264	0.284999	0.000351662	0.00678101	0.082034	0.0466958	0.0298625	0.0253248	0.0141725	0.011328	0.00327001	0.00540366	0.00167121	0.000338055	5.92528e-06	0.00302345	0.00558557	0.00486359	0.217367	0.218179	0.191204	0.0368306	0.229777
MAG479	Bacteria	Actinobacteriota	Thermoleophilia	Solirubrobacterales	Solirubrobacteraceae	Unresolved_Solirubrobacteraceae	Unresolved_Solirubrobacteraceae	91.45	0	0	0.0155486	0.0218705	0.000454995	0.0036361	0.0024086	0.107288	0.179273	0.453914	0.00204637	0.00295176	0.00104639	0.00185063	0.0548524	0.0959916	0.0997786	0.110853	0.0850226	0.10218	0.000323529	0.00483382	0.00786664	0.00565596	0.0102128	0.00856541	0.194782	0.112491	0.0507529	0.0554831	0.0705284	0.00526291	0.000636968	1.47713	0.011618	0.00518821	2.45316	1.77533	2.55098	0.675794	0.822441
MAG585	Bacteria	Actinobacteriota	Thermoleophilia	Solirubrobacterales	Solirubrobacteraceae	Unresolved_Solirubrobacteraceae	Unresolved_Solirubrobacteraceae	94.02	1.71	50	0	2.06774e-05	7.05419e-06	2.18291e-05	0	3.42608e-05	2.73419e-05	4.65807e-05	7.11781e-06	1.91362e-05	8.00513e-05	4.91861e-05	0.000838711	0.00318186	0.0037753	0.0277494	0.0330352	0.0409879	0.160829	0.199282	0.00785336	0.00169312	0.00911769	0.00831561	0	0.000387221	0.000196481	0.000394207	0.0032394	5.63425e-05	1.77758e-05	3.57805e-05	0	1.11935e-05	0	5.91518e-05	7.66389e-05	4.21001e-05	0.000214415
MAG471	Bacteria	Actinobacteriota	Thermoleophilia	UBA2241	UBA2241	UBA2241	Unresolved_UBA2241	69.4	4.6	37.5	0.000379895	0.0093255	0.0044653	0.000118501	0.00072205	0.00152803	0.00111555	0.00149679	0.00129188	0.00830989	0.00250446	0.00539203	0.0645663	0.198795	0.285296	0.310072	0.239841	0.305088	1.87553e-05	0.000150879	0.0259477	0.0167845	0.02092	0.0165523	0.00290719	0.00074276	0.000491202	0.00057918	0.000515098	0.237474	0.0412696	0.00178647	0.000372371	0.000856306	0.000897357	0.000900928	0.00361248	0.00289087	0.00244861
MAG582	Bacteria	Actinobacteriota	Thermoleophilia	UBA2241	UBA2241	UBA2241	Unresolved_UBA2241	76.87	1.58	33.33	0.341851	0.000535544	8.46503e-05	0.00176192	0.00436062	0.00604017	0.0137311	0.140124	0.0033596	0.0227577	0.00534914	0.042048	0.0310287	0.331769	0.571957	0.0598002	0.257453	0.551256	4.68882e-06	0	0.000578976	0.00245459	0.0539614	0.0956032	0	0.00801899	5.61374e-05	0.000169812	4.57865e-05	0.00102697	0.000411807	0.425494	0.0227941	0.0369611	0.00204937	0.0276648	2.52964	3.58731	0.000921983
MAG324	Bacteria	Actinobacteriota	UBA1414	UBA1414	UBA1414	Unresolved_UBA1414	Unresolved_UBA1414	50.21	5.05	70	0.175837	0.00017369	0.000282168	0.000106027	0.000638873	0.00355627	0.0029502	0.0158778	0.000423509	0.00243508	0.000651847	0.00419312	0.00823889	0.0898571	0.0922542	0.0179125	0.0274473	0.032728	0	0	5.5773e-05	0.000221544	0.00599815	0.00842079	0	0.000496346	1.87125e-05	6.06472e-06	5.72332e-06	0.000158784	0.000154057	0.0673312	0.00214982	0.00038058	0.000315288	0.00141509	0.336466	0.377789	0.000308757
MAG621	Bacteria	Armatimonadota	BOG-944	BOG-944	Unresolved_BOG-944	Unresolved_BOG-944	Unresolved_BOG-944	50.03	1.44	0	0.000379895	0.0597866	0.00107929	0.000208936	0.00572154	0.00565302	0.00731944	0.00599339	7.11781e-06	0	0.000588949	0.00122965	9.76086e-05	4.04473e-05	1.04579e-05	0.000251609	0.000298421	0.000355592	0.00035635	0.00165682	0.00290019	0.000143783	0.000181478	0.000118325	0.358553	0.0507048	0.0243683	0.0279523	0.00943775	0.00116271	0.00907753	0.00476392	0.000342581	0.00275361	0.258366	0.211509	0.0608896	0.0217237	0.0643415
MAG052	Bacteria	Armatimonadota	Fimbriimonadia	Fimbriimonadales	Fimbriimonadaceae	Unresolved_Fimbriimonadaceae	Unresolved_Fimbriimonadaceae	58.95	0.93	0	0.00265926	0.000153013	0.000320966	0.00570051	0.000886635	0.0618304	0.208542	0.00732249	3.5589e-05	2.87043e-05	6.86154e-05	0.000116817	1.08454e-05	3.70767e-05	3.13736e-05	5.17005e-05	5.71974e-05	9.1438e-05	4.68882e-06	2.84677e-05	0.00026293	9.38993e-05	7.50942e-05	9.86041e-05	0.0347651	0.00797675	0.0121397	0.0166022	0.00260411	0.000735014	0.000367367	0.00208805	0.00306834	0.00168463	0.00765179	0.00895923	0.006368	0.00270844	0.0101654
MAG175	Bacteria	Armatimonadota	Fimbriimonadia	Fimbriimonadales	Fimbriimonadaceae	Unresolved_Fimbriimonadaceae	Unresolved_Fimbriimonadaceae	91.67	0.93	0	6.78384e-05	0.000376328	2.11626e-05	0.00155922	0.000424735	0.065904	0.0348063	0.0136575	7.11781e-06	0	5.71795e-06	2.45931e-05	5.78422e-05	4.04473e-05	4.18315e-05	2.06802e-05	3.97895e-05	2.03195e-05	9.1432e-05	0.000139492	4.24937e-05	3.08107e-05	1.25157e-05	9.86041e-06	0.261647	0.0167491	0.0405827	0.0343778	0.00531124	0.000107563	5.92528e-06	0.00162546	0.00123131	0.0157437	0.0519315	0.139721	0.00342785	0.00364868	0.496606
MAG330	Bacteria	Armatimonadota	Fimbriimonadia	Fimbriimonadales	Fimbriimonadaceae	Unresolved_Fimbriimonadaceae	Unresolved_Fimbriimonadaceae	93.06	0.93	0	0	8.27096e-06	4.93793e-05	1.87107e-05	0.000316782	2.74086e-05	0.000216001	0.000263957	0.000377244	0.00101422	0.00199557	0.000909943	0.000108454	4.71885e-05	7.32052e-05	0.00128217	0.00144237	0.0014156	1.11832	0.76485	0.0659555	0.00706152	0.00324157	0.00347744	0	4.22423e-05	0.000491202	0.000433627	0.0118301	1.02441e-05	0	0.000245352	1.98598e-05	3.35806e-05	0.000236466	0.000100103	7.31554e-05	1.40334e-05	0.000493154
MAG560	Bacteria	Armatimonadota	Fimbriimonadia	Fimbriimonadales	Unresolved_Fimbriimonadales	Unresolved_Fimbriimonadales	Unresolved_Fimbriimonadales	86.57	4.63	9.09	0.0181943	0.00199744	0.000419724	0.00261949	0.00555164	0.00687271	0.012848	0.0397054	0.00116732	0.00349714	0.00676148	0.0142209	0.0142689	0.0668695	0.0615812	0.0471577	0.0290214	0.0230085	7.03323e-06	7.68628e-05	0.000717081	0.00107691	0.00229037	0.00446019	0.0322213	0.00531548	0.0129444	0.0100492	0.00490488	0.000801601	0.000820651	0.295465	0.0112704	0.0125815	0.0104106	0.00844961	0.0170556	0.0464154	0.0104313
MAG234	Bacteria	Armatimonadota	UBA10988	Unresolved_UBA10988	Unresolved_UBA10988	Unresolved_UBA10988	Unresolved_UBA10988	71.35	6.53	68.42	0.000868331	0.000547951	8.46503e-05	0.000364858	0.000543307	0.00227834	0.00501178	0.0392924	0.00061569	0.000875481	0.00151526	0.00249005	0.000683261	0.000583116	0.000606557	0.000754827	0.000465039	0.000416551	0	2.84677e-06	0.000119513	0.000228879	0.000193993	0.000157767	0	2.81615e-05	3.7425e-05	1.21294e-05	0.000309059	0.000207443	0.000245899	0.625786	0.0119705	0.00756124	0.000412299	0.00098283	0.00110081	0.0123002	6.00361e-05
MAG561	Bacteria	Armatimonadota	UBA10988	Unresolved_UBA10988	Unresolved_UBA10988	Unresolved_UBA10988	Unresolved_UBA10988	90.28	2.78	0	8.14061e-05	0.000119929	0.000119921	3.11844e-05	0.000472518	2.05565e-05	0.000114836	1.86323e-05	0.000768723	0.0043774	0.00737616	0.0169938	0.0275365	0.146487	0.145312	1.52451	1.50814	1.30844	0.000975275	0.00113871	0.061422	0.112237	1.81917	1.62855	0	0.000732199	0	0	2.28933e-05	9.47579e-05	2.96264e-05	5.1115e-06	4.96495e-05	6.71613e-05	0.000242529	5.46017e-05	0.000118442	3.15751e-05	0.000132937
MAG563	Bacteria	Armatimonadota	UBA5377	UBA5377	UBA11051	Unresolved_UBA11051	Unresolved_UBA11051	67.46	7.46	53.33	0.00660746	0.00181547	0.00136146	0.00128168	0.00280502	0.00274429	0.00219282	0.0127911	0.000911079	0.00744876	0.00341076	0.0205967	0.0447807	0.184575	0.22874	0.464743	0.385187	0.301024	0.000225063	0.000418475	0.00122435	0.00141142	0.0168023	0.0179624	0.00545098	0.000968052	0.000421031	0.000233492	0.000492205	0.00532437	0.00322928	0.00412243	0.000566004	0.00201484	0.00142486	0.000932779	0.00459834	0.00438543	0.000932703
MAG409	Bacteria	Armatimonadota	UBA5829	UBA5829	Unresolved_UBA5829	Unresolved_UBA5829	Unresolved_UBA5829	77.47	1.85	0	0.0022251	0.000477648	0.000426778	0.000187107	0.00198387	0.00254215	0.021797	0.121986	0.000384361	0.00080372	0.000740475	0.00153707	0.0084305	0.0390586	0.0477245	0.0438834	0.028151	0.0303168	0	0	7.17081e-05	0.000382933	0.00459326	0.0048316	0.000605664	0.000542109	0.000112275	0.0001031	0.000223209	0.00120112	0.000352554	0.139181	0.000556074	0.00237303	0.000303161	0.0016608	0.291113	0.173038	0.000180108
MAG565	Bacteria	Bacteroidota	Bacteroidia	AKYH767	2-12-FULL-35-15	Unresolved_2-12-FULL-35-15	Unresolved_2-12-FULL-35-15	89.98	5.89	42.42	0.000691951	1.03919	0.065089	0.00161847	0.0421231	0.000805128	0.0125253	0.0273087	0.00534191	0.00635321	0.00528625	0.0044206	0.00312709	0.00474919	0.00486291	0.00350529	0.00431218	0.0034848	0.000201619	0.000421322	0.00495848	0.0187887	0.0164456	0.0109976	0	2.81615e-05	6.54937e-05	1.21294e-05	0.000360569	0.027508	0.0243144	0.00473069	0.014309	0.00199805	0.000406236	0.00106473	0.00327457	0.00500991	0.000177964
MAG547	Bacteria	Bacteroidota	Bacteroidia	AKYH767	UBA4408	Unresolved_UBA4408	Unresolved_UBA4408	98.81	0.48	0	0	2.48129e-05	0	1.87107e-05	0	7.53737e-05	0.000317166	0.000310538	7.11781e-06	2.87043e-05	1.14359e-05	2.45931e-05	0	6.74122e-06	1.04579e-05	0	1.49211e-05	2.70927e-05	1.68985	0.578936	0.00322421	0.00158162	0.0015582	0.00133444	0	2.11211e-05	4.67812e-05	1.21294e-05	0.010033	2.04882e-05	0	0.000176347	3.97196e-05	2.23871e-05	0	1.82006e-05	0	0	0.000257297
MAG113	Bacteria	Bacteroidota	Bacteroidia	AKYH767	b-17BO	UBA2475	Unresolved_UBA2475	77.75	1.24	25	0.000312057	0.000550019	0.000433833	0.409695	0.00759391	0.00943884	0.00901737	0.0108906	0.000234888	0.00024877	0.000180115	9.83722e-05	0.000198832	7.7524e-05	1.56868e-05	7.23807e-05	9.45e-05	5.75721e-05	6.79879e-05	0.000649064	0.000106234	0.00032718	0.000247185	0.000101891	0.11871	0.005319	0.03757	0.00809336	0.227473	0.000361105	0.000148132	0.00615169	0.000675233	0.00167903	0.0166739	0.0104926	0.000588726	0.0014735	0.0134545
MAG752	Bacteria	Bacteroidota	Bacteroidia	AKYH767	b-17BO	Unresolved_b-17BO	Unresolved_b-17BO	81.93	4.7	0	0.000108541	0.00203466	0.000807705	0.200148	0.214364	0.0184837	0.0251819	0.0241909	0.000110326	0.000368372	0.000288757	0.000454972	0.000296441	0.000438179	0.000334652	0.000423944	0.000373026	0.000281087	0.000773656	0.00209807	0.000491333	0.000947796	0.000694621	0.000522602	0.000242266	0.000197131	0.000406996	0.000121294	0.000354846	0.00165186	0.00115839	0.00939749	0.0343326	0.0218722	0.00718492	0.0102242	0.00129241	0.00515726	0.00157809
MAG430	Bacteria	Bacteroidota	Bacteroidia	AKYH767-A	Unresolved_AKYH767-A	Unresolved_AKYH767-A	Unresolved_AKYH767-A	85.62	0.71	0	0.00966019	0.135131	0.0364208	0.00471508	0.0661844	6.85215e-06	4.37471e-05	0.000114899	0.000398597	0.000339667	0.000120077	0.000190596	0.000162681	0.000101118	0.000120266	0.000220589	0.000161645	3.72525e-05	0	5.69354e-06	0.000188566	0.000804012	0.000597625	0.000351688	0	0.00018305	0	0	2.28933e-05	0.00158527	0.40203	5.87823e-05	0.0068417	0.0533316	0.00265569	0.0266365	0.0785061	0.229218	0.00273807
MAG413	Bacteria	Bacteroidota	Bacteroidia	Bacteroidales	CG2-30-32-10	Unresolved_CG2-30-32-10	Unresolved_CG2-30-32-10	71.16	4.57	45.45	0.000244218	0.000583102	0.0139179	6.23688e-05	0.000311473	0.000164452	0.000278888	0.00451522	0.0021567	0.028776	0.178249	0.0912279	0.0123059	0.0307905	0.0258937	0.533211	0.18799	0.111473	0	1.13871e-05	0.00392535	0.0230288	0.104584	0.0752053	0	0.000239373	0	0	1.14466e-05	0.000840016	0.0039018	0.000674718	0.000263142	0.000957048	3.63794e-05	0	7.66389e-05	0.000217517	3.0018e-05
MAG152	Bacteria	Bacteroidota	Bacteroidia	Bacteroidales	FEN-979	FEN-979	Unresolved_FEN-979	81.03	2.94	10	0.00618686	0.000198503	0.000550227	0	0.000274308	9.59301e-05	0.000243343	0.00112725	0.00257665	0.137149	0.0605188	1.05812	0.040833	0.549554	0.65368	0.0619131	0.382337	0.460075	0	5.69354e-06	0.000687866	0.00214354	0.0187767	0.0355895	0	2.11211e-05	0	0	1.14466e-05	0.00122417	0.00232863	0.00151045	0.00108236	0.000738774	0.000485058	0	0.000247335	0.00472574	2.14415e-05
MAG170	Bacteria	Bacteroidota	Bacteroidia	Bacteroidales	FEN-979	FEN-979	Unresolved_FEN-979	91.94	1.67	0	0.000135677	0.000239858	0.00043736	3.11844e-06	7.07892e-05	7.19476e-05	0.000144912	0.000456491	0.00234176	0.00372199	0.00464298	0.00749473	0.00792076	0.0104118	0.00996636	0.0208353	0.0233465	0.0179354	4.68882e-06	9.39434e-05	0.167399	0.23138	0.164966	0.127797	0	4.22423e-05	0	0	0	0.00221785	0.00522313	0.00063127	0.000317757	0.000195887	3.63794e-05	0	0.000247335	0.000891119	4.28829e-06
MAG214	Bacteria	Bacteroidota	Bacteroidia	Bacteroidales	FEN-979	FEN-979	Unresolved_FEN-979	97.96	0.32	50	0.0377181	0.0555167	0.0238185	0.000112264	0.126562	0.0030355	0.0136764	0.0918106	0.0114027	0.0954991	0.151906	0.131419	0.032858	0.0530635	0.0501351	0.0389546	0.0443503	0.0460678	1.40665e-05	1.13871e-05	0.160347	0.463567	1.10511	0.684444	0	0.000140808	0	0	0	0.00963714	0.0572145	0.0544426	0.0116478	0.274119	1.21265e-05	5.46017e-05	0.00173483	0.0149455	1.28649e-05
MAG271	Bacteria	Bacteroidota	Bacteroidia	Bacteroidales	FEN-979	FEN-979	Unresolved_FEN-979	93.04	1.7	14.29	0.0121431	0.00189818	0.0129092	1.24738e-05	0.000794609	6.85215e-05	8.20258e-05	0.00306191	0.000466216	0.0154142	0.0106011	0.0276119	0.00370551	0.02743	0.0211929	0.0157859	0.0179003	0.0145556	4.68882e-06	3.98548e-05	0.0132341	0.177829	1.00596	0.709821	0	0	0	0	2.28933e-05	0.00904298	0.07438	0.00102997	0.000635513	0.00178537	2.42529e-05	9.10028e-06	8.36061e-05	0.000785869	0
MAG284	Bacteria	Bacteroidota	Bacteroidia	Bacteroidales	FEN-979	FEN-979	Unresolved_FEN-979	91.13	2.15	0	0.000434166	0.000609983	0.00384453	6.86057e-05	0.000368104	6.85215e-06	6.01523e-05	0.000307433	0.0346459	0.341653	0.59087	0.343799	0.0064964	0.0101455	0.0120004	0.0439558	0.0528479	0.0370188	1.40665e-05	5.69354e-05	0.120254	0.238673	0.0591242	0.021877	0	2.11211e-05	0	6.06472e-06	0	0.00159808	0.00422176	0.000439589	0.000253212	0.000548484	1.21265e-05	1.82006e-05	4.18031e-05	0.000235059	4.28829e-06
MAG351	Bacteria	Bacteroidota	Bacteroidia	Bacteroidales	FEN-979	FEN-979	Unresolved_FEN-979	98.92	0.27	0	0.000366327	0.000181961	0.000324493	0	0.000637103	0.000304921	0.000303496	0.000959563	0.014015	0.084338	0.061711	0.182222	0.312821	2.0537	2.29281	1.7597	2.74432	3.06616	0.000290707	0.00101345	0.213796	0.453595	2.62965	3.14956	0	0.00124615	0	0	1.14466e-05	0.00055062	0.000391068	0.000618492	0.000362441	0.000352597	0.00218276	0.000218407	0.000275203	0.000968302	0.000205838
MAG395	Bacteria	Bacteroidota	Bacteroidia	Bacteroidales	FEN-979	FEN-979	Unresolved_FEN-979	98.64	1.08	0	5.2615	0.000663744	0.00330136	0	0.00175557	0.00117172	0.000533168	0.00767029	0.000569424	0.00665461	0.00137231	0.00870594	0.00107731	0.0084872	0.0110278	0.00117188	0.00536163	0.00905913	4.68882e-06	0	0.000645373	0.00554886	0.0164456	0.0204932	0	4.92826e-05	0	0	3.43399e-05	0.00115758	0.00508982	0.00158457	0.138984	0.0162642	0	7.28022e-05	0.00480038	0.0974372	4.28829e-06
MAG401	Bacteria	Bacteroidota	Bacteroidia	Bacteroidales	FEN-979	FEN-979	Unresolved_FEN-979	64.97	4.55	6.25	0.00162812	0.00978247	0.0264991	2.49475e-05	0.0020989	9.93562e-05	0.000199596	0.00168312	0.0023382	0.139149	0.0429332	0.0950522	0.0016485	0.0157711	0.0166437	0.00996785	0.0282082	0.024204	0	5.69354e-06	0.00337028	0.0483479	0.247895	0.181136	0	2.81615e-05	0	0	1.14466e-05	0.0204984	0.0205429	0.00144144	0.00253709	0.00395692	0	9.10028e-06	0.00018463	0.00257863	0
MAG404	Bacteria	Bacteroidota	Bacteroidia	Bacteroidales	FEN-979	FEN-979	Unresolved_FEN-979	98.39	1.08	0	0.204085	0.0139159	0.0122461	0.000155922	0.240885	0.0323216	0.138468	0.531498	0.260601	0.403611	0.218317	0.309793	0.216344	0.413689	0.408746	0.447564	0.412532	0.461193	0	5.12419e-05	0.108553	0.414832	1.81423	1.72327	0	0.00140103	0	0	1.14466e-05	0.0157119	0.0300649	1.55746	1.00703	0.728946	0.000472932	0.00375842	0.114436	0.688438	0.000154378
MAG423	Bacteria	Bacteroidota	Bacteroidia	Bacteroidales	FEN-979	FEN-979	Unresolved_FEN-979	98.1	1.19	0	0.00496577	0.00135437	0.00292396	6.23688e-06	0.00026015	0.000308347	0.000470281	0.00247809	0.250703	1.80792	0.339461	1.66864	0.132983	1.17893	1.23532	0.32328	0.912094	1.17905	3.75106e-05	0.000222048	0.108261	0.149163	0.745028	1.14423	0	0.000228812	0	0	0	0.0125106	0.0110506	0.00513961	0.00325204	0.00198685	0.00115201	0.000109203	0.00166864	0.0118757	7.2901e-05
MAG494	Bacteria	Bacteroidota	Bacteroidia	Bacteroidales	FEN-979	FEN-979	Unresolved_FEN-979	97.03	0.27	0	0.000569842	0.000471444	0.0216422	0	0.000184052	0	3.00761e-05	0.000245325	0.00780467	0.217765	1.93447	0.961244	0.00127976	0.000815688	0.000637931	0.00359835	0.00344676	0.00269573	0	1.70806e-05	0.0188247	0.0096863	0.00189926	0.000940026	0	1.40808e-05	0	0	2.28933e-05	0.00972165	0.0504004	5.87823e-05	0.000317757	0.000694	0	9.10028e-06	2.09015e-05	7.01668e-05	4.28829e-06
MAG586	Bacteria	Bacteroidota	Bacteroidia	Bacteroidales	FEN-979	FEN-979	Unresolved_FEN-979	92.42	4.03	0	0.0216133	0.000725776	0.00219385	6.23688e-06	0.000187591	0.000260382	0.000103899	0.00736286	0.000526718	0.114525	0.00130941	0.0490324	0.000448277	0.0737793	0.0981472	0.00585594	0.0790965	0.102661	0	2.84677e-05	0.000207157	0.00327474	0.379357	0.880245	0.000969063	2.11211e-05	0	0	0	0.000916847	0.005075	0.000327136	0.00482096	0.000783548	7.27587e-05	1.82006e-05	0.000362293	0.0118231	8.57658e-06
MAG590	Bacteria	Bacteroidota	Bacteroidia	Bacteroidales	FEN-979	FEN-979	Unresolved_FEN-979	92.38	4.03	11.11	1.46951	4.13548e-06	5.64335e-05	0	4.6013e-05	6.85215e-06	1.64052e-05	8.69507e-05	8.89726e-05	0.00119601	0.000160103	0.00137106	7.23027e-05	0.00123027	0.00152685	0.000141315	0.000507316	0.00108032	0	0	1.06234e-05	7.62932e-05	0.00017522	0.000456866	0	2.81615e-05	0	0	2.28933e-05	1.53661e-05	7.70286e-05	4.0892e-05	0.00409608	0.00586542	0	3.64011e-05	0.00922106	0.0505166	0
MAG698	Bacteria	Bacteroidota	Bacteroidia	Bacteroidales	FEN-979	FEN-979	Unresolved_FEN-979	99.44	0.27	0	0.116465	0.000432157	0.001171	6.23688e-06	0.000699044	0.00183295	0.0160251	0.087255	0.620562	6.85006	0.446249	3.38833	0.0899084	1.30887	1.72301	0.242754	1.0762	1.36852	2.34441e-05	6.83225e-05	0.0157758	0.0969026	0.911628	1.05413	0	0.000161929	0	0	3.43399e-05	0.0175072	0.0582277	0.0131493	0.0207336	0.00756124	0.00116414	0.000113753	0.00126803	0.0117108	0.000154378
MAG470	Bacteria	Bacteroidota	Bacteroidia	Bacteroidales	FEN-979	Unresolved_FEN-979	Unresolved_FEN-979	96.03	2.62	0	8.14061e-05	0	1.41084e-05	0	1.06184e-05	2.05565e-05	5.46839e-05	0.000310538	0.00113885	0.0389708	0.125858	0.0584147	0.00548054	0.0489615	0.0470343	0.541804	0.228665	0.126401	9.37764e-06	5.69354e-06	0.00114202	0.0312611	1.41122	1.35725	0	0.00037314	0	0	0	0.000107563	0.000219235	0.00016868	7.94392e-05	7.83548e-05	2.42529e-05	0	6.27046e-05	5.61335e-05	3.43063e-05
MAG489	Bacteria	Bacteroidota	Bacteroidia	Bacteroidales	FEN-979	Unresolved_FEN-979	Unresolved_FEN-979	98.39	2.15	0	0.00202158	0.0299615	0.0957606	0.000252594	0.000975122	0.000260382	0.00054137	0.00150611	0.000743811	0.00367893	0.00952325	0.00692294	0.00819551	0.00960961	0.00683423	0.0137213	0.0131977	0.0082836	2.81329e-05	0.000287524	0.573051	1.64513	0.141715	0.0762834	0.000242266	7.04038e-06	0.000168412	1.21294e-05	6.29565e-05	0.0523012	0.019823	0.00143633	0.001842	0.00105219	0.000157644	0.000127404	0.000125409	0.00256109	0.000111496
MAG164	Bacteria	Bacteroidota	Bacteroidia	Bacteroidales	Lentimicrobiaceae	UBA4417	Unresolved_UBA4417	88.44	4.89	8.33	0.0044502	0.00106902	0.0040879	6.23688e-06	0.00103352	0.000109634	0.000385521	0.00487855	0.00170116	0.102355	0.0589235	0.0500038	0.0101477	0.0531006	0.070758	0.0436249	0.103303	0.0794494	4.68882e-06	0	0.0198419	0.0910148	0.794137	0.732106	0	4.22423e-05	0	0	0	0.0844677	0.0626598	0.00180436	0.00177249	0.0039905	0	1.82006e-05	0.000174179	0.00203133	1.71532e-05
MAG728	Bacteria	Bacteroidota	Bacteroidia	Bacteroidales	Lentimicrobiaceae	UBA4417	Unresolved_UBA4417	89.49	2.01	37.5	0.000162812	0.000467309	0.0121438	0	4.07038e-05	0.000126765	0.000112102	0.00040991	0.00138085	0.0683305	0.469738	0.263017	0.072469	0.0652786	0.0588622	0.0442315	0.0612658	0.0453498	0.000128943	0.000227742	0.432195	0.341826	0.439426	0.291602	0	1.40808e-05	9.35624e-06	0	0	0.00132917	0.00408844	5.36708e-05	0.000119159	8.95483e-05	9.09484e-05	0.000100103	7.66389e-05	6.66585e-05	7.71892e-05
MAG456	Bacteria	Bacteroidota	Bacteroidia	Bacteroidales	Lentimicrobiaceae	Unresolved_Lentimicrobiaceae	Unresolved_Lentimicrobiaceae	87.42	7.54	4.17	0.0184113	0.000541748	0.000490266	2.49475e-05	0.00269707	0.00025353	0.000144912	0.00440654	0.000416392	0.0257764	0.00756771	0.0419988	0.000556731	0.00951523	0.0149129	0.00496325	0.0243686	0.0106881	4.68882e-06	3.98548e-05	0.000902991	0.00869889	0.42534	0.463209	0	3.52019e-05	0	0	3.43399e-05	0.00204626	0.00232863	0.00601624	0.00246758	0.00863022	0.00020615	7.28022e-05	0.00036926	0.00599927	4.28829e-05
MAG054	Bacteria	Bacteroidota	Bacteroidia	Bacteroidales	Paludibacteraceae	Paludibacter	Unresolved_Paludibacter	95.63	0.54	0	0.021342	0.490765	1.62783	0.000112264	0.0495259	0.000572155	0.000708156	0.00622318	0.439482	1.06995	0.504821	0.542375	0.0809103	0.562545	0.677028	0.0507699	0.294929	0.205654	4.68882e-06	3.41612e-05	0.0238602	0.23885	0.352495	0.221925	0	4.22423e-05	9.35624e-06	0	1.14466e-05	0.288067	0.171258	0.000380807	0.052832	0.00575908	0.000436552	2.73008e-05	0.000459834	0.00258916	8.57658e-06
MAG132	Bacteria	Bacteroidota	Bacteroidia	Bacteroidales	Paludibacteraceae	Paludibacter	Unresolved_Paludibacter	94.81	1.97	0	0.000529139	0.025123	0.0423357	0.000187107	0.01265	0.000534468	0.0004238	0.0070399	0.000516041	0.00606617	0.00371667	0.00434682	0.000379589	0.00304029	0.00322103	0.000823761	0.00215609	0.00221483	0	0	0.000241683	0.00296663	0.00816962	0.00614961	0	0	9.35624e-06	2.42589e-05	1.14466e-05	0.714429	0.0328201	7.66725e-05	0.000407126	0.00223311	3.63794e-05	8.64527e-05	0.000215982	0.000624485	7.71892e-05
MAG350	Bacteria	Bacteroidota	Bacteroidia	Bacteroidales	Paludibacteraceae	Paludibacter	Unresolved_Paludibacter	68.38	1.88	25	0.00196731	0.00725983	0.0462861	8.73164e-05	0.00123173	0.00101412	0.000790182	0.0102819	0.00610352	0.254401	0.179118	0.21059	0.00357175	0.109936	0.132956	0.00919579	0.0779675	0.0868898	5.62659e-05	6.26289e-05	0.0022681	0.0679273	0.318396	0.321413	0	1.40808e-05	0	0	1.14466e-05	0.0313521	0.0190201	0.000388474	0.00105753	0.00088429	0.000115201	1.82006e-05	0.000139344	0.000838494	4.28829e-05
MAG458	Bacteria	Bacteroidota	Bacteroidia	Bacteroidales	Paludibacteraceae	Paludibacter	Unresolved_Paludibacter	96.06	0.81	50	0.00746222	0.0166742	6.5748	1.87107e-05	0.00630555	0.000877075	0.000519497	0.0071548	0.00796482	0.00968291	0.00484882	0.00498624	0.000849557	0.00464807	0.00540672	0.00209559	0.00734613	0.00606539	0	1.70806e-05	0.00142885	0.0289562	0.0611298	0.046436	0	0	0	0	0.000240379	0.0499502	0.89208	0.000544375	0.00205052	0.00123129	0	9.10028e-06	2.09015e-05	0.000424509	0
MAG531	Bacteria	Bacteroidota	Bacteroidia	Bacteroidales	Paludibacteraceae	Paludibacter	Unresolved_Paludibacter	99.46	0.02	100	0.0365106	0.0236405	0.106621	0.000174633	0.222616	0.000551598	0.00293379	0.0132413	0.147342	0.0373395	0.0722092	0.0664566	0.0148582	0.013024	0.0117285	0.00917856	0.0211282	0.0139087	0	0.000182193	0.0696206	1.86275	0.813692	0.351948	0	4.92826e-05	0	0	1.14466e-05	0.0126438	0.0480896	0.0141819	0.16854	0.054076	0	2.73008e-05	0.000654915	0.00430824	4.28829e-06
MAG109	Bacteria	Bacteroidota	Bacteroidia	Bacteroidales	Prolixibacteraceae	UBA6024	Unresolved_UBA6024	95.32	3.23	0	0.00545421	0.126558	1.80535	8.10795e-05	0.003543	0.00427917	0.00590039	0.0306625	0.674853	0.467569	0.112707	0.0872746	0.00877393	0.0265301	0.0246492	0.0182882	0.0316202	0.0172919	4.68882e-06	6.83225e-05	0.140033	0.857001	0.531257	0.210175	0	7.04038e-05	9.35624e-06	0	0.00010302	0.0431738	0.197036	0.000564821	0.581793	0.0411307	1.21265e-05	0.000245708	0.00202745	0.0202852	3.0018e-05
MAG236	Bacteria	Bacteroidota	Bacteroidia	Bacteroidales	Prolixibacteraceae	Unresolved_Prolixibacteraceae	Unresolved_Prolixibacteraceae	97.4	0.81	0	0.0244218	0.0111038	0.0191098	6.23688e-06	0.140297	0.00150062	0.00755184	0.115632	0.2193	0.383571	0.61227	0.581417	0.033816	0.112878	0.117384	0.116988	0.313489	0.221541	4.68882e-06	2.84677e-05	0.0930638	0.569663	1.07244	0.652115	0	0.000119686	0	0	2.28933e-05	0.0245705	0.0593417	0.00220817	0.0933063	0.0965611	0.000145517	0.000172905	0.00111475	0.0165103	3.0018e-05
MAG365	Bacteria	Bacteroidota	Bacteroidia	Bacteroidales	Prolixibacteraceae	Unresolved_Prolixibacteraceae	Unresolved_Prolixibacteraceae	90.04	10	30.77	0.000393463	0.00212357	0.0110292	0.00106339	0.000999898	0.000123339	0.000103899	0.000785661	0.0204922	0.0322206	0.0796282	0.15145	0.00848472	0.0139644	0.0136528	0.0466718	0.0429105	0.0306859	6.09547e-05	0.00204398	0.051165	0.466528	0.344754	0.230319	0	3.16817e-05	0	0	3.43399e-05	0.00406435	0.00602897	0.000401253	0.0020257	0.000223871	1.21265e-05	2.73008e-05	9.40569e-05	0.000775344	1.28649e-05
MAG398	Bacteria	Bacteroidota	Bacteroidia	Bacteroidales	Prolixibacteraceae	Unresolved_Prolixibacteraceae	Unresolved_Prolixibacteraceae	100	0	0	0.00389392	0.031076	0.132033	1.87107e-05	0.00458714	0.000500207	0.000642536	0.00662378	0.688036	0.334381	0.312011	0.241977	0.0244672	0.0595048	0.0583079	0.0591729	0.121293	0.0757106	6.32991e-05	0.00152587	0.898566	1.08898	0.325724	0.147045	0	4.92826e-05	0	0	7.44031e-05	0.0393348	0.184815	0.000360361	0.00872341	0.00469009	6.06323e-05	1.82006e-05	0.000341392	0.00307682	1.28649e-05
MAG493	Bacteria	Bacteroidota	Bacteroidia	Bacteroidales	Prolixibacteraceae	Unresolved_Prolixibacteraceae	Unresolved_Prolixibacteraceae	99.28	7.58	0	0.00118039	0.00511765	0.00448646	0.000361739	0.00502073	0.00115116	0.00540003	0.00549652	0.0662312	0.0187726	0.139286	0.0907545	0.0200423	0.00751646	0.00551653	0.00492189	0.00346666	0.00238755	7.50211e-05	0.000412782	0.719368	0.080344	0.0368493	0.0164044	0	0	9.35624e-06	0	9.1573e-05	0.00618488	0.00975894	0.00262476	0.0149842	0.0161915	8.48852e-05	0.000200206	0.000742004	0.00126651	2.78739e-05
MAG660	Bacteria	Bacteroidota	Bacteroidia	Bacteroidales	Prolixibacteraceae	Unresolved_Prolixibacteraceae	Unresolved_Prolixibacteraceae	97.31	3.2	0	0.00227937	0.0308507	0.0656745	0	0.00144941	0.000993562	0.00168426	0.0220358	0.167955	0.412347	0.851689	0.679266	0.0402726	0.142978	0.132956	0.079767	0.230229	0.140764	9.37764e-06	3.41612e-05	0.121497	0.648254	0.345521	0.141753	0	4.92826e-05	0	0	1.14466e-05	0.00420776	0.0403808	0.000891957	0.00204556	0.00602772	0.000109138	9.10028e-06	0.000118442	0.00129809	1.28649e-05
MAG718	Bacteria	Bacteroidota	Bacteroidia	Bacteroidales	Prolixibacteraceae	Unresolved_Prolixibacteraceae	Unresolved_Prolixibacteraceae	95.61	4.05	20	0.00246932	0.00477441	0.0371156	0	0.000479597	0.000918188	0.000459345	0.0589246	0.00770147	0.719937	0.15387	1.35186	0.0240479	0.88342	0.888732	0.13855	1.10099	1.324	8.90876e-05	0.000125258	0.00335966	0.0234059	0.481366	1.11733	0	9.15249e-05	0	0	0	0.00720416	0.0180306	0.00200882	0.011762	0.00200364	0.00075184	5.46017e-05	0.000466801	0.0114372	0.000102919
MAG540	Bacteria	Bacteroidota	Bacteroidia	Bacteroidales	TTA-H9	Unresolved_TTA-H9	Unresolved_TTA-H9	98.39	1.34	0	8.14061e-05	0	2.46897e-05	1.87107e-05	0.00033094	5.48172e-05	4.37471e-05	5.58969e-05	0.0936846	0.0393344	1.18053	0.689534	0.274504	0.428415	0.358789	0.423686	0.654323	0.410333	4.68882e-06	2.84677e-05	0.124921	0.312795	0.715541	0.730479	0	0.000232332	0	0	0	9.21969e-05	2.66638e-05	2.55575e-05	0.0136834	0.00621242	0.000351667	3.64011e-05	9.75405e-05	0.000294701	2.57297e-05
MAG296	Bacteria	Bacteroidota	Bacteroidia	Bacteroidales	UBA7332	UBA7332	Unresolved_UBA7332	90.87	2.48	10	0.00179093	0.200939	1.65735	5.30135e-05	0.00409693	0.00251131	0.00123859	0.0156107	0.0173247	0.00454006	0.0114731	0.00485098	0.0060915	0.00285828	0.00292298	0.00481504	0.00387699	0.00302084	0	4.27016e-05	0.00531437	0.00804746	0.014878	0.00738545	0.000969063	2.11211e-05	9.35624e-06	3.03236e-06	0.000114466	0.328818	0.689534	0.00178136	0.00904117	0.00700716	6.06323e-06	3.64011e-05	0.000181147	0.00496781	1.71532e-05
MAG307	Bacteria	Bacteroidota	Bacteroidia	Bacteroidales	UBA7960	Unresolved_UBA7960	Unresolved_UBA7960	98.39	2.42	0	0.000542707	0.000510732	0.00290633	4.36582e-05	0.000573393	0.00226121	0.000257014	0.00221724	0.000526718	0.0157108	0.000548923	0.0271323	0.000115684	0.00909391	0.0167431	0.00218521	0.0457106	0.0591908	1.40665e-05	1.70806e-05	0.00247791	0.00350068	2.45302	2.46677	0	0	0	0	5.72332e-06	0.00322945	0.000871016	0.00016868	0.00180724	5.59677e-05	0	9.10028e-06	0.000285654	0.00121389	8.57658e-06
MAG706	Bacteria	Bacteroidota	Bacteroidia	Bacteroidales	UBA7960	Unresolved_UBA7960	Unresolved_UBA7960	97.31	1.61	0	0.00293062	0.000351516	0.000712473	0	1.41578e-05	0.000137043	0.000410129	0.00733802	7.11781e-06	0.00115774	0.0339046	0.138311	0.00367298	0.0652517	0.0686821	0.109453	0.223478	0.24845	4.68882e-06	5.69354e-06	0.00127481	0.00489597	0.704365	1.36539	0	5.6323e-05	0	0	0	0.000537815	0.000556976	0.00133666	5.95794e-05	7.83548e-05	2.42529e-05	0	0.000174179	0.00127002	3.85946e-05
MAG062	Bacteria	Bacteroidota	Bacteroidia	Bacteroidales	Unresolved_Bacteroidales	Unresolved_Bacteroidales	Unresolved_Bacteroidales	88.44	4.3	0	0.00150601	0.0175096	0.0678049	0.00137835	0.00337134	0.000411129	0.000374585	0.0042699	0.00926382	0.0102809	0.00985489	0.0101385	0.00866186	0.00459077	0.0044812	0.00740351	0.00521739	0.00451771	1.40665e-05	9.67902e-05	0.0086209	0.0141142	0.0162047	0.0129829	0	2.81615e-05	0.000243262	0.0001031	0.000309059	0.229204	0.626859	0.00180947	0.00338609	0.00102981	0.000485058	0.000100103	0.000209015	0.00414686	6.00361e-05
MAG429	Bacteria	Bacteroidota	Bacteroidia	Bacteroidales	Unresolved_Bacteroidales	Unresolved_Bacteroidales	Unresolved_Bacteroidales	96.77	1.52	0	9.49737e-05	0.00577726	0.321001	3.11844e-06	0.00105653	0.000123339	0.000314432	0.00145953	0.0315532	0.0263984	0.207036	0.110398	0.351854	0.0918323	0.0552124	0.257269	0.145617	0.0882749	7.26767e-05	0.0036581	1.56477	2.38075	1.22623	0.641969	0	9.85653e-05	0	0	0.00010302	0.151141	0.242557	0.000214683	0.000580899	0.000263048	4.85058e-05	0.000746223	0.000114958	0.000294701	1.5009e-05
MAG627	Bacteria	Bacteroidota	Bacteroidia	Bacteroidales	Unresolved_Bacteroidales	Unresolved_Bacteroidales	Unresolved_Bacteroidales	98.48	1.61	0	0.0057934	0.0010835	0.00319555	0	0.00381908	0.000195286	0.00155302	0.0259206	0.00883676	0.0227051	0.015104	0.0394841	0.00806537	0.0253537	0.0271905	0.0454172	0.0874498	0.0697976	1.87553e-05	6.83225e-05	0.0223012	0.137316	6.96454	10.2783	0	1.40808e-05	0	0	0	0.00196431	0.00265156	0.00374417	0.00427979	0.000486919	0	1.82006e-05	0.000355326	0.00357149	8.57658e-06
MAG075	Bacteria	Bacteroidota	Bacteroidia	Bacteroidales	vadinHA17	LD21	Unresolved_LD21	90	3.19	50	1.6515	0	2.11626e-05	0	2.83157e-05	1.37043e-05	1.64052e-05	5.58969e-05	2.84712e-05	0.000444916	1.42949e-05	0.000725495	0.000101224	0.00113253	0.00119743	0.000168888	0.000467526	0.000514762	0	0	3.7182e-05	5.42855e-05	0.000866712	0.00136074	0	0	0	0	0	5.12205e-06	8.88792e-05	0.000122676	0.000417056	4.47742e-05	0	0	0.00103811	0.00283474	0
MAG747	Bacteria	Bacteroidota	Bacteroidia	Bacteroidales	vadinHA17	LD21	Unresolved_LD21	97.62	3.97	0	0.573506	0.000450767	0.00123801	1.87107e-05	0.000224756	0.000219269	8.20258e-05	0.0033476	0.00183639	0.225831	0.00875704	0.384906	0.00163404	0.110337	0.195552	0.0149449	0.191101	0.260168	2.81329e-05	3.98548e-05	5.04612e-05	0.00844507	0.334554	0.700957	0	7.04038e-06	0	0	1.14466e-05	0.000496839	0.00114358	0.000281133	0.00218954	0.0029551	9.70116e-05	9.10028e-06	0.000250818	0.00446612	8.57658e-06
MAG131	Bacteria	Bacteroidota	Bacteroidia	Chitinophagales	Chitinophagaceae	BSSC1	Unresolved_BSSC1	97.04	0.99	50	0.000529139	1.96333	0.777103	0.10245	0.0871504	0.0180109	0.0685517	0.0180951	0.161361	0.0832185	0.0486283	0.0355677	0.165996	0.143355	0.0851585	0.173135	0.0850574	0.0642064	0.000433716	0.00707422	0.335541	0.804211	0.237554	0.132521	0.0672287	0.00137991	0.0100205	0.00263209	0.0049106	2.0787	0.924335	0.00210849	0.0206691	0.00154471	0.0142486	0.00895468	0.00211802	0.00807971	0.00513094
MAG135	Bacteria	Bacteroidota	Bacteroidia	Chitinophagales	Chitinophagaceae	BSSC1	Unresolved_BSSC1	97.68	1.12	0	0.000122109	0.0907386	0.0291232	0.00166525	0.00587374	0.00156572	0.00368843	0.00171417	0.677206	0.218109	0.187477	0.127902	0.248866	0.223812	0.147812	0.291287	0.149676	0.12783	0.000215686	0.00580456	0.742816	0.37805	0.0615866	0.0685036	0.00993289	0.0003837	0.00105725	0.000342656	0.000772648	0.0416141	0.0145051	0.000787171	0.00210017	0.00116413	0.00164313	0.000741673	0.000240368	0.00142439	0.000643244
MAG256	Bacteria	Bacteroidota	Bacteroidia	Chitinophagales	Chitinophagaceae	BSSC1	Unresolved_BSSC1	50.21	7.14	0	0.00256429	0.309733	0.188985	0.147399	0.0775018	0.0136632	0.00913768	0.0079653	0.016734	0.0141656	0.0403916	0.0289768	0.0286102	0.035988	0.0241682	0.0290384	0.0179351	0.0134177	0.0186404	0.0243712	0.0649277	0.101375	0.0208261	0.0193954	0.0322213	0.0041151	0.00357876	0.00184671	0.0174733	0.367599	0.224242	0.00216728	0.0650259	0.00648106	0.0513495	0.0188967	0.0131854	0.0344239	0.027653
MAG313	Bacteria	Bacteroidota	Bacteroidia	Chitinophagales	Chitinophagaceae	BSSC1	Unresolved_BSSC1	98.47	0.74	0	0.0193475	2.21979	1.20647	0.0465427	0.118938	0.0117446	0.0341856	0.0171665	0.150118	0.0861702	0.494248	0.330801	0.296644	0.464042	0.307812	0.366508	0.208263	0.17697	0.00112532	0.0148459	1.01334	1.36789	0.188139	0.178204	0.00411852	0.000475225	0.00133326	0.000306268	0.00105881	2.48505	1.02328	0.00434478	0.16506	0.0144397	0.0276786	0.0324789	0.00856614	0.0813655	0.0182274
MAG528	Bacteria	Bacteroidota	Bacteroidia	Chitinophagales	Chitinophagaceae	BSSC1	Unresolved_BSSC1	97.4	6.28	5.88	0.000339192	0.138067	0.0483706	0.778725	0.663053	0.00919901	0.0168208	0.0066952	0.0164172	0.00881221	0.0053034	0.00431608	0.0653689	0.0559285	0.034145	0.0984756	0.0486899	0.0315834	0.000145353	0.00197281	0.0308956	0.0923294	0.0240176	0.0153066	0.128401	0.00421014	0.0259074	0.00688345	0.0162886	0.135591	0.0361087	0.00472303	0.0106498	0.00175739	0.0483239	0.0137687	0.00480735	0.0142614	0.0187913
MAG746	Bacteria	Bacteroidota	Bacteroidia	Chitinophagales	Chitinophagaceae	BSSC1	Unresolved_BSSC1	97.04	2.96	44.44	0.00126179	0.0877404	0.0297546	0.00859443	0.0132234	0.395753	1.22291	0.577663	0.00685089	0.00330099	0.0161504	0.01103	0.0146051	0.0182249	0.01199	0.0135248	0.00838812	0.00803638	4.92326e-05	0.000683225	0.0315542	0.0373206	0.00507824	0.00496307	0.0351285	0.00575903	0.0190072	0.0132696	0.00612395	0.100466	0.0293894	0.140211	0.337621	0.0322486	0.0291944	0.0314324	0.0172229	0.0804603	0.0302003
MAG136	Bacteria	Bacteroidota	Bacteroidia	Chitinophagales	Chitinophagaceae	Ferruginibacter	Unresolved_Ferruginibacter	99.01	0.25	0	0.00282208	0.00309334	0.000790069	0.0918069	0.00127244	0.0835551	0.0156287	0.0227873	7.82959e-05	5.74086e-05	0.000182974	0.000270524	0.00154366	0.000529186	0.0003974	0.000537685	0.000213868	0.000301407	0.000128943	0.000111024	0.000523203	0.000410809	0.000162704	0.000111751	4.63854	0.315736	0.840209	0.100392	0.0212221	0.000852821	8.29539e-05	0.0137576	0.000794392	0.006246	0.268759	0.0809197	0.0357625	0.0230603	0.0104656
MAG139	Bacteria	Bacteroidota	Bacteroidia	Chitinophagales	Chitinophagaceae	Ferruginibacter	Unresolved_Ferruginibacter	64.82	1.4	25	0.00185877	0.238261	0.0995699	0.0218603	0.114227	0.00658492	0.105097	0.0780103	0.00143424	0.000990298	0.00310199	0.00220108	0.00612042	0.00613788	0.00463807	0.00530792	0.00342189	0.00242141	0.000267263	0.000278983	0.00695834	0.013253	0.00254694	0.00235335	0.0159895	0.000612513	0.00117889	0.000288074	0.000864221	0.0142777	0.00558754	0.0515802	0.240616	0.0466715	0.0199056	0.0471713	0.0356023	0.082632	0.0187227
MAG169	Bacteria	Bacteroidota	Bacteroidia	Chitinophagales	Chitinophagaceae	Ferruginibacter	Unresolved_Ferruginibacter	97.29	0.25	0	0.00373111	0.952853	0.0283155	0.04726	2.49866	0.0288647	0.313894	0.193822	0.00912503	0.00486059	0.000954898	0.000553344	0.0390398	0.013415	0.00920816	0.0385686	0.026082	0.0171971	2.34441e-05	0.000688918	0.0606464	0.008828	0.00369839	0.00280036	0.010054	0.00493178	0.00291915	0.00171328	0.0073888	0.596698	0.0786166	0.286229	0.219341	0.12764	0.0548237	0.689155	0.715728	0.913428	0.28768
MAG252	Bacteria	Bacteroidota	Bacteroidia	Chitinophagales	Chitinophagaceae	Ferruginibacter	Unresolved_Ferruginibacter	92.62	0.49	0	0.000257786	0.00685662	0.000712473	0.0205474	0.152554	0.0070166	0.055578	0.0243897	2.13534e-05	1.43521e-05	1.14359e-05	3.07413e-05	0.00012653	0.000286502	0.000402628	0.000230929	0.000238737	0.00012869	4.68882e-06	5.69354e-06	0.000257618	0.000126177	4.38049e-05	5.91625e-05	0.00145359	0.000151368	0.00114146	0.000312333	0.00106454	0.00363153	0.00048291	0.566101	0.0193236	0.00683925	0.00257687	0.00463204	0.00459834	0.00777799	0.00251294
MAG378	Bacteria	Bacteroidota	Bacteroidia	Chitinophagales	Chitinophagaceae	Ferruginibacter	Unresolved_Ferruginibacter	98.33	0.25	0	0	0.000961499	4.23251e-05	0.000891874	0.0335028	3.08347e-05	0.000412863	0.000406805	1.06767e-05	4.78405e-06	1.42949e-05	1.22965e-05	2.53059e-05	6.0671e-05	6.27473e-05	4.13604e-05	3.48158e-05	2.37061e-05	0	0	3.18703e-05	1.46718e-05	2.19025e-05	2.95812e-05	0	8.44845e-05	9.35624e-06	3.03236e-06	2.28933e-05	0.000407203	1.77758e-05	1.32289	0.0112555	0.0265511	0.000551754	0.00955984	0.0137044	0.0249829	0.00259442
MAG670	Bacteria	Bacteroidota	Bacteroidia	Chitinophagales	Chitinophagaceae	Sediminibacterium	Unresolved_Sediminibacterium	98.62	0.37	0	0	0	0	1.24738e-05	1.41578e-05	6.85215e-06	5.46839e-06	0	4.27068e-05	7.65447e-05	0.000120077	0.000159855	0.000983317	0.00264256	0.00226936	0.00208181	0.00161645	0.00200486	7.3402	3.26915	0.0272384	0.00370902	0.00254694	0.00487104	0	0	9.35624e-06	0	0.0535874	5.12205e-06	0	0	0	0	0	0	6.96718e-06	7.01668e-06	0
MAG055	Bacteria	Bacteroidota	Bacteroidia	Chitinophagales	Chitinophagaceae	Taibaiella_B	Unresolved_Taibaiella_B	97.62	0	0	0	0.0117489	0.00169301	6.23688e-06	4.95525e-05	0	5.46839e-06	0	2.13534e-05	8.61128e-05	5.71795e-05	8.60757e-05	0.000549501	0.000465144	0.000460147	0.00366729	0.00344179	0.00394199	4.68882e-06	0.000552273	0.000493989	0.000396138	0.000237798	0.000177487	0	0	9.35624e-06	0	0	0.510092	0.0037744	0	0	1.11935e-05	0	1.82006e-05	6.96718e-06	1.40334e-05	1.28649e-05
MAG682	Bacteria	Bacteroidota	Bacteroidia	Chitinophagales	Chitinophagaceae	UBA1930	Unresolved_UBA1930	60.94	1	0	0.000135677	0.00811174	0.0126023	0.000879401	0.00358193	0.000596137	0.00210533	0.00120178	0.0145808	0.0126155	0.00285612	0.00228101	0.014428	0.00406159	0.00277134	0.00816523	0.00402122	0.0028278	4.68882e-06	0.000224895	0.0294136	0.0509844	0.0263518	0.0156682	0.000484531	0.000176009	0.000580087	0.000194071	0.000480758	0.276603	0.0807586	0.000953295	0.00160368	0.000201484	0.000576006	0.00105563	0.00104856	0.00204887	0.00117928
MAG104	Bacteria	Bacteroidota	Bacteroidia	Chitinophagales	Chitinophagaceae	UBA8137	Unresolved_UBA8137	97.51	0.99	0	0	0.00508457	0.00165773	0.00172138	0.000948576	0.000393999	0.000503092	0.000270168	3.5589e-05	5.74086e-05	5.14616e-05	7.37792e-05	0.000516964	0.000444921	0.000324194	0.000654873	0.000460066	0.000328499	0.620024	0.489391	0.00164663	0.000984475	0.000193993	0.000315533	0	0.000109126	0.000799958	0.000194071	0.00792107	0.00573926	0.000755473	8.43398e-05	0.000253212	2.23871e-05	0.00137029	0.000304859	0.000111475	0.000399951	0.000975586
MAG127	Bacteria	Bacteroidota	Bacteroidia	Chitinophagales	Chitinophagaceae	UBA8137	Unresolved_UBA8137	98.52	0.49	0	0	0.00043009	8.11232e-05	0.000137211	0.000431814	7.19476e-05	0.000103899	0.000114899	5.69424e-05	9.56809e-06	0.00263598	0.0035414	0.00760986	0.00845349	0.00481585	0.450856	0.451511	0.508707	1.01586	0.857561	1.09897	0.422623	0.220683	0.390942	0	0.000309777	0.000215193	4.85177e-05	0.0221321	8.19528e-05	0.000109618	5.62265e-05	6.45443e-05	1.67903e-05	0.000121265	0.000118304	4.87702e-05	5.96418e-05	8.791e-05
MAG173	Bacteria	Bacteroidota	Bacteroidia	Chitinophagales	Chitinophagaceae	UBA8137	Unresolved_UBA8137	85.22	0.25	100	0.000189947	0.389694	0.0560949	0.0377799	0.0392686	0.000256956	0.000943297	0.000496861	0.00121714	0.00167442	0.0109585	0.00890269	0.0047286	0.00647157	0.0050041	0.00731045	0.00734862	0.00700347	7.50211e-05	0.00126681	0.0287523	0.0285234	0.00949316	0.00892367	0.00121133	9.85653e-05	0.000505237	9.40031e-05	0.000223209	1.0519	0.0518788	0.00101719	0.000819216	0.00288793	0.00482633	0.00216587	0.00164774	0.00272247	0.00151591
MAG329	Bacteria	Bacteroidota	Bacteroidia	Chitinophagales	Chitinophagaceae	UBA8137	Unresolved_UBA8137	88.55	5.58	66.67	0.00170953	0.427718	0.042378	0.316191	0.140736	0.0302283	0.0521465	0.0322059	0.00692562	0.00338711	0.00121506	0.000836164	0.0803825	0.0443067	0.0301814	0.142345	0.0577047	0.0392235	0.0010925	0.0387673	0.0524399	0.0859252	0.015582	0.0126969	0.75381	0.0398204	0.321906	0.07778	0.105183	0.00727587	0.000776212	0.0284838	0.100605	0.0185701	0.725016	0.0935372	0.0242702	0.101409	0.338749
MAG549	Bacteria	Bacteroidota	Bacteroidia	Chitinophagales	Chitinophagaceae	UBA8137	Unresolved_UBA8137	97.54	0.49	100	0.00302559	0.116451	0.022263	0.000555083	0.00845931	0.0302591	0.0316401	0.0212346	0.000121003	0.000239202	0.00103495	0.000934536	0.0113624	0.0153835	0.0119011	0.0822382	0.0970142	0.112015	1.12127	1.09089	0.032428	0.00585697	0.00330727	0.00578149	0.182063	0.0152882	0.0917987	0.0215631	0.0305282	0.00756527	0.0264386	0.0213661	0.00891208	0.00386177	0.0102165	0.00510981	0.00120532	0.0127212	0.0176442
MAG677	Bacteria	Bacteroidota	Bacteroidia	Chitinophagales	Chitinophagaceae	UBA8137	Unresolved_UBA8137	92.75	0	0	2.71354e-05	1.19914	0.0399584	0.576603	0.813621	0.0425895	0.154351	0.0632752	0.01136	0.00864477	0.000291616	0.000295117	0.00801475	0.00274368	0.001553	0.0194704	0.00500353	0.00325113	1.40665e-05	0.000757241	0.00857841	0.0164089	0.00272216	0.00232706	0.0433656	0.000841325	0.00717623	0.00147676	0.0023065	0.0331192	0.00319076	0.00920837	0.0198052	0.0101973	0.482978	0.149531	0.0656169	0.164843	0.259487
MAG721	Bacteria	Bacteroidota	Bacteroidia	Chitinophagales	Chitinophagaceae	UBA8137	Unresolved_UBA8137	84.01	0.16	0	0.00358187	0.0061019	0.0015625	0.0785536	0.0640855	0.300556	0.202902	0.136947	0.000156592	0.000100465	0.000154385	9.83722e-05	0.00259205	0.00160441	0.0011556	0.00226448	0.00137274	0.00102614	4.68882e-05	0.00156572	0.00130668	0.00118695	0.000309764	0.000253084	2.38547	0.116941	0.856624	0.209214	0.493144	0.00907627	0.000977671	0.0675357	0.171762	0.0202267	0.564874	0.109135	0.040974	0.134355	0.180734
MAG624	Bacteria	Bacteroidota	Bacteroidia	Chitinophagales	Saprospiraceae	Unresolved_Saprospiraceae	Unresolved_Saprospiraceae	92.82	0.55	0	0.00040703	1.24064e-05	3.52709e-05	3.74213e-05	1.41578e-05	0	0	2.4843e-05	0	0	0.00025159	0.000233634	1.44605e-05	0	3.13736e-05	7.58274e-05	0.000159158	9.48246e-05	1.0652	1.34258	0.0311479	0.00972444	0.00941806	0.0135712	0	0	0.00180575	0.00053976	0.0236258	5.12205e-06	5.92528e-06	0	0	3.35806e-05	0	0	0	0	0
MAG243	Bacteria	Bacteroidota	Bacteroidia	Chitinophagales	UBA10324	UBA10324	Unresolved_UBA10324	70.46	5.74	52.63	0.00548134	2.06774e-05	7.05419e-06	0.000470885	2.30065e-05	0.0014458	0.00039099	0.000506177	0.000174386	1.43521e-05	2.57308e-05	2.45931e-05	2.16908e-05	5.05592e-05	2.09158e-05	1.37868e-05	4.47632e-05	5.07989e-05	2.34441e-05	2.27742e-05	0	1.61389e-05	2.50314e-05	6.57361e-06	0.145602	0.0974036	0.245466	0.144698	0.495227	1.28051e-05	0	0.00583989	0.00314281	0.00486919	0.00257687	0.00200206	0.000202048	0.000880594	0.0221083
MAG637	Bacteria	Bacteroidota	Bacteroidia	Chitinophagales	UBA8649	Unresolved_UBA8649	Unresolved_UBA8649	99.01	1.72	0	0.000244218	0.000378396	0.000356237	0.000121619	0.000320321	0.000157599	8.74942e-05	0.00020185	2.84712e-05	0.000775016	5.71795e-05	0.000430378	5.78422e-05	0.000232572	0.000292821	0.000275736	0.000467526	0.000399618	5.24686	3.11819	0.0111201	0.00271281	0.00220276	0.00252755	0.00399738	0.000144328	0.000505237	7.88413e-05	0.0490316	0.000140856	0.000133319	0.000140566	0.000119159	5.59677e-05	0.000151581	9.10028e-05	9.05733e-05	0.000192959	8.57658e-05
MAG306	Bacteria	Bacteroidota	Bacteroidia	Cytophagales	Spirosomaceae	Runella	Unresolved_Runella	99.7	0.55	0	0	4.13548e-06	7.05419e-06	1.87107e-05	3.53946e-06	4.79651e-05	2.73419e-05	3.10538e-05	0	6.69767e-05	0.0010178	0.00179529	0.00520579	0.00444921	0.00351385	0.00815489	0.0125387	0.0144743	1.2118	1.4757	0.19537	0.0128334	0.0144181	0.0205327	0	3.52019e-05	0.000215193	3.03236e-05	0.0257435	0	2.96264e-06	0.000138011	0	4.47742e-05	2.42529e-05	3.64011e-05	0	0	1.28649e-05
MAG078	Bacteria	Bacteroidota	Bacteroidia	Flavobacteriales	Crocinitomicaceae	UBA952	Unresolved_UBA952	98.92	0	0	0	0	4.23251e-05	0.000330555	0.000127421	1.37043e-05	2.18736e-05	0.000105583	0	9.56809e-06	2.28718e-05	1.22965e-05	0	0	0	6.8934e-06	0	0	0.340226	0.119949	0.00259211	0.000742391	0.00128286	0.00125556	0.00411852	1.40808e-05	0.000711074	0.000109165	0.00200316	1.02441e-05	0	1.53345e-05	6.95093e-05	1.11935e-05	0	0	0	0	4.28829e-06
MAG116	Bacteria	Bacteroidota	Bacteroidia	Flavobacteriales	Crocinitomicaceae	UBA952	Unresolved_UBA952	81.08	0	0	0	0	0	0	3.53946e-06	0	0	0	5.69424e-05	0.000162658	0	0	0	0	0	0	0	0	0.226744	0.0834018	0.00021778	8.80306e-06	6.25785e-06	3.2868e-05	0.000969063	3.52019e-05	0	0	0.00165976	0	0	0	9.9299e-06	0	0	0	0	0	0
MAG360	Bacteria	Bacteroidota	Bacteroidia	Flavobacteriales	Flavobacteriaceae	Flavobacterium	Unresolved_Flavobacterium	88.31	1.54	25	2.71354e-05	0.00579794	0.000705419	0.00121931	0.000768063	0.000171304	0.000128507	0.000198744	0.000213534	0.000717607	0.000365949	0.000614826	0.000607343	0.00156396	0.00135952	0.00814455	0.041299	0.0396231	0.0362282	0.0305658	0.147525	0.0784719	0.238793	0.209682	0	7.74441e-05	2.80687e-05	6.06472e-06	0.000595225	0.0121572	0.000337741	1.0223e-05	0.000178738	6.71613e-05	0.000448679	0.00031851	0.000379711	0.000547301	2.78739e-05
MAG358	Bacteria	Bacteroidota	Bacteroidia	Flavobacteriales	Weeksellaceae	Chryseobacterium	Unresolved_Chryseobacterium	85.77	9.78	0	0.00179093	0.00288656	0.000917044	0.00377331	0.00169363	0.00281966	0.0030787	0.00227935	7.82959e-05	0.000277475	0.000285898	6.14826e-05	0.00156535	0.00137184	0.000716365	0.000758274	0.000562026	0.000491056	1.87553e-05	0.000404241	0.000828627	0.000335983	0.000187735	0.000184061	0.0313734	0.0049001	0.0203171	0.0611475	0.00637577	0.00181577	0.000474022	0.00108619	0.0100888	0.00372745	0.0607717	0.0557119	0.00736082	0.00791131	0.376083
MAG121	Bacteria	Bacteroidota	Bacteroidia	NS11-12g	UBA955	UBA955	Unresolved_UBA955	75.06	3.92	23.08	0.000135677	0.00602539	0.061449	0.220224	0.0162674	0.00393313	0.00436924	0.00609276	0.00867305	0.00390378	0.00218998	0.00238553	0.00067603	0.00248077	0.00234779	0.000727254	0.00242716	0.001971	0.00630881	0.0125685	0.000276209	0.00138795	0.00192429	0.00124241	0.110715	0.0041679	0.0174681	0.0100341	0.045197	0.000402081	0.000228123	0.00151812	0.0289159	0.00827762	0.00728193	0.00495055	0.00101024	0.0015963	0.00350139
MAG545	Bacteria	Bacteroidota	Bacteroidia	NS11-12g	UKL13-3	UKL13-3	Unresolved_UKL13-3	93.81	1.51	60	0.0013432	0.398166	0.0653465	0.0132409	0.0205094	0.00217898	0.00543011	0.00839074	0.001299	0.00174618	0.00223	0.00184448	0.00103393	0.00263582	0.00213864	0.00152689	0.00134289	0.000965179	0	0.000190734	0.00322155	0.00758383	0.00284419	0.00210684	0.0092061	0.000323857	0.000898199	0.00037298	0.0135127	0.749812	0.17948	0.00250208	0.0165134	0.00178537	0.0145093	0.00373111	0.00132376	0.00449769	0.00212056
MAG564	Bacteria	Bacteroidota	Bacteroidia	NS11-12g	UKL13-3	UKL13-3	Unresolved_UKL13-3	92.39	0	0	0.0145038	0.26166	0.00710357	0.00662669	0.485989	3.42608e-05	0.000109368	0.000273274	0.000153033	0.000368372	0.00110071	0.000891498	0.00190518	0.000707828	0.000434002	0.000575599	0.00104447	0.000850034	0	0	0.000167319	0.000473898	0.000469339	0.000677081	0	0	9.35624e-06	0	0.000497928	0.00321921	0.00187831	0.0577983	0.000913551	0.00316777	0.000121265	0.00145604	0.00127848	0.00408722	0.00012436
MAG194	Bacteria	Bacteroidota	Bacteroidia	NS11-12g	UKL13-3	Unresolved_UKL13-3	Unresolved_UKL13-3	95.48	0.65	33.33	0	4.13548e-06	0	0	0	6.85215e-06	0	0	0	0	0	0	0	0	0	0	0	0	0.673767	0.26902	0.00363852	0.0026057	0.00944935	0.0103863	0.00121133	0	0	6.06472e-06	0.0047389	5.12205e-06	0	0.00143122	2.97897e-05	0	1.21265e-05	0	0	7.01668e-06	0
MAG400	Bacteria	Bacteroidota	Bacteroidia	NS11-12g	UKL13-3	Unresolved_UKL13-3	Unresolved_UKL13-3	82.3	9.52	0	0.00192661	0.00879616	0.00179882	0.019562	0.00325276	0.00953134	0.00458524	0.00723864	0.000419951	0.000526245	0.00053177	0.000541047	0.00080979	0.000889841	0.00115037	0.000327436	0.00108675	0.00110403	0.341074	0.314733	0.00382709	0.00136888	0.00299125	0.0037601	0.0649272	0.00259086	0.00418224	0.00173148	0.0147662	0.00183369	0.00345444	0.00120376	0.00227395	0.000358193	0.00452317	0.00622004	0.000731554	0.00423106	0.00414678
MAG088	Bacteria	Bacteroidota	Chlorobia	Chlorobiales	Chlorobiaceae	Chlorobium	Unresolved_Chlorobium	98.9	1.65	0	8.14061e-05	2.80037	1.33263	0.00019958	0.000245993	0	0	0	0.00126341	0.00152133	0.00419126	0.00172151	0.000104839	0.000340432	0.000355568	0.000499771	0.000266092	0.000304793	0	0	0.000143416	0.000234748	0.000162704	0.000144619	0	0	0	0	4.57865e-05	0.00184906	0.0033389	3.32248e-05	5.95794e-05	0.000100742	0	0	3.48359e-06	2.10501e-05	0
MAG128	Bacteria	Bacteroidota	Chlorobia	Chlorobiales	Chlorobiaceae	Chlorobium	Unresolved_Chlorobium	63.33	0.55	0	0.000217083	0.221393	0.00500847	8.41979e-05	0.230552	0.000212417	0.000579649	0.000521704	0.00179369	0.00202365	0.00447144	0.00245316	0.000422971	0.000347173	0.000339881	0.00155101	0.000634145	0.000419937	0	0	0.00054445	0.000542855	0.000125157	0.000144619	0	0	0	0	1.14466e-05	0.795821	0.0597298	0.00137499	0.00446845	0.00724782	1.21265e-05	9.10028e-06	7.31554e-05	0.00061396	0
MAG159	Bacteria	Bacteroidota	Chlorobia	Chlorobiales	Chlorobiaceae	Chlorobium	Unresolved_Chlorobium	99.45	0	0	0.000651248	0.135728	3.89484	0.000137211	0.0066595	0.000356312	0.00113469	0.00430716	0.0728614	0.0227912	0.0483424	0.0268249	0.00400195	0.00526152	0.00594531	0.0164787	0.0115066	0.0100514	2.34441e-06	2.84677e-06	0.0111493	0.0104639	0.00298812	0.00292525	0	7.04038e-06	0	0	0.000114466	0.0235794	0.165632	0.0178136	0.00516851	0.0123297	0.000121265	3.64011e-05	6.27046e-05	0.000729735	8.57658e-06
MAG177	Bacteria	Bacteroidota	Chlorobia	Chlorobiales	Chlorobiaceae	Chlorobium	Unresolved_Chlorobium	83.15	0.02	100	0.000108541	0.735007	0.0832606	0.000495832	0.0119014	0.00109634	0.00140811	0.00793425	0.259316	0.0773245	0.22435	0.236001	0.02972	0.0276491	0.0212086	0.230015	0.0330526	0.0264154	1.87553e-05	7.97096e-05	0.00722127	0.0477683	0.00346998	0.00471985	0.00169586	0.000112646	0	0	2.86166e-05	0.88414	0.215953	0.00613891	0.0463875	0.11582	9.70116e-05	7.28022e-05	0.000585243	0.00646938	3.0018e-05
MAG219	Bacteria	Bacteroidota	Chlorobia	Chlorobiales	Chlorobiaceae	Chlorobium	Unresolved_Chlorobium	81.34	5.82	46.15	0	0.00339936	0.036188	6.23688e-06	0.000582241	4.11129e-05	3.28103e-05	1.86323e-05	0.167023	0.0544855	0.786504	0.312891	0.00278727	0.0371677	0.0444617	0.037438	0.0357434	0.039	4.68882e-06	3.41612e-05	0.00527984	0.00685171	0.00165207	0.00230405	0	0	0	0	1.14466e-05	0.100482	0.199596	0.000199349	0.00147955	0.00596056	7.27587e-05	0.000100103	0.00018463	0.000115775	6.00361e-05
MAG225	Bacteria	Bacteroidota	Chlorobia	Chlorobiales	Chlorobiaceae	Chlorobium	Unresolved_Chlorobium	95.43	2.75	16.67	5.42707e-05	0.51709	0.758301	0.000230765	0.000677807	4.79651e-05	0	2.4843e-05	0.145634	0.30227	0.467708	0.269171	0.0226994	0.0627844	0.0441898	0.190827	0.0823045	0.0724493	1.40665e-05	0.000210661	0.0564316	0.0248026	0.0106602	0.0118128	0	4.92826e-05	0	0	0.000114466	0.270621	0.391874	9.71185e-05	0.000714953	0.00459495	6.06323e-05	6.3702e-05	2.78687e-05	0.000133317	8.57658e-06
MAG265	Bacteria	Bacteroidota	Chlorobia	Chlorobiales	Chlorobiaceae	Chlorobium	Unresolved_Chlorobium	91.76	1.65	66.67	0.000217083	0.0376266	0.00195401	0.000452174	1.5789	0.000109634	0.00016952	0.000347803	0.00482943	0.00425302	0.0110642	0.00589618	0.00102308	0.000926918	0.00064316	0.00399472	0.00182783	0.00173055	0	5.69354e-06	0.00385365	0.00142463	0.000450565	0.000423998	0.000969063	0.000394261	0.000130987	0.000163747	0.000595225	0.104121	0.0130386	0.0105425	0.0214833	0.179024	3.63794e-05	5.46017e-05	0.00150491	0.00317154	1.07207e-05
MAG280	Bacteria	Bacteroidota	Chlorobia	Chlorobiales	Chlorobiaceae	Chlorobium	Unresolved_Chlorobium	85.06	1.92	80	5.42707e-05	0.0445205	0.437279	9.35533e-06	0.0031979	6.85215e-05	0.000325369	0.000590022	0.320839	0.302026	1.07538	0.608149	0.107106	0.0669167	0.0703293	0.494539	0.183842	0.119127	1.40665e-05	0.000335919	0.20764	0.157959	0.0522061	0.0692891	0	0.000172489	0	0	5.72332e-05	0.595195	0.154197	0.00414543	0.0136387	0.039905	0.000145517	1.82006e-05	0.000522538	0.00147	5.14595e-05
MAG286	Bacteria	Bacteroidota	Chlorobia	Chlorobiales	Chlorobiaceae	Chlorobium	Unresolved_Chlorobium	98.9	2.75	0	2.71354e-05	0.000653406	0.00279346	0	0.000222986	1.37043e-05	5.46839e-06	1.86323e-05	2.92476	0.274958	3.90574	1.3704	0.121107	0.218732	0.135226	0.106048	0.04347	0.0332292	9.37764e-06	7.4016e-05	0.0994326	0.0729993	0.00763458	0.00466397	0	4.22423e-05	0	0	0	0.000811845	0.00499797	1.53345e-05	0.000397196	0.0020764	0.000218276	0	1.39344e-05	0	1.71532e-05
MAG421	Bacteria	Bacteroidota	Chlorobia	Chlorobiales	Chlorobiaceae	Chlorobium	Unresolved_Chlorobium	97.8	0	0	5.42707e-05	0.0251995	0.010285	1.87107e-05	0.00072028	0	0	1.86323e-05	0.00353755	0.00151654	0.00370809	0.00172151	0.000281981	0.000316837	0.000214387	0.000796188	0.000295934	0.000291247	0	0	0.000225748	0.000330115	4.69339e-05	2.30076e-05	0	1.40808e-05	0	0	0.000125913	3.05758	0.708708	0.00012012	0.000774532	0.00386737	1.21265e-05	0	2.78687e-05	0.00010525	0
MAG474	Bacteria	Bacteroidota	Chlorobia	Chlorobiales	Chlorobiaceae	Chlorobium	Unresolved_Chlorobium	99.45	0	0	0	0.0283963	0.0121826	6.23688e-06	0.00144764	3.42608e-05	1.64052e-05	1.24215e-05	2.5703	1.73356	1.03088	0.705187	0.0237261	0.236128	0.223846	0.442525	0.263971	0.303246	0	5.12419e-05	0.00412454	0.027153	0.0181916	0.0289896	0	0.000168969	0	0	0	0.000729892	0.000474022	0.000301579	0.00105257	0.00555759	0.000218276	0	4.18031e-05	0.000136825	1.71532e-05
MAG504	Bacteria	Bacteroidota	Chlorobia	Chlorobiales	Chlorobiaceae	Chlorobium	Unresolved_Chlorobium	98.08	0	0	0.00127536	0.309946	5.92805	3.11844e-05	1.41578e-05	6.85215e-06	0	0	3.08214	0.395449	0.959641	0.37901	0.00180757	0.032887	0.0357032	0.0601552	0.0465562	0.0285828	0	1.13871e-05	0.0149976	0.0492619	0.00394245	0.00322764	0	4.22423e-05	0	2.42589e-05	0.00240379	1.70054	23.7749	3.57805e-05	0.000178738	0.000666016	4.85058e-05	0	6.96718e-06	0	0
MAG515	Bacteria	Bacteroidota	Chlorobia	Chlorobiales	Chlorobiaceae	Chlorobium	Unresolved_Chlorobium	90.92	1.65	100	0.000515572	0.0102043	0.0048039	3.74213e-05	0.027068	0.000212417	0.000628865	0.00357119	0.223983	0.191013	0.248685	0.169292	0.0293947	0.0282255	0.0299775	0.0617614	0.0354574	0.029758	4.68882e-06	0	0.112149	0.0370389	0.0171903	0.0285722	0	0.000457624	4.67812e-06	0	0	0.0209133	0.00981523	0.25052	1.46512	4.17459	3.63794e-05	0.000596068	0.0299832	0.0832389	1.71532e-05
MAG525	Bacteria	Bacteroidota	Chlorobia	Chlorobiales	Chlorobiaceae	Chlorobium	Unresolved_Chlorobium	84.98	1.21	0	0.000325624	0.00777056	0.00209157	9.35533e-05	0.118393	0.000452242	0.000404661	0.00187565	0.00822107	0.006956	0.0159903	0.0088535	0.00194494	0.00164149	0.00172555	0.00766201	0.00316078	0.00265847	0	0	0.00749217	0.00304439	0.000725911	0.0011701	0	0.000204171	0	2.42589e-05	0	0.014562	0.00299227	0.0217213	0.112292	6.18171	2.42529e-05	0.000764423	0.0250923	0.0307787	2.57297e-05
MAG230	Bacteria	Bacteroidota	Ignavibacteria	Ignavibacteriales	Unresolved_Ignavibacteriales	Unresolved_Ignavibacteriales	Unresolved_Ignavibacteriales	99.44	0.56	0	0.000434166	0.000252264	0.000119921	5.6132e-05	0.503602	0.000294642	0.000935094	0.00436927	0.000968022	0.00301395	0.000526052	0.00187522	0.000419356	0.00115949	0.00114514	0.00123392	0.00110913	0.00116499	0	5.69354e-06	0.000305423	0.00480794	0.00540991	0.00431557	0	0	0	0	0	9.73189e-05	0.000148132	0.0041761	0.00243779	0.000503709	0	9.10028e-06	0.000292621	0.00217517	4.28829e-06
MAG366	Bacteria	Bacteroidota	Ignavibacteria	SJA-28	B-1AR	Unresolved_B-1AR	Unresolved_B-1AR	91.26	1.64	33.33	0.0439186	0.00143088	0.000119921	0.000143448	0.121296	0.217967	0.687776	0.848042	0.00908232	0.00997952	0.0406661	0.0297207	0.112601	0.103356	0.0687606	0.354934	0.0994687	0.0646128	0	5.69354e-06	0.0392084	0.0432333	0.0271528	0.0315007	0	0.00131655	0	1.21294e-05	0.00013736	0.00268908	0.00021331	0.580661	0.114551	0.0623816	0.00092161	0.00831766	0.338458	0.668908	0.00172389
MAG738	Bacteria	Bacteroidota	Kapabacteria	Kapabacteriales	GCA-002839825	Unresolved_GCA-002839825	Unresolved_GCA-002839825	96.89	3.39	0	0.00493863	0.000223316	0.00118158	0	4.6013e-05	0.000116487	6.56207e-05	0.000912982	0.000412833	0.0513424	0.00743334	0.0638067	0.00103754	0.0276693	0.0313527	0.0053286	0.0256045	0.0328973	1.40665e-05	0	0.000740984	0.0113677	0.629862	0.851055	0	0	0	0	0	0.000105002	0.000222198	4.0892e-05	0.000139019	3.35806e-05	0.000109138	0.000373111	4.87702e-05	0.000119284	0.000102919
MAG103	Bacteria	Bacteroidota	Kapabacteria	Palsa-1295	Palsa-1295	PALSA-1296	Unresolved_PALSA-1296	98.34	1.11	0	0.0111255	0.000434225	7.75961e-05	0.000474003	0.00019467	0.000294642	0.000311698	0.000229798	0.000306066	0.000105249	0.000291616	0.000258227	0.000751948	0.000229202	0.000188242	0.000241269	0.000129316	0.000108371	4.68882e-05	8.54031e-05	0.000164663	0.000120308	1.25157e-05	6.57361e-06	0.0700148	0.00498459	0.101932	0.100699	0.785107	0.00039952	8.88792e-05	0.000127788	0.000417056	0.000100742	0.000666955	0.000564217	6.96718e-05	0.0001684	0.000643244
MAG215	Bacteria	Bacteroidota	UBA10030	UBA10030	UBA8401	UBA8401	Unresolved_UBA8401	64.2	4.17	10	0.0164983	0.0173545	0.00225734	0.000162159	0.0520796	0.00272716	0.00457977	0.0210824	0.00109258	0.00203322	0.00781072	0.00662168	9.39935e-05	0.0013415	0.00197654	0.00035501	0.0022307	0.00132416	0	0	0.000366508	0.000627951	0.00295683	0.00264588	0	0.000119686	2.80687e-05	3.63883e-05	2.28933e-05	0.000271469	0.000829539	0.0668456	0.272993	0.238607	1.81897e-05	0.00032761	0.00230265	0.0260565	0.000154378
MAG006	Bacteria	Bdellovibrionota	Bacteriovoracia	Bacteriovoracales	Bacteriovoracaceae	Unresolved_Bacteriovoracaceae	Unresolved_Bacteriovoracaceae	56.7	0.89	0	5.42707e-05	0.000252264	2.11626e-05	0.000149685	0.149008	1.37043e-05	0.000257014	0.000180112	5.69424e-05	0.000124385	0.000148667	0.000209041	0.000202448	0.000283131	0.000282363	0.000268843	0.000295934	0.000372525	0	0	2.92144e-05	5.8687e-05	0.000168962	0.000138046	0	7.04038e-06	0	6.06472e-06	0	5.12205e-05	0.000186646	0.00409431	0.0120251	0.0208368	1.21265e-05	0.000300309	0.00943007	0.0143281	2.57297e-05
MAG166	Bacteria	Bdellovibrionota	Bdellovibrionia	Bdellovibrionales	Bdellovibrionaceae	Unresolved_Bdellovibrionaceae	Unresolved_Bdellovibrionaceae	64.47	0.45	0	0	1.65419e-05	7.05419e-06	6.23688e-06	9.2026e-05	4.11129e-05	1.09368e-05	0	1.42356e-05	2.87043e-05	1.14359e-05	1.22965e-05	5.78422e-05	3.37061e-05	2.09158e-05	0.000127528	6.96316e-05	4.06391e-05	0.0849919	0.081503	0.00480179	0.000795209	0.000394245	0.000368122	0	3.52019e-05	0.000280687	0.000133424	0.00147662	4.09764e-05	0	5.1115e-06	0	5.59677e-05	0.000800346	0.00063702	0	3.50834e-05	9.86307e-05
MAG385	Bacteria	Bdellovibrionota	UBA2394	UBA2428	UBA2428	Unresolved_UBA2428	Unresolved_UBA2428	84.81	1.79	50	2.71354e-05	0.000144742	1.41084e-05	0.000614333	0.000237144	0.0214267	0.0477554	0.0336251	2.13534e-05	0	2.28718e-05	4.91861e-05	5.78422e-05	4.71885e-05	5.22894e-05	3.4467e-05	2.98421e-05	6.77318e-06	0.000126598	5.12419e-05	5.31171e-05	7.33588e-05	1.87735e-05	1.97208e-05	0.0491799	0.00246765	0.0138145	0.00506404	0.00124196	0.000107563	4.1477e-05	0.00104786	0.00107243	0.000503709	0.0570428	0.0138188	0.000484219	0.00311541	0.160136
MAG723	Bacteria	Bdellovibrionota	Unresolved_Bdellovibrionota	Unresolved_Bdellovibrionota	Unresolved_Bdellovibrionota	Unresolved_Bdellovibrionota	Unresolved_Bdellovibrionota	84.07	2.57	50	0.000135677	0.000988379	0.00483917	6.23688e-06	0.000502603	6.16694e-05	3.00761e-05	0.0002888	0.0314749	0.10721	0.210209	0.159806	0.0171683	0.0396721	0.0290572	0.0701886	0.0373922	0.0323758	0	2.84677e-05	0.00501691	0.00318524	0.00938365	0.0127462	0	7.04038e-06	0	0	0	0.00109356	0.00173907	0.000194237	5.95794e-05	0	4.85058e-05	9.10028e-06	0.000209015	0.000649043	8.57658e-06
MAG732	Bacteria	Bdellovibrionota_A	UBA2651	Unresolved_UBA2651	Unresolved_UBA2651	Unresolved_UBA2651	Unresolved_UBA2651	82.37	1.68	0	0	2.27451e-05	0.000130502	0	1.76973e-05	0.000424833	0.000257014	0.000105583	0.000113885	0.000315747	0.000989206	0.00161085	0.00545885	0.0301029	0.0308508	0.210076	0.213615	0.241115	3.75106e-05	6.83225e-05	0.00393598	0.00185744	0.0167867	0.0327924	0.0092061	0.000105606	6.54937e-05	1.21294e-05	3.43399e-05	2.56102e-05	4.74022e-05	9.2007e-05	5.95794e-05	0	4.85058e-05	1.82006e-05	0.000132376	0.000287684	8.14775e-05
MAG155	Bacteria	Bdellovibrionota_B	Oligoflexia	Oligoflexales	Unresolved_Oligoflexales	Unresolved_Oligoflexales	Unresolved_Oligoflexales	89.8	0.84	0	0	0.000260535	0.00189052	2.18291e-05	0.000283157	4.79651e-05	0.000224204	5.58969e-05	2.84712e-05	9.56809e-06	7.43334e-05	2.45931e-05	0.00122915	0.00292569	0.00214909	0.00299863	0.00282505	0.00218774	0.214385	0.62732	0.0202615	0.00338037	0.0041646	0.00479873	0.00314945	0.000197131	0.00138472	0.000127359	0.0108972	1.53661e-05	5.92528e-05	0.000383363	9.9299e-06	0	4.85058e-05	4.55014e-05	1.39344e-05	2.10501e-05	0.000433117
MAG432	Bacteria	Bdellovibrionota_B	Oligoflexia	Oligoflexales	Unresolved_Oligoflexales	Unresolved_Oligoflexales	Unresolved_Oligoflexales	79.08	0.84	0	0	0.000186097	2.82168e-05	0.000249475	8.49471e-05	8.22258e-05	4.92155e-05	4.96861e-05	0.000313183	0.000516677	0.000125795	0.000233634	0.000441046	0.000357285	0.000460147	0.000310203	0.000223816	0.00016933	0.263348	0.0842644	0.00131199	0.000178995	0.000118899	0.000184061	0.000969063	0.000387221	0.000280687	0.000188006	0.00179712	0.000814406	5.33275e-05	0	0.000228388	7.83548e-05	0.000436552	0.000263908	3.48359e-05	8.42002e-05	9.00541e-05
MAG600	Bacteria	Bdellovibrionota_B	Oligoflexia	Oligoflexales	Unresolved_Oligoflexales	Unresolved_Oligoflexales	Unresolved_Oligoflexales	60.22	5.04	0	0.000474869	0.00397833	0.000564335	0.00397601	0.00217677	0.0135741	0.0280884	0.00985027	0.000149474	0.000234418	0.00325637	0.00368281	0.00202086	0.0011696	0.00116605	0.00190258	0.0010967	0.00144269	0.00018052	0.000649064	0.00145275	0.00046216	0.000162704	9.86041e-05	0.123677	0.00877231	0.011976	0.0108953	0.0101474	0.00128563	0.000882867	0.00908569	0.00975612	0.0246426	0.0570671	0.0998847	0.0348498	0.0232042	0.143613
MAG523	Bacteria	Bdellovibrionota_B	UBA2361	UBA2361	Unresolved_UBA2361	Unresolved_UBA2361	Unresolved_UBA2361	51	0.84	0	2.71354e-05	0	0	0.0107462	0.00293775	1.37043e-05	0	0	7.11781e-06	0	0	0	0	0	0	0	0	6.77318e-06	0	0	0	0	0	0	0.0247111	0.00641026	0.119124	0.0617509	0.0217715	0	0	0.00832408	0.00883761	5.59677e-05	3.63794e-05	0.000100103	0.000752455	0.00105952	0.000253009
MAG015	Bacteria	Binatota	Binatia	UBA12015	UBA12015	Unresolved_UBA12015	Unresolved_UBA12015	87.54	0.94	0	0.000244218	0.000543815	0.000190463	0.00240432	0.0007893	0.00268604	0.00178543	0.00162411	0.000177945	2.87043e-05	4.28846e-05	3.68896e-05	0.000426586	9.43771e-05	7.32052e-05	9.30609e-05	0.000114395	0.000115144	0.000267263	0.00027329	0.000124825	0.000164324	3.75471e-05	2.30076e-05	3.77789	0.135253	0.259762	0.373214	0.23572	0.000985995	0.000162945	0.00138011	0.00359462	0.00331329	0.00424426	0.00428623	0.00353933	0.00183135	0.00541397
MAG707	Bacteria	Bipolaricaulota	Bipolaricaulia	UBA7950	UBA7950	Unresolved_UBA7950	Unresolved_UBA7950	56.01	3.54	0	0.215088	0	7.05419e-06	0	7.07892e-06	1.37043e-05	5.46839e-06	0.000108688	0	9.56809e-05	5.71795e-06	9.83722e-05	4.33816e-05	0.000488739	0.000747739	0.000117188	0.000387947	0.000599427	0	0	0	2.93435e-06	0.000103255	0.000111751	0	7.04038e-06	0	0	0	0	5.92528e-06	0.000153345	5.95794e-05	7.83548e-05	0	2.27507e-05	0.0016338	0.00186293	0
MAG697	Bacteria	Caldatribacteriota	Caldatribacteriia	Caldatribacteriales	UBA8910	Unresolved_UBA8910	Unresolved_UBA8910	53.02	0.15	100	0.233255	0	0	6.23688e-06	7.07892e-06	2.74086e-05	3.28103e-05	8.07399e-05	0	1.91362e-05	1.71539e-05	1.22965e-05	7.23027e-06	0.00010786	0.000104579	1.37868e-05	1.98947e-05	0.000135464	0	0	0	0	1.25157e-05	1.97208e-05	0	0	0	0	0	1.02441e-05	5.92528e-06	2.55575e-05	2.97897e-05	2.23871e-05	0	0	0.000181147	0.000582385	0
MAG630	Bacteria	Caldisericota	Unresolved_Caldisericota	Unresolved_Caldisericota	Unresolved_Caldisericota	Unresolved_Caldisericota	Unresolved_Caldisericota	79.34	4.17	50	2.05698	4.13548e-06	2.11626e-05	5.6132e-05	0	1.37043e-05	1.09368e-05	1.86323e-05	0.000825665	0.00397076	0.000234436	0.0063819	0.00352476	0.0589419	0.093598	0.00559744	0.0213868	0.0622218	0	5.69354e-06	5.31171e-06	0.000161389	0.00650191	0.0149747	0	0.000161929	0	6.06472e-06	0	2.04882e-05	0.000139244	5.1115e-05	0.0017427	0.00146635	8.48852e-05	0.00032761	0.068233	0.1295	1.28649e-05
MAG102	Bacteria	Chloroflexota	Anaerolineae	Anaerolineales	Anaerolineaceae	Leptolinea	Unresolved_Leptolinea	78.18	5	0	0.00720444	0.00187957	0.00100522	0.000286897	0.00147065	0.00309717	0.0064445	0.0333083	0.0144634	0.00253076	0.0153355	0.00553344	0.0304503	0.0274199	0.033575	0.0116395	0.00996477	0.0145217	0	5.69354e-05	0.015959	0.00414477	0.00873909	0.0111028	0	0.000109126	6.08155e-05	6.06472e-05	0.000108743	0.00876895	0.00918122	0.322387	0.00784958	0.00561916	0.0010065	0.000746223	0.0215042	0.0469732	0.000634667
MAG160	Bacteria	Chloroflexota	Anaerolineae	Anaerolineales	Unresolved_Anaerolineales	Unresolved_Anaerolineales	Unresolved_Anaerolineales	86.82	5.64	0	0.0156028	0.013614	0.00305799	0.000112264	0.00169894	0.00608471	0.0118582	0.103179	0.00454828	0.0303643	0.0165906	0.032678	0.00655062	0.0326208	0.0329057	0.0122634	0.0275343	0.0325113	0	5.69354e-06	0.0024965	0.00345813	0.0319933	0.0453743	0	0.000429463	0	1.21294e-05	0	0.0160551	0.0118654	1.29921	0.055811	0.0600254	0.000121265	0.000891827	0.0759701	0.335426	0.000158667
MAG217	Bacteria	Chloroflexota	Anaerolineae	Anaerolineales	envOPS12	UBA5195	Unresolved_UBA5195	85.3	5.45	14.29	0.00135677	0.00462553	0.0100593	2.8066e-05	0.00152728	0.000863371	0.000524965	0.00454938	0.000889726	0.0377509	0.0410492	0.0588081	0.0168357	0.103168	0.0878514	0.0474231	0.0768708	0.0562411	4.68882e-06	3.7008e-05	0.0276235	0.363446	0.637597	0.671448	0	2.81615e-05	0	6.06472e-06	1.14466e-05	0.00376471	0.00631931	0.00279599	0.00385776	0.00582064	0.000103075	2.73008e-05	0.000428481	0.00203835	8.57658e-06
MAG628	Bacteria	Chloroflexota	Anaerolineae	Anaerolineales	envOPS12	UBA5195	Unresolved_UBA5195	75.11	3.64	25	0.000868331	0.277141	0.249507	0.000112264	0.0024847	0.000411129	0.000462079	0.00362087	0.000889726	0.00780278	0.0162733	0.0187399	0.0147425	0.0258863	0.0238335	0.0100437	0.0181788	0.0162184	0	0	0.00801537	0.00525542	0.00606073	0.00470342	0.000726797	7.74441e-05	2.80687e-05	2.12265e-05	3.43399e-05	0.0327017	0.0506789	0.00524951	0.00340099	0.00440466	7.27587e-05	0	0.000630529	0.00181732	7.2901e-05
MAG387	Bacteria	Chloroflexota	Anaerolineae	Thermoflexales	Unresolved_Thermoflexales	Unresolved_Thermoflexales	Unresolved_Thermoflexales	79.7	3.01	0	0	0.000113726	0	0.000249475	1.59276e-05	0.0529671	0.141667	0.0381993	0	0	0	0	0.000115684	6.74122e-06	1.04579e-05	6.8934e-06	2.48684e-06	6.77318e-06	0	0	5.31171e-06	0	0	0	1.58878	0.282358	0.688675	0.271181	0.0172844	1.02441e-05	0	0.0232931	6.95093e-05	4.47742e-05	0.00142486	0.000832676	0.000693234	0.000540285	0.00159953
MAG678	Bacteria	Chloroflexota	Dehalococcoidia	GIF9	UBA5629	UBA1162	Unresolved_UBA1162	66.17	1.98	50	3.1344	7.85741e-05	8.81774e-05	3.74213e-05	0.00085655	0.00486503	0.00310604	0.0122041	0.0127871	0.0445777	0.0118304	0.0964109	0.00613127	0.0679043	0.0963171	0.0134146	0.0409881	0.0706307	0	1.13871e-05	0.000334638	0.00280964	0.0165645	0.0265114	0	2.81615e-05	0	0	0.000148806	0.000735014	0.000642893	0.00295189	0.0178937	0.0499008	0.000145517	0.000609719	0.0162091	0.0489905	1.28649e-05
MAG184	Bacteria	Chloroflexota	Dehalococcoidia	UBA2979	UBA2979	Unresolved_UBA2979	Unresolved_UBA2979	74.36	2.07	33.33	0.000461301	9.92515e-05	0.000282168	0.118476	0.138209	0.00111347	0.000935094	0.00212408	0.000807871	0.00024877	0.000202987	0.000356599	3.61514e-05	0.000141566	0.000235302	6.8934e-05	0.000134289	8.12782e-05	0	0	3.7182e-05	0.000223011	0.000162704	3.2868e-05	0.0070257	0.000506907	0.000196481	0.000366915	0.000515098	2.56102e-05	0.000420695	0.00328669	0.00224912	0.00239542	0.000606323	0.000955529	0.00390162	0.00430474	0.000334487
MAG701	Bacteria	Chloroflexota	Dehalococcoidia	UBA2979	UBA2979	Unresolved_UBA2979	Unresolved_UBA2979	73.6	6.71	45.45	0.00040703	2.48129e-05	2.11626e-05	0.00314027	0.000247762	0.00116487	0.00101985	0.000751502	1.42356e-05	9.56809e-06	5.71795e-06	0	5.78422e-05	3.37061e-05	5.22894e-05	1.37868e-05	1.98947e-05	1.35464e-05	0	0	0	0	0	0	0.884027	0.128441	0.0646189	0.144158	0.0452943	2.04882e-05	8.88792e-06	0.0103789	0.0142345	0.000968241	0.0994672	0.0479494	0.0248136	0.00992159	0.136445
MAG490	Bacteria	Chloroflexota	Dehalococcoidia	UBA2979	Unresolved_UBA2979	Unresolved_UBA2979	Unresolved_UBA2979	71.36	0.11	100	0.00132963	4.13548e-06	3.52709e-05	0.000798321	0.000187591	0.000661233	0.000606991	0.000285695	0	0	5.71795e-06	0	0	6.74122e-06	4.18315e-05	0	0	0	0	0	5.31171e-06	1.17374e-05	1.25157e-05	0	2.27875	0.253306	0.226552	0.370127	0.111141	5.12205e-06	0	0.0122267	0.00105257	0.00106339	0.0154734	0.0100194	0.00738172	0.00288737	0.013596
MAG094	Bacteria	Chloroflexota	UBA2235	UBA12225	UBA12225	UBA12225	UBA12225 sp002347925	97.69	0.99	0	0.000596978	0.0395786	0.000275113	0.258497	0.0777761	1.06324	1.40664	0.738944	0.0144847	0.00646803	0.00426273	0.00842927	0.0152884	0.00851416	0.00715842	0.00410502	0.00455341	0.00363381	0.0205019	0.173052	0.0183121	0.00215968	0.00237172	0.00180117	31.4139	0.955013	0.733978	0.370105	0.605212	0.0171896	0.00902716	0.145596	0.29538	0.17603	1.17483	0.663001	0.133599	0.134012	0.697621
MAG019	Bacteria	Chloroflexota_A	Ellin6529	CSP1-4	CSP1-4	Unresolved_CSP1-4	Unresolved_CSP1-4	87.96	2.78	0	0.14067	0.00039287	0.000454995	0.000274423	0.00109369	0.000202138	0.000300761	0.000599339	0.00107479	0.041382	0.000849116	0.0209348	0.0293477	0.318762	0.510768	0.053834	0.181398	0.365274	0	1.70806e-05	0.000767542	0.00388508	0.0456823	0.074686	0.0121133	0.00528732	0.00330275	0.00754754	0.00560313	0.000842577	0.00184276	0.0066884	0.00779	0.0136505	0.00159463	0.00519626	0.586232	0.514162	0.00166386
MAG261	Bacteria	Chloroflexota_A	Ellin6529	CSP1-4	CSP1-4	Unresolved_CSP1-4	Unresolved_CSP1-4	87.91	5.71	12.5	0.00328338	0.00151772	0.00140731	0.0012848	0.355978	0.000280938	0.000418332	0.00109309	0.00029183	0.00057887	0.000886283	0.00116817	0.000271135	0.000310096	0.000648389	0.000337777	0.000375513	0.000579107	0	0	5.04612e-05	0.000212741	0.000181478	0.000157767	0.000363399	0.000496346	3.27468e-05	0.00011523	0.000303336	0.000386715	0.000764361	0.0502742	0.0101632	0.0538521	0.00016977	0.00180641	0.0137323	0.00522041	0.000317334
MAG344	Bacteria	Chloroflexota_A	Ellin6529	CSP1-4	UBA10416	UBA10416	Unresolved_UBA10416	77.08	4.63	12.5	6.78384e-05	0.000663744	0.000296276	0.231669	0.0385076	0.00149377	0.000907752	0.000645919	0.000366567	0.000181794	6.86154e-05	0.000110669	0.000892938	0.000478627	0.000533352	0.00129596	0.000599329	0.000450417	2.57885e-05	5.97822e-05	0.000932205	0.000324246	0.00011577	5.58757e-05	0.00993289	0.0037138	0.00300335	0.00362064	0.00297612	3.58543e-05	5.33275e-05	0.00195259	0.000774532	0.00110256	0.00651797	0.00559212	0.00469936	0.000975319	0.00777896
MAG417	Bacteria	Chloroflexota_A	Ellin6529	CSP1-4	UBA10416	UBA10416	Unresolved_UBA10416	63.69	1.23	25	4.0703e-05	0	0	0.0372934	0.00907518	0.00300124	0.00232953	0.000645919	3.5589e-05	9.56809e-06	3.14487e-05	2.45931e-05	7.23027e-06	1.34824e-05	2.09158e-05	0	4.97368e-06	0	0.000121909	0.000222048	0	4.40153e-06	1.25157e-05	6.57361e-06	0.670834	0.0630747	0.062074	0.0855792	0.142087	0	1.18506e-05	0.011437	0.00136536	0.000738774	0.0354092	0.0141191	0.0113042	0.00663077	0.00648604
MAG672	Bacteria	Chloroflexota_A	Ellin6529	CSP1-4	UBA10416	UBA10416	Unresolved_UBA10416	59.17	2.47	0	5.42707e-05	0.00107522	0.000257478	0.0371063	0.0155064	0.00111005	0.00133702	0.00105893	8.54137e-05	7.65447e-05	7.14744e-05	6.14826e-05	0.000979702	0.000269649	0.000329423	0.000234376	0.000203921	0.000125304	2.34441e-05	6.54757e-05	0.000239027	0.000443087	5.94496e-05	3.94416e-05	0.0289507	0.0015876	0.00212387	0.00194981	0.00548866	0.00042513	0.000130356	0.00326114	0.0655274	0.101962	0.0439887	0.0603076	0.0248275	0.0247303	0.0771957
MAG705	Bacteria	Chloroflexota_A	Ellin6529	CSP1-4	UBA10416	UBA10416	Unresolved_UBA10416	84.72	0	0	0.000569842	4.96257e-05	2.82168e-05	0.00272864	0.000729129	0.0282891	0.0288567	0.00814541	3.5589e-05	1.91362e-05	0.000171539	6.14826e-05	0	3.37061e-05	1.04579e-05	4.13604e-05	2.98421e-05	2.03195e-05	0.000121909	0.000330225	2.12468e-05	8.50962e-05	6.25785e-06	1.6434e-05	0.273397	0.0258523	0.0199569	0.027179	0.0544516	1.53661e-05	9.48045e-05	0.000695164	0.0197108	0.00575348	0.569592	0.215294	0.171929	0.107545	0.0959913
MAG527	Bacteria	Coprothermobacterota	Unresolved_Coprothermobacterota	Unresolved_Coprothermobacterota	Unresolved_Coprothermobacterota	Unresolved_Coprothermobacterota	Unresolved_Coprothermobacterota	93.22	3.39	33.33	1.86522	0.0180803	7.05419e-05	1.24738e-05	0.000102644	8.9078e-05	0.000776511	0.000192534	0.000234888	0.00187535	0.000217282	0.00229945	0.000744718	0.00937704	0.0111324	0.00134421	0.00660008	0.0129774	0	0	5.31171e-06	3.52122e-05	0.00112016	0.0024914	0	2.81615e-05	0	0	3.43399e-05	5.12205e-06	5.92528e-05	0.000112453	0.0223224	0.0611055	2.42529e-05	0.00031851	0.046384	0.0544109	0.000167243
MAG551	Bacteria	Coprothermobacterota	Unresolved_Coprothermobacterota	Unresolved_Coprothermobacterota	Unresolved_Coprothermobacterota	Unresolved_Coprothermobacterota	Unresolved_Coprothermobacterota	83.62	0	0	1.77304	8.27096e-06	2.82168e-05	6.23688e-06	0	0	0	0	0.000149474	0.000708039	1.71539e-05	0.00100832	0.000253059	0.00614125	0.011535	0.00066866	0.00218345	0.00801606	0	0	0	1.76061e-05	0.000738426	0.00227447	0	0.000176009	0	0	1.14466e-05	0	8.88792e-05	5.1115e-06	0.00186682	0.00170142	2.42529e-05	0.000436813	0.0668466	0.170397	1.71532e-05
MAG615	Bacteria	Cyanobacteria	Cyanobacteriia	Cyanobacteriales	Microcystaceae	Unresolved_Microcystaceae	Unresolved_Microcystaceae	98.18	0.44	0	0.00526426	0.256458	0.0698153	0.0012505	0.0089743	0.00025353	0.000142178	4.34753e-05	0	0	0	0	7.23027e-05	1.34824e-05	0	6.8934e-06	0	0	9.37764e-06	1.13871e-05	0	0	0	0	0.00896383	0.00290063	0.0109983	0.00246834	0.00394909	0.0146106	0.0100937	0.00336337	0.000794392	0.000470129	0.255141	0.0666277	0.0451821	0.00911467	1.39404
MAG608	Bacteria	Cyanobacteria	Cyanobacteriia	Cyanobacteriales	Nostocaceae	UKL13-PB	UKL13-PB sp001593825	98.78	2.4	12.5	0	0.000564493	0.000514956	0.00207688	0.000923799	0.00335755	0.000596054	0.000375751	5.33835e-05	0.000110033	0.000188692	0.000159855	0.000234984	0.000114601	2.09158e-05	0.000610066	0.000228789	7.4505e-05	0.00434419	0.0059896	0.00947875	0.000377064	0.00011577	0.000101891	0.0628679	0.00273167	0.00674585	0.00261692	0.00416657	0.000281713	5.92528e-05	0.000398697	0.000307827	0.000274242	2.5768	0.0370199	0.0028008	0.00709036	0.167108
MAG583	Bacteria	Cyanobacteria	Cyanobacteriia	Cyanobacteriales	Nostocaceae	Unresolved_Nostocaceae	Unresolved_Nostocaceae	98.56	0.11	100	0	2.48129e-05	2.82168e-05	6.23688e-06	0.00219801	7.87997e-05	1.09368e-05	1.24215e-05	0.000177945	0.00637713	0.00389678	0.00988026	0.0504528	0.0266919	0.00893626	0.467293	0.0494981	0.0305538	5.46006	6.88596	13.6466	0.538437	0.151715	0.14504	0	0.00038018	0.000626868	1.21294e-05	0.120407	3.58543e-05	0.000242936	0	0	0.000761161	0.00349242	0.00432263	0.00222601	3.50834e-05	0.00137225
MAG645	Bacteria	Cyanobacteria	Cyanobacteriia	Pseudanabaenales	Pseudanabaenaceae	Pseudanabaena	Unresolved_Pseudanabaena	98.82	0.94	0	0	0	7.05419e-06	6.23688e-06	3.53946e-06	0.00434769	0.0196178	0.00604618	7.11781e-05	0.00243986	0.016239	0.0174242	0.000426586	0.000626934	0.000606557	0.00498393	0.00148962	0.00119208	0.301991	1.80957	0.0510083	0.0333137	0.00973408	0.0100412	0.0150205	0.000105606	0.000430387	1.21294e-05	0.0282789	0.000181833	0.000139244	5.1115e-06	5.46144e-05	0.00180776	0	1.82006e-05	1.39344e-05	0	1.28649e-05
MAG748	Bacteria	Cyanobacteria	Cyanobacteriia	Pseudanabaenales	Pseudanabaenaceae	Pseudanabaena	Unresolved_Pseudanabaena	72.44	0.59	0	0.000135677	3.10161e-05	3.17438e-05	6.54873e-05	8.49471e-05	0.000572155	0.00153115	0.000807399	0.000313183	6.69767e-05	0.000134372	8.60757e-05	2.16908e-05	3.70767e-05	5.22894e-05	4.82538e-05	4.22763e-05	2.70927e-05	0.000255541	0.000939434	5.04612e-05	8.21619e-05	3.44182e-05	3.94416e-05	0.000726797	3.87221e-05	0.000229228	0.000254718	2.86166e-05	0.0202449	0.0229101	0.00012012	0.0223522	0.84256	2.42529e-05	0.000232057	0.000341392	0.00153665	0.000259442
MAG607	Bacteria	Cyanobacteria	Cyanobacteriia	Pseudanabaenales	Pseudanabaenaceae	Unresolved_Pseudanabaenaceae	Unresolved_Pseudanabaenaceae	97.25	0.94	50	2.71354e-05	1.65419e-05	3.52709e-05	0	0.000608787	0.000130191	0.000667143	0.000198744	0.000306066	0.00110033	0.00122364	0.000946833	0.000318132	0.000357285	0.000282363	0.075948	0.030337	0.0133669	1.65943	4.84682	0.325873	0.257709	0.0471592	0.0349716	0	2.81615e-05	0.000102919	2.42589e-05	0.0719478	1.28051e-05	3.55517e-05	0	9.9299e-06	0.000212677	0	3.64011e-05	6.96718e-06	0	1.71532e-05
MAG619	Bacteria	Cyanobacteria	Cyanobacteriia	Synechococcales	Cyanobiaceae	BAIKAL-G1	Unresolved_BAIKAL-G1	65.81	2.17	62.5	6.78384e-05	0.000628593	0.000130502	0.000118501	0.00045659	0.000791423	0.00361734	0.00275758	0.000213534	0.000258339	0.00144664	0.00217649	0.00195217	0.000640416	0.000857546	0.00358457	0.00378249	0.00483605	0.093331	0.057203	0.00527453	0.00189412	0.000794747	0.000772399	0.0344017	0.00108774	0.00276009	0.00138579	0.00168265	0.000875871	0.000254787	0.000209572	9.9299e-05	0.000246258	0.00418969	0.00124219	0.00036926	0.000224534	0.0024722
MAG057	Bacteria	Cyanobacteria	Cyanobacteriia	Synechococcales	Cyanobiaceae	Unresolved_Cyanobiaceae	Unresolved_Cyanobiaceae	96.95	0.72	33.33	0.000135677	5.99644e-05	1.41084e-05	1.24738e-05	7.43287e-05	1.71304e-05	0.000322635	0.000136637	0.000103208	6.69767e-05	0.000108641	0.000196744	0.000672415	0.000562892	0.000538581	0.0216625	0.0165176	0.0251861	1.44184	0.889824	0.0403079	0.0040318	0.00323218	0.00406249	0.0266492	0.000721638	0.00123502	0.000403304	0.0154472	2.30492e-05	0.000139244	0.000457479	1.48948e-05	0	0.000594196	0.000159255	0.000623562	7.36752e-05	0.000370937
MAG182	Bacteria	Cyanobacteria	Cyanobacteriia	Synechococcales	Cyanobiaceae	Unresolved_Cyanobiaceae	Unresolved_Cyanobiaceae	59.36	1.75	50	0.000325624	0.000626525	9.87586e-05	0.000146567	0.000245993	0.00062012	0.00641168	0.00377304	1.77945e-05	0.000114817	0.000125795	0.000288968	0.000806175	0.000468515	0.000517665	0.000754827	0.000557053	0.000717957	0.0123246	0.00584157	0.000517892	9.83008e-05	0.000125157	7.55965e-05	2.12782	0.0208395	0.0282184	0.00477596	0.00939196	8.70748e-05	0.00016887	0.0194365	0.00115683	0.0074549	0.51307	0.147547	0.184428	0.0725841	0.112941
MAG263	Bacteria	Cyanobacteria	Cyanobacteriia	Synechococcales	Cyanobiaceae	Unresolved_Cyanobiaceae	Unresolved_Cyanobiaceae	87.82	0.42	66.67	0.000651248	4.54903e-05	3.8798e-05	0.000149685	4.95525e-05	0.000301495	0.00288457	0.00123284	0.000110326	0.000612358	0.000245872	0.000430378	0.000361514	0.000593227	0.000627473	0.000286076	0.000186513	0.000314953	0.00220375	0.00100491	0.000191222	9.53664e-05	0.000469339	0.000907158	0.537224	0.0241485	0.0250607	0.00603439	0.0190987	7.17087e-05	4.1477e-05	0.720446	0.00178738	0.00388976	0.061087	0.029494	0.0150073	0.00435736	0.0234655
MAG445	Bacteria	Cyanobacteria	Cyanobacteriia	Synechococcales	Cyanobiaceae	Unresolved_Cyanobiaceae	Unresolved_Cyanobiaceae	99.46	0.27	0	0.00691951	8.27096e-05	7.05419e-06	2.49475e-05	2.47762e-05	0.147201	2.35841	1.61172	0.000761605	0.0015596	0.000548923	0.00234864	0.0783797	0.0278851	0.0321318	0.0661766	0.0491947	0.0779593	0.106708	0.129878	0.0329379	0.00326447	0.00435546	0.00580778	0.668048	0.0209733	0.0547387	0.0244651	0.00709119	0.000422569	5.33275e-05	0.00139544	0.00109229	0.000475726	0.0590073	0.0210444	0.0323277	0.0142298	0.0305519
MAG507	Bacteria	Cyanobacteria	Cyanobacteriia	Synechococcales	Cyanobiaceae	Unresolved_Cyanobiaceae	Unresolved_Cyanobiaceae	82.39	3.58	40	0.00265926	0.0013585	0.0012627	0.000137211	0.00100521	0.00296013	0.0198448	0.0155362	2.49123e-05	1.43521e-05	5.71795e-06	1.22965e-05	0.000285596	0.000104489	5.75183e-05	0.000155101	6.71447e-05	9.82111e-05	0.00173955	0.000765781	5.31171e-05	1.61389e-05	2.19025e-05	1.31472e-05	0.0689246	0.00225292	0.00860774	0.00216207	0.00210046	0.000240736	0.00101619	0.285853	0.00181717	0.00409684	0.0277999	0.0162895	0.0326029	0.00816391	0.0759542
MAG712	Bacteria	Cyanobacteria	Cyanobacteriia	Synechococcales	Cyanobiaceae	Unresolved_Cyanobiaceae	Unresolved_Cyanobiaceae	78.31	1.49	66.67	0.000515572	0.474381	0.0100769	0.00296252	0.0031979	0.00116829	0.296078	0.0539032	0.000302507	0.000124385	0.000268744	0.000245931	0.000206063	0.000182013	0.000256218	0.000230929	0.000325776	0.000335273	8.67432e-05	5.40886e-05	2.92144e-05	6.60229e-05	5.63206e-05	8.21701e-05	0.0551154	0.00111942	0.00417288	0.00171631	0.000148806	0.000591597	0.00110803	0.00329947	0.00044188	0.00167343	0.0190931	0.00696171	0.000411063	0.000368376	0.146565
MAG739	Bacteria	Cyanobacteria	Cyanobacteriia	Synechococcales	Cyanobiaceae	Unresolved_Cyanobiaceae	Unresolved_Cyanobiaceae	98.91	0.82	0	0.0177058	0.000740251	9.87586e-05	3.74213e-05	0.000704353	0.000315199	0.00109915	0.000630392	0.0122391	0.0105058	0.0104982	0.0200618	0.155679	0.128973	0.126896	0.161661	0.150267	0.166525	6.29306	2.6929	0.187389	0.0304644	0.042544	0.0407695	2.82397	0.213559	0.276884	0.112782	0.0951444	0.00230236	0.000391068	0.00245096	0.000705023	0.000397371	0.0229008	0.0125993	0.0151884	0.00402758	0.00656966
MAG118	Bacteria	Cyanobacteria	Vampirovibrionia	Gastranaerophilales	Gastranaerophilaceae	Unresolved_Gastranaerophilaceae	Unresolved_Gastranaerophilaceae	79.43	1.57	0	0	0.00149291	0.00610187	0.000545727	0.000562774	0.000246677	0.000185925	0.000360224	0.315077	0.0799893	0.0794138	0.0811571	0.000491658	0.00275042	0.00269813	0.00318475	0.00172089	0.00163911	9.37764e-06	2.27742e-05	0.000929549	0.00510577	0.00102003	0.000611345	0.00387625	2.11211e-05	7.48499e-05	1.21294e-05	0.000297612	0.000343177	0.00205607	2.0446e-05	0.00099299	0.000347	0.000339541	0.000227507	4.87702e-05	0.0001684	0.000180108
MAG017	Bacteria	Cyanobacteria	Vampirovibrionia	Gastranaerophilales	UBA9579	UBA9971	Unresolved_UBA9971	95.3	3.42	0	0.000162812	0.00351516	0.76472	7.48426e-05	2.83157e-05	6.85215e-05	1.64052e-05	2.4843e-05	0.00035589	0.000325315	3.43077e-05	0.000110669	0	9.43771e-05	8.36631e-05	5.51472e-05	1.98947e-05	2.03195e-05	0	1.13871e-05	5.84288e-05	3.81466e-05	3.75471e-05	1.31472e-05	0	0	0	0	2.28933e-05	0.00037391	0.0169315	1.0223e-05	3.97196e-05	1.11935e-05	0	0	2.09015e-05	1.40334e-05	8.57658e-06
MAG009	Bacteria	Cyanobacteria	Vampirovibrionia	Gastranaerophilales	Unresolved_Gastranaerophilales	Unresolved_Gastranaerophilales	Unresolved_Gastranaerophilales	80.06	5.08	0	0.00035276	0.000980108	0.000811232	0	7.78681e-05	5.48172e-05	7.1089e-05	0.000540336	0.00576542	0.0235997	0.00291044	0.0273106	9.39935e-05	0.00413237	0.0056368	0.000637639	0.0126481	0.0108743	0	3.41612e-05	0.00124825	0.00207605	0.142294	0.124406	0	0	0	0	0	0.000145978	0.000651781	4.0892e-05	7.94392e-05	8.95483e-05	0	0	6.96718e-06	0.000175417	0
MAG391	Bacteria	Cyanobacteria	Vampirovibrionia	Gastranaerophilales	Unresolved_Gastranaerophilales	Unresolved_Gastranaerophilales	Unresolved_Gastranaerophilales	95.73	2.56	0	0	0.000260535	3.52709e-05	1.87107e-05	0.000937957	3.76868e-05	4.10129e-05	5.58969e-05	6.05013e-05	9.56809e-05	0.000217282	0.000332006	0.000339823	0.000259537	0.000167326	0.0520072	0.0201608	0.0117684	0.000194586	0.0016739	1.66662	0.0793625	0.0783577	0.0732464	0	9.15249e-05	9.35624e-06	6.06472e-06	1.14466e-05	0.000271469	8.29539e-05	3.57805e-05	2.97897e-05	0	9.09484e-05	0.000668871	1.39344e-05	4.56084e-05	6.86127e-05
MAG303	Bacteria	Dependentiae	Babeliae	Babeliales	GCA-2401785	Unresolved_GCA-2401785	Unresolved_GCA-2401785	69.32	0	0	0	0	0	3.74213e-05	5.30919e-05	1.37043e-05	5.46839e-06	0	7.11781e-06	9.56809e-06	0	1.22965e-05	7.23027e-06	6.74122e-06	2.09158e-05	4.13604e-05	6.96316e-05	1.35464e-05	0.0709583	0.053784	0.000733016	0.000305173	0.000206509	0.00023665	0.000242266	1.40808e-05	0	0	0.000904284	5.12205e-06	0	0	0	1.11935e-05	1.21265e-05	3.64011e-05	6.96718e-06	7.01668e-06	1.71532e-05
MAG312	Bacteria	Desulfobacterota	BSN033	BSN033	UBA1163	Unresolved_UBA1163	Unresolved_UBA1163	81.18	7.1	15.38	1.86815	0.000306025	0.000144611	3.74213e-05	0.000219447	0.000256956	0.000773777	0.00298738	0.00311048	0.00897966	0.00289042	0.00929617	0.00155451	0.00725018	0.0141286	0.00333641	0.00644092	0.0138105	0	5.69354e-06	9.56108e-05	0.00017166	0.00418963	0.006051	0	1.40808e-05	0	0	3.43399e-05	0.000384154	0.000518462	0.00240241	0.0025073	0.001735	4.85058e-05	0.000154705	0.0272974	0.0568843	1.71532e-05
MAG676	Bacteria	Desulfobacterota	Desulfobacteria	Desulfobacterales	Desulfatirhabdiaceae	RAAP-1	Unresolved_RAAP-1	96.13	1.34	25	0.00256429	0.000576899	0.002603	3.11844e-05	0.00324215	0.0115973	0.00216548	0.19031	3.22663	0.094327	3.70947	0.359009	1.33293	0.0621473	0.0555889	0.792865	0.11295	0.0633462	1.87553e-05	9.67902e-05	0.455933	0.129405	0.0134606	0.00543309	0	0.000661795	0	0	9.72964e-05	0.246112	0.422475	0.0741577	0.222072	0.163638	9.70116e-05	0.000100103	0.00304814	0.342997	0.000141514
MAG092	Bacteria	Desulfobacterota	Desulfomonilia	Desulfomonilales	Desulfomonilaceae	Unresolved_Desulfomonilaceae	Unresolved_Desulfomonilaceae	93.87	0	0	3.34971	0.000680286	0.000419724	0.000686057	3.71643e-05	0.000479651	0.000426534	0.0029408	0.00488993	0.0222171	0.0011779	0.0367851	0.023737	0.130837	0.303331	0.0382273	0.0808597	0.275713	5.1577e-05	0.000108177	0.00179536	0.00293582	0.060116	0.139071	0	0.0017953	0	6.06472e-06	1.14466e-05	0.00168259	0.00199386	0.00527762	0.0453796	0.0286499	0.00181897	0.00743948	1.06614	2.08797	0.00058964
MAG373	Bacteria	Desulfobacterota	Desulfomonilia	Desulfomonilales	Desulfomonilaceae	Unresolved_Desulfomonilaceae	Unresolved_Desulfomonilaceae	94.52	0.43	0	0.392201	0.0127993	0.0161541	0.00184924	0.000883096	0.0189154	0.0498334	0.370034	0.0124917	0.187429	0.00505181	0.170411	0.156402	0.692566	1.24646	0.485175	0.733601	1.29839	9.84652e-05	0.0001765	0.0162007	0.0215029	0.194316	0.280624	0	0.00403061	0	1.81941e-05	0.000274719	0.0341641	0.0439893	0.0301604	0.0880683	0.0402184	0.00281334	0.0107247	1.39822	4.17496	0.00138941
MAG722	Bacteria	Desulfobacterota	Desulfomonilia	Desulfomonilales	Desulfomonilaceae	Unresolved_Desulfomonilaceae	Unresolved_Desulfomonilaceae	77.74	0	0	0.0297132	0.0217257	0.0195189	0.000399161	0.00229003	0.000736606	0.00154755	0.00336002	0.016314	0.0488547	0.0110385	0.0564103	0.108859	0.213518	0.342318	0.219021	0.196364	0.285937	0.000150042	0.000398548	0.0133589	0.00563396	0.036039	0.0449668	0.0823703	0.00323857	0.00643709	0.00147373	0.000412079	0.0790076	0.0872083	0.00212638	0.0205797	0.00823845	0.00189173	0.00518716	0.2643	0.694946	0.00100775
MAG506	Bacteria	Desulfobacterota	Syntrophia	Syntrophales	Smithellaceae	FEN-1160	Unresolved_FEN-1160	92.9	1.55	50	0.00118039	7.44386e-05	0.000172828	0	7.78681e-05	0.00150405	0.000809321	0.00684426	0.155083	0.545697	0.510805	0.76185	0.0353163	0.5742	0.621737	0.423603	0.465539	0.600443	0	0	0.000414313	0.00756769	0.0237642	0.0396224	0	0.000225292	0	0	1.14466e-05	0.000435374	0.000340704	0.000751391	0.00136536	0.00116413	0.000509311	1.82006e-05	0.000348359	0.00901644	3.0018e-05
MAG080	Bacteria	Desulfobacterota	Syntrophia	Syntrophales	UBA2185	Unresolved_UBA2185	Unresolved_UBA2185	95.81	2.8	40	2.05307	8.27096e-06	7.05419e-06	6.23688e-06	3.53946e-06	8.9078e-05	4.10129e-05	0.000220482	0.000448422	0.00221501	0.000706167	0.00393489	0.000426586	0.00396384	0.00548516	0.000599726	0.00224313	0.00417228	0	0	5.31171e-06	5.13512e-05	0.000741555	0.00117996	0	0	0	0	1.14466e-05	0.000110124	0.000142207	6.64495e-05	0.00110718	0.000425355	0	3.64011e-05	0.00308646	0.00889365	4.28829e-06
MAG276	Bacteria	Desulfobacterota	Syntrophia	Syntrophales	UBA5619	UBA5619	Unresolved_UBA5619	54.25	3.58	30	0.0071366	0.00215458	0.00110751	0.00353943	0.00238029	0.00243594	0.00175809	0.0410811	0.0076552	0.00751574	0.0149782	0.0120199	0.0025559	0.00291895	0.00395831	0.00186466	0.00446637	0.00482251	0	5.69354e-06	0.00118186	0.00119281	0.00341679	0.00333939	0.0111442	0.000323857	0.00117421	0.000430595	0.0017914	0.00138808	0.00170648	0.0282922	0.672041	0.183149	0.000503248	0.000459564	0.00279732	0.0824004	0.000259442
MAG331	Bacteria	Desulfobacterota	Syntrophia	Syntrophales	UBA8958	UBA8958	Unresolved_UBA8958	74.3	5.05	55.56	0.0104335	0.000198503	0.000310384	0	2.6546e-05	0.000787997	0.00221196	0.00771066	0.0051177	0.135508	0.0664283	0.469291	0.0950925	1.09702	1.54033	0.275284	0.341421	0.836539	1.87553e-05	5.12419e-05	0.00172365	0.0227632	0.0966024	0.26822	0	0.00017953	0	0	0	0.00365714	0.0010073	0.000189126	0.0015292	0.000615645	0.00120052	4.55014e-05	0.00173483	0.0119249	8.57658e-05
MAG655	Bacteria	Desulfobacterota	Syntrophia	Syntrophales	UBA8958	UBA8958	Unresolved_UBA8958	68.85	3.26	83.33	0.0534159	6.82354e-05	2.11626e-05	0	3.53946e-06	0.000500207	0.000699954	0.00367056	0.0349698	0.441041	0.0289557	0.594758	0.0199194	0.43704	0.651578	0.153027	0.228581	0.50913	1.40665e-05	1.70806e-05	0.000270897	0.00724051	0.046355	0.127074	0	0.000140808	0	6.06472e-06	0	0.00227675	0.00207089	0.000667051	0.0274016	0.00857985	0.000557817	0.000300309	0.0011879	0.159009	4.71712e-05
MAG300	Bacteria	Desulfobacterota	Syntrophia	Unresolved_Syntrophia	Unresolved_Syntrophia	Unresolved_Syntrophia	Unresolved_Syntrophia	72.12	5.7	0	0.00483009	0.00267772	0.00109693	0.000227646	0.0110396	0.00281623	0.00769129	0.0339884	0.0435218	0.0247431	0.0582088	0.0349959	0.109079	0.020281	0.0244035	0.0543613	0.0202429	0.0246984	4.68882e-06	1.13871e-05	0.0374555	0.00778484	0.00777851	0.0107873	0	0.000256974	8.88843e-05	2.72912e-05	0.000280442	0.00885859	0.0141318	0.0621916	0.171559	0.0525369	0.000218276	0.000495965	0.00648992	0.238469	8.57658e-05
MAG713	Bacteria	Desulfobacterota	Syntrophorhabdia	Syntrophorhabdales	Syntrophorhabdaceae	Unresolved_Syntrophorhabdaceae	Unresolved_Syntrophorhabdaceae	72.42	0.15	0	0.00967375	0.000130268	2.82168e-05	0	0.000106184	0.00142182	0.00160497	0.00724485	0.00517109	0.168174	0.00476591	0.172686	0.0171755	0.312166	0.396631	0.029259	0.272429	0.454535	1.87553e-05	2.27742e-05	0.00230528	0.00175328	0.0533701	0.143288	0	1.40808e-05	0	0	0	0.00137783	0.000933232	0.00173535	0.00108236	0.000302226	0.000254655	9.10028e-06	0.000365777	0.00443805	2.35856e-05
MAG719	Bacteria	Desulfobacterota	Syntrophorhabdia	Unresolved_Syntrophorhabdia	Unresolved_Syntrophorhabdia	Unresolved_Syntrophorhabdia	Unresolved_Syntrophorhabdia	78.75	2.6	0	0.000189947	0.0012944	0.000761852	7.48426e-05	0.258565	2.05565e-05	3.00761e-05	0.000183217	0.00116376	0.000971161	0.000574654	0.00144484	0.000216908	0.000546039	0.000632702	0.000620406	0.000644092	0.000558788	0	2.84677e-06	4.24937e-05	0.000162857	0.00066959	0.000946599	0	0	0	0	0	0.000253541	0.000159983	0.000263242	0.000541179	0.000229468	1.21265e-05	9.10028e-06	0.000114958	0.000554318	0
MAG008	Bacteria	Desulfuromonadota	Desulfuromonadia	Geobacterales	Geobacteraceae	Unresolved_Geobacteraceae	Unresolved_Geobacteraceae	68.03	1.13	0	0.102002	0.000206774	0.000250424	0.000165277	0.000338019	0.000911336	0.000404661	0.00148127	0.123668	0.344571	0.133214	0.273149	0.0436383	0.153996	0.203437	0.0623887	0.0633448	0.110176	4.68882e-06	5.69354e-06	0.000560385	0.00295343	0.0179757	0.0532265	0	5.98432e-05	0	3.03236e-06	0	0.000279152	0.000242936	0.000283688	0.00888229	0.00508187	0.000254655	0.000118304	0.000428481	0.0112548	2.14415e-05
MAG647	Bacteria	Desulfuromonadota	Desulfuromonadia	Geobacterales	Pelobacteraceae	Pelobacter_C	Unresolved_Pelobacter_C	54.51	2.69	33.33	9.49737e-05	0.00930276	0.00173886	0.000389805	0.00229357	0.000332329	0.000935094	0.00100614	0.000441304	0.00129648	0.000631834	0.00190596	0.000545885	0.00215719	0.00295958	0.00101333	0.00156422	0.0024248	0	0	6.63964e-05	0.00037413	0.000528788	0.000926879	0	7.04038e-05	4.67812e-05	3.03236e-05	0.000165976	0.0772508	0.00721995	0.00037314	0.00289953	0.00169582	0.000133391	0.000122854	0.000947536	0.00455734	3.21622e-05
MAG232	Bacteria	Desulfuromonadota	Desulfuromonadia	Geobacterales	Pelobacteraceae	UBA8499	Unresolved_UBA8499	82.49	4.18	33.33	0.000312057	0.000849841	0.00199634	0.000255712	0.00475527	0.00028779	0.000251546	0.00154027	0.0186202	0.0744493	0.367052	0.429499	0.0189361	0.0830485	0.0923379	0.0448553	0.0732897	0.0467282	0	3.98548e-05	0.00289223	0.0280333	0.00956825	0.0144258	0.00375512	0.000492826	0.000444421	0.000148586	6.29565e-05	0.00167747	0.00218347	0.00312057	0.00236828	0.00378901	0.000454742	0.00031396	0.000372744	0.00123844	0.000244433
MAG431	Bacteria	Desulfuromonadota	Desulfuromonadia	Geobacterales	Pelobacteraceae	UBA8499	Unresolved_UBA8499	97.74	1.29	0	0.000162812	0.00172036	0.000511429	2.49475e-05	0.00262451	0.00178499	0.00380873	0.00498724	0.000441304	0.0007798	0.000857693	0.00126039	0.000216908	0.000283131	0.00044446	0.000296416	0.00029096	0.000284474	0	0	8.49874e-05	0.000246486	7.19653e-05	0.000111751	0	0	9.35624e-06	0	0	0.00199248	0.000577715	0.000996743	0.000908586	0.00153911	0	1.82006e-05	0.00128893	0.00078236	2.57297e-05
MAG679	Bacteria	Desulfuromonadota	Desulfuromonadia	Geobacterales	Pelobacteraceae	UBA8499	Unresolved_UBA8499	93.87	0	0	5.42707e-05	0.000306025	0.000105813	1.24738e-05	0.0117687	0.176385	1.18612	0.220768	2.13534e-05	3.82724e-05	1.71539e-05	3.68896e-05	4.33816e-05	6.74122e-05	0.000115037	2.75736e-05	6.96316e-05	2.70927e-05	0	0	1.32793e-05	4.10809e-05	6.25785e-06	2.62944e-05	0	2.11211e-05	0	1.81941e-05	5.72332e-05	0.000758063	0.000118506	0.00402531	0.00582885	0.00645308	0.00054569	0.000955529	0.00120532	0.00436438	0.000460991
MAG482	Bacteria	Desulfuromonadota	Desulfuromonadia	Geobacterales	Pelobacteraceae	Unresolved_Pelobacteraceae	Unresolved_Pelobacteraceae	64.22	3.93	20	0.00335122	0.0563996	0.00760441	0.000804558	0.00941851	0.0387078	0.107752	0.373487	0.00451981	0.00474577	0.00737616	0.00821408	0.00999223	0.0105736	0.0135743	0.00938881	0.0100991	0.0123882	1.17221e-05	0.000128105	0.00623329	0.00333049	0.0056039	0.00581107	0.00944836	0.00101029	0.00101515	0.000930934	0.000698244	0.00621305	0.00530313	0.257492	0.0360356	0.0406326	0.00173408	0.0014697	0.0128788	0.0485274	0.000932703
MAG681	Bacteria	Desulfuromonadota	Desulfuromonadia	Geobacterales	Pelobacteraceae	Unresolved_Pelobacteraceae	Unresolved_Pelobacteraceae	99.35	1.34	0	5.42707e-05	0.005647	0.00184114	0	0.000594629	0.000582433	0.00093236	0.00107136	0.000341655	0.00125342	0.000311628	0.000676309	0.000144605	0.00049885	0.000606557	0.000124081	0.000216355	0.000243835	0	0	5.31171e-06	0.000302238	0.000325408	0.000348401	0	7.04038e-06	4.67812e-05	0	0.00010302	2.83789	1.07901	0.00018657	0.00221933	0.00107458	0	9.10028e-06	0.00203442	0.000778852	4.28829e-06
MAG355	Bacteria	Elusimicrobiota	Elusimicrobia	Elusimicrobiales	UBA9959	UBA9959	Unresolved_UBA9959	91.91	1.12	100	0.000122109	0.000121997	0.000567862	3.74213e-05	0.000153967	0.000116487	6.56207e-05	6.5213e-05	0.196925	0.910356	0.0323121	0.124951	0.00012653	0.0047829	0.00973106	0.000620406	0.00992001	0.00913364	0	0	9.29549e-05	0.000140849	0.000535046	0.000861142	0.000242266	9.15249e-05	3.7425e-05	4.2453e-05	9.72964e-05	0.000176711	0.00101619	1.78903e-05	0.000402161	0.000582064	0.000109138	5.91518e-05	3.48359e-06	9.47252e-05	6.43244e-06
MAG399	Bacteria	Elusimicrobiota	Elusimicrobia	Elusimicrobiales	UBA9959	Unresolved_UBA9959	Unresolved_UBA9959	95.51	7.3	44.44	0.0172852	5.78967e-05	8.46503e-05	6.23688e-05	2.12368e-05	0.000171304	7.65574e-05	0.000223587	0.021688	0.24246	0.0979685	1.49724	0.000441046	0.0580082	0.101624	0.0032847	0.0638745	0.0834151	0	0	2.65585e-05	0.00017166	0.00872344	0.0110765	0	7.04038e-06	0	0	0	9.73189e-05	0.000485873	0.000444701	0.00302862	0.00399609	3.63794e-05	0	0.000153278	0.00370481	1.71532e-05
MAG071	Bacteria	Elusimicrobiota	Endomicrobia	Endomicrobiales	Unresolved_Endomicrobiales	Unresolved_Endomicrobiales	Unresolved_Endomicrobiales	85.16	0	0	0.00459944	0.011416	0.00116394	0.000187107	0.0142393	0.000274086	0.000888613	0.00293769	0.0578322	0.166246	0.113144	0.186096	0.0132459	0.0900897	0.121756	0.0660525	0.184815	0.159163	0	1.70806e-05	0.00121107	0.0213386	0.0990148	0.0975655	0	4.92826e-05	0	0	0	0.000148539	0.000328853	0.0367287	0.0219252	0.0530462	0.000194023	0.000145604	0.00177663	0.023983	4.71712e-05
MAG403	Bacteria	Firestonebacteria	D2-FULL-39-29	D2-FULL-39-29	D2-FULL-39-29	D2-FULL-39-29	Unresolved_D2-FULL-39-29	52.08	0	0	0.000379895	8.27096e-06	3.52709e-05	0.000205817	0.00019467	0.00761617	0.0215865	0.146608	0.000185063	0.00262166	0.000162962	0.000805423	7.59178e-05	0.000306726	0.000209158	0.000110294	0.000166618	0.000301407	0	7.4016e-05	3.45261e-05	0.000198069	0.000782231	0.000910445	0	3.52019e-05	9.35624e-06	1.21294e-05	4.57865e-05	1.53661e-05	3.2589e-05	0.002911	0.032858	0.017378	0.000339541	0.00097373	0.00096147	0.00951112	4.71712e-05
MAG207	Bacteria	Firestonebacteria	D2-FULL-39-29	D2-FULL-39-29	Unresolved_D2-FULL-39-29	Unresolved_D2-FULL-39-29	Unresolved_D2-FULL-39-29	84.62	3.62	6.67	0.0458859	0.000215045	4.93793e-05	0.000330555	0.00871769	0.0070166	0.00809048	0.0423139	0.00134171	0.00285129	0.00347651	0.00893958	0.000159066	0.00486716	0.00762902	0.00148208	0.00986033	0.00957051	4.68882e-06	5.69354e-06	5.31171e-05	0.000148185	0.00337611	0.0032868	0	0.00018657	0	6.06472e-06	6.86798e-05	0.00154686	0.00324705	0.00833175	0.29043	0.0964604	0.000115201	0.000491415	0.014753	0.161426	8.14775e-05
MAG274	Bacteria	Firmicutes	Bacilli	Erysipelotrichales	Erysipelotrichaceae	Unresolved_Erysipelotrichaceae	Unresolved_Erysipelotrichaceae	64.2	2.59	0	0.00168239	8.06418e-05	0.000176355	1.24738e-05	5.48616e-05	6.85215e-06	0	0	0.0194103	0.00730046	0.0905352	0.0575723	0.0191421	0.054341	0.0588256	0.0603862	0.0444871	0.0366294	0	0	6.63964e-05	0.00185744	0.0147623	0.0290356	0	4.92826e-05	9.35624e-06	6.06472e-06	0	8.19528e-05	4.74022e-05	5.1115e-05	5.95794e-05	0	0.000121265	9.10028e-06	4.87702e-05	0.000133317	1.71532e-05
MAG502	Bacteria	Firmicutes_A	Clostridia	Acetivibrionales	Unresolved_Acetivibrionales	Unresolved_Acetivibrionales	Unresolved_Acetivibrionales	84.7	0.35	100	0.00276781	0.000785741	0.00114278	1.87107e-05	0.0042739	0.000726328	0.00357906	0.0597289	0.000733134	0.000320531	0.000974911	0.000448823	0.00144967	0.000711199	0.000533352	0.000827208	0.000964895	0.000636679	0	0	0.00182192	0.000313976	0.000682106	0.000703376	0	1.40808e-05	0	2.42589e-05	1.14466e-05	0.000878432	0.000921381	0.456181	0.00225409	0.0025969	0	6.3702e-05	0.00250122	0.00412581	0.000227279
MAG710	Bacteria	Firmicutes_A	Clostridia	Acetivibrionales	Unresolved_Acetivibrionales	Unresolved_Acetivibrionales	Unresolved_Acetivibrionales	91.49	8.84	24	0.00762503	0.0179645	0.0060278	0.000174633	0.0146852	0.0197513	0.0284739	0.358488	0.0155417	0.0342011	0.0400743	0.0761524	0.0496394	0.0336791	0.0252192	0.0315166	0.0230331	0.0237806	0.000124254	0.000700305	0.0134864	0.0177968	0.0372405	0.0355172	0	9.85653e-05	1.87125e-05	0	2.86166e-05	0.00714014	0.0096345	1.0044	0.0372619	0.0165161	0.000157644	0.00131044	0.0113669	0.0566913	0.00127148
MAG727	Bacteria	Firmicutes_A	Clostridia	Christensenellales	Christensenellaceae	Unresolved_Christensenellaceae	Unresolved_Christensenellaceae	60.03	0.81	0	0	0.000717505	0.000754798	9.35533e-06	0.00039111	5.48172e-05	0.000103899	0.000167691	0.00137018	0.000679335	0.00180401	0.000700902	0.00651086	0.00444584	0.00427204	0.0158272	0.00392175	0.00367106	0.00173486	0.00198135	0.121237	0.00881186	0.00450878	0.00297784	0	2.11211e-05	4.67812e-05	2.42589e-05	4.57865e-05	0.000386715	0.0002696	0.000150789	0.000233353	7.2758e-05	4.85058e-05	0.000182006	0.000101024	0.000231551	5.14595e-05
MAG548	Bacteria	Firmicutes_A	Clostridia	Oscillospirales	Acutalibacteraceae	UBA1447	Unresolved_UBA1447	73.35	2.16	0	0.000664816	0.000310161	0.0014708	6.23688e-06	0.000118572	0.000164452	2.73419e-05	0.000574495	0.000395038	0.00200452	0.00120077	0.00458046	0.000137375	0.00106174	0.00128109	0.000496325	0.00136279	0.00115144	1.40665e-05	3.41612e-05	0.000624126	0.000742391	0.227998	0.302642	0	7.04038e-06	0	0	1.14466e-05	0.000911725	0.00121468	0.000148234	0.00125613	0.000134323	0	0	4.18031e-05	0.000382409	8.57658e-06
MAG049	Bacteria	Firmicutes_A	Clostridia	Peptostreptococcales	Anaerovoracaceae	UBA5774	Unresolved_UBA5774	97.16	0.24	0	0.000162812	4.13548e-05	0.0122108	0	0.00045659	0.000260382	0.000114836	0.000496861	0.0332188	0.0189353	0.0636923	0.0472187	0.00745441	0.0158149	0.0101337	0.200215	0.0889295	0.0550931	2.34441e-05	0.000199274	1.19651	1.21475	0.276647	0.293587	0	0.000105606	0	0	0	0.000706843	0.000231086	7.1561e-05	9.9299e-06	1.11935e-05	3.63794e-05	0.000218407	6.96718e-06	7.01668e-06	4.28829e-06
MAG076	Bacteria	Firmicutes_A	Clostridia	Saccharofermentanales	Saccharofermentanaceae	Firm-13	Unresolved_Firm-13	98.94	0	0	0.000298489	0.000115793	7.75961e-05	0	0.000244223	0.000356312	0.00130148	0.0038693	0.00555901	0.00527202	0.00610677	0.0114481	0.0120962	0.0194956	0.0223171	0.00877185	0.00958677	0.010214	4.68882e-06	5.69354e-05	0.390684	0.61111	0.0689678	0.0428238	0	0	0	0	0	0.000845138	0.00187239	0.00225417	0.000928445	0.00118652	3.63794e-05	0	9.75405e-05	0.00287684	1.28649e-05
MAG206	Bacteria	Firmicutes_B	TC1	Unresolved_TC1	Unresolved_TC1	Unresolved_TC1	Unresolved_TC1	80.62	1.69	0	0	0	0	0	7.07892e-06	0	5.46839e-06	0	0.000284712	0.000975946	0.001561	0.00313561	0.000130145	0.00834226	0.00706953	0.0326678	0.0515298	0.0573756	9.37764e-06	1.70806e-05	0.340204	0.161262	0.224954	0.169445	0	7.04038e-06	0	0	0	5.12205e-06	0	0	0	0	1.21265e-05	0	1.74179e-05	7.01668e-06	1.28649e-05
MAG648	Bacteria	Firmicutes_C	Negativicutes	Unresolved_Negativicutes	Unresolved_Negativicutes	Unresolved_Negativicutes	Unresolved_Negativicutes	95.13	2.54	20	0.000624113	9.5116e-05	0.000148138	0.000130975	0.000116802	0.00025353	0.000497623	0.000832242	0.0352118	0.0852087	0.0740618	0.0749473	0.230595	0.296199	0.294635	0.292022	0.134732	0.206237	0.000773656	0.00206106	0.567535	0.0814033	0.0347123	0.0270537	0	0.000211211	0	0	4.57865e-05	0.00938616	0.00106951	0.00140055	0.00489047	0.00109137	0.000460805	8.19025e-05	0.00225388	0.0132229	5.14595e-05
MAG440	Bacteria	Gemmatimonadota	Gemmatimonadetes	Gemmatimonadales	Gemmatimonadaceae	Fen-1231	Unresolved_Fen-1231	92.51	2.2	0	0.00204872	0.286998	0.186372	0.906687	0.101859	0.00352543	0.00220923	0.00231351	0.11881	0.0446543	0.00219855	0.00200433	0.0207111	0.0341308	0.0369111	0.0398438	0.0482597	0.0370053	1.87553e-05	0.00177638	0.00893961	0.119321	0.0187892	0.0142812	0.0616566	0.00495994	0.00474361	0.00656505	0.0178167	4.60984e-05	2.96264e-05	0.00149256	0.10697	0.341459	0.015443	0.0221091	0.0106772	0.0282948	0.0108236
MAG463	Bacteria	Gemmatimonadota	Gemmatimonadetes	Gemmatimonadales	Gemmatimonadaceae	Unresolved_Gemmatimonadaceae	Unresolved_Gemmatimonadaceae	97.8	2.2	0	0	2.06774e-06	3.52709e-06	2.8066e-05	1.23881e-05	6.85215e-06	0	6.21076e-06	8.54137e-05	0.000133953	0.000405975	0.000393489	0.000224138	0.000161789	0.000156868	0.00157514	0.000989763	0.00164588	0.514352	0.49872	0.0148648	0.00317497	0.000847939	0.000736244	0	0	0	0	0.00828736	0	0	5.1115e-06	0	7.83548e-05	0	2.73008e-05	0	0	0
MAG348	Bacteria	Goldbacteria	PGYV01	PGYV01	Palsa-1178	PALSA-1178	Unresolved_PALSA-1178	95.81	1.12	0	0.0179229	0.0071399	0.467386	6.23688e-06	0.0446999	0.0012608	0.00355992	0.0141264	0.0172144	0.0259726	0.103655	0.114696	0.00319939	0.0323242	0.0345372	0.009506	0.0287752	0.0273095	0	5.69354e-06	0.00196002	0.00745619	0.0744058	0.0580942	0	3.52019e-05	0	0	5.72332e-05	0.0136682	0.116384	0.0181586	0.0222728	0.00576467	7.27587e-05	9.10028e-05	0.00304466	0.0348589	1.71532e-05
MAG318	Bacteria	Goldbacteria	PGYV01	PGYV01	Unresolved_PGYV01	Unresolved_PGYV01	Unresolved_PGYV01	97.69	1.12	0	0.0249645	0.00683801	0.0312501	4.36582e-05	0.0668746	0.000897632	0.00348336	0.0256442	0.178105	0.202212	0.258166	0.279396	0.0152161	0.171315	0.186731	0.060107	0.165867	0.160369	0	0	0.000770198	0.0699638	0.356184	0.279865	0	4.22423e-05	9.35624e-06	0	5.72332e-05	0.000988556	0.00591343	0.0112402	0.0201527	0.020182	6.06323e-05	3.64011e-05	0.00141434	0.0211202	3.0018e-05
MAG174	Bacteria	Margulisbacteria	GWF2-35-9	GWF2-35-9	GWF2-35-9	Unresolved_GWF2-35-9	Unresolved_GWF2-35-9	74.54	4.3	22.22	0.000488436	0.00155287	0.00112162	1.87107e-05	0.00098751	0.000719476	0.00033904	0.00396557	0.00818904	0.0195715	0.0534171	0.108277	0.00199555	0.0390586	0.0387883	0.00579735	0.0249729	0.0227206	2.34441e-05	7.97096e-05	0.000478054	0.00517326	0.128668	0.0961357	0	0	0	0	1.14466e-05	0.000911725	0.0197519	0.00149767	0.00332155	0.000257451	1.21265e-05	1.82006e-05	9.40569e-05	0.000764819	8.57658e-06
MAG072	Bacteria	Methylomirabilota	Methylomirabilia	Methylomirabilales	2-02-FULL-66-22	Unresolved_2-02-FULL-66-22	Unresolved_2-02-FULL-66-22	76.12	8.86	3.7	0.778133	0.000126132	0.000599606	0	0.00045836	0.000137043	0.000131241	0.00110552	0.000704663	0.00226764	0.00240726	0.00399637	0.000426586	0.00554803	0.0084918	0.00100299	0.00351391	0.00538468	2.57885e-05	1.13871e-05	5.31171e-06	7.77603e-05	0.0011358	0.00170914	0	7.04038e-06	3.27468e-05	3.03236e-06	5.72332e-06	0.0001511	0.00100137	0.000728389	0.00367903	0.00461734	0	5.00515e-05	0.00250122	0.00431877	1.07207e-05
MAG272	Bacteria	Myxococcota	Myxococcia	Myxococcales	Anaeromyxobacteraceae	Unresolved_Anaeromyxobacteraceae	Unresolved_Anaeromyxobacteraceae	93.49	0.65	0	0	0.0685414	0.0130256	0.000573793	0.0635811	0.000414555	0.000445674	0.00104962	0.334064	0.723707	0.789732	1.4937	0.312828	0.686125	0.904758	0.72756	0.684396	0.81116	0.00019693	0.000506725	0.0329645	0.15206	0.123308	0.239365	0.00266492	0.0011335	0	0	2.28933e-05	0.0829439	0.033863	0.000201904	0.0787639	0.585909	0.00206756	0.0141782	0.0438096	0.172667	0.00128863
MAG689	Bacteria	Myxococcota	Myxococcia	Myxococcales	Anaeromyxobacteraceae	Unresolved_Anaeromyxobacteraceae	Unresolved_Anaeromyxobacteraceae	96.56	1.94	33.33	0.000488436	0.167055	0.411294	0.00259766	0.170098	0.0189873	0.0350278	0.0820814	0.0148798	0.108799	0.127413	0.144533	0.0229163	0.03526	0.0519966	0.037052	0.0429701	0.056214	5.62659e-05	9.67902e-05	0.00790648	0.0146835	0.0104099	0.0177192	0	9.50451e-05	0	2.42589e-05	0.000108743	0.140972	0.239509	0.0147109	0.00560046	0.089526	0.000218276	0.00184736	0.00385285	0.0105706	0.000310901
MAG084	Bacteria	Myxococcota	Polyangia	Polyangiales	Ga0077539	Unresolved_Ga0077539	Unresolved_Ga0077539	55.34	3.8	0	0.00674313	0.00592614	0.00377399	0.00787095	0.0200794	0.00243251	0.00199049	0.00199365	0.00259088	0.0023681	0.00327353	0.00363977	0.00104477	0.00152352	0.00165235	0.00132698	0.00178555	0.00177457	4.68882e-06	4.83951e-05	0.00035854	0.00129111	0.000450565	0.000496307	0.00678344	0.000496346	0.000369571	0.000679248	0.000681075	0.00110892	0.00646448	0.0687343	0.0203414	1.11391	0.00107925	0.0114709	0.00252212	0.0391356	0.000510307
MAG212	Bacteria	Myxococcota	Polyangia	Polyangiales	Polyangiaceae	Unresolved_Polyangiaceae	Unresolved_Polyangiaceae	58.96	2.26	0	0.00244218	0.00825855	0.000158719	0.000137211	0.00565252	0.000198712	0.00308417	0.00160548	0.00214602	0.00259774	0.00875704	0.00664012	0.0651664	0.03888	0.0296586	0.0609445	0.0588486	0.121115	1.87553e-05	0.000261903	0.429837	0.080413	0.0552193	0.0506759	0	0.000158408	5.14593e-05	7.58089e-05	4.57865e-05	0.00108075	0.000450321	0.00874067	0.020391	0.0729651	0.000181897	0.00066432	0.00540305	0.0165453	0.00028946
MAG439	Bacteria	Myxococcota	UBA727	UBA727	GCA-2721815	Unresolved_GCA-2721815	Unresolved_GCA-2721815	67.21	2.26	0	0.000624113	0.000407345	8.46503e-05	0.0020457	0.000706122	0.00127793	0.00107727	0.000518599	4.27068e-05	6.69767e-05	5.14616e-05	7.37792e-05	0.000415741	0.000249425	0.000188242	0.000206802	0.000161645	0.000203195	1.40665e-05	6.26289e-05	0.000196533	9.24321e-05	6.25785e-06	1.6434e-05	0.349589	0.258882	0.0161302	0.0416646	0.06338	0.0016032	0.000296264	0.000403809	0.00155899	0.000374984	0.00480207	0.00357641	0.00186024	0.00160331	0.00232854
MAG443	Bacteria	Myxococcota	UBA727	UBA727	GCA-2721815	Unresolved_GCA-2721815	Unresolved_GCA-2721815	77.99	0.74	20	0.000488436	0.000382532	0.000126975	0.00129727	0.000389341	0.249898	0.0363976	0.0207936	0.000220652	0.000267907	9.14872e-05	9.83722e-05	0.000545885	0.000505592	0.00049152	0.00038603	0.000193974	0.000243835	4.68882e-05	0.000102484	9.56108e-05	0.000184864	5.00628e-05	8.54569e-05	0.0387625	0.00435095	0.0023297	0.00131908	0.00242669	0.00100904	0.00263971	0.000917514	0.00189165	0.00508187	0.00350454	0.0101468	0.00133421	0.00209448	0.00141299
MAG165	Bacteria	Nitrospirota	Nitrospiria	Nitrospirales	Nitrospiraceae	Palsa-1315	Unresolved_Palsa-1315	95.85	3.18	0	0.131959	0.00210703	0.000772434	0.00592504	0.00159276	0.00624574	0.00438018	0.00318923	0.00224567	0.00116252	0.000294475	0.000381192	0.00168827	0.00164149	0.00195562	0.00217831	0.00161893	0.00123949	6.09547e-05	0.000540886	0.000116858	0.000512044	0.000244056	0.000230076	1.70531	2.76923	0.14417	0.196645	3.92856	0.000640256	0.000420695	0.00401508	0.00881278	0.0060613	0.0140546	0.0124037	0.0112381	0.00388023	0.0103798
MAG295	Bacteria	Omnitrophota	Omnitrophia	Omnitrophales	UBA2337	XYB12-FULL-50-7	Unresolved_XYB12-FULL-50-7	89.9	7.09	44.44	0.067757	0.000339109	0.00129092	0.00788654	0.00394296	0.00321366	0.00119758	0.00421711	0.0904993	0.163638	0.083585	0.245193	0.00520579	0.115389	0.190422	0.0144865	0.191546	0.241576	0	5.69354e-06	0.000464775	0.01732	0.241115	0.215581	0.00242266	0.000971572	0.00017309	0.000121294	0.000709691	0.000161345	0.000793987	0.00112453	0.496356	0.29945	0.000388046	0.000946429	0.00528809	0.120947	0.000218703
MAG012	Bacteria	Omnitrophota	koll11	2-02-FULL-51-18	Unresolved_2-02-FULL-51-18	Unresolved_2-02-FULL-51-18	Unresolved_2-02-FULL-51-18	51.67	0	0	4.0703e-05	3.9287e-05	7.75961e-05	0	0.000253071	0.000167878	5.19497e-05	0.00045028	0.0264925	0.141182	0.0372725	0.316445	0.000104839	0.00129094	0.00234257	0.000389477	0.00245451	0.00242141	0	0	2.12468e-05	0.000132046	0.00130163	0.00146263	0	2.11211e-05	2.33906e-05	3.63883e-05	5.72332e-06	0.000105002	0.000405882	9.2007e-05	0.00981074	0.00787466	3.03161e-05	4.09513e-05	0.00022295	0.00535724	1.5009e-05
MAG036	Bacteria	Omnitrophota	koll11	4484-171	4484-171	Unresolved_4484-171	Unresolved_4484-171	89.96	1.08	0	2.13508	1.65419e-05	1.41084e-05	1.87107e-05	3.53946e-06	4.11129e-05	1.09368e-05	1.24215e-05	0.00012812	0.000344451	9.14872e-05	0.000405785	2.89211e-05	0.000202237	0.000355568	4.13604e-05	0.000248684	0.000325113	0	0	1.06234e-05	1.17374e-05	0.000369213	0.000387843	0	0	9.35624e-06	1.21294e-05	2.28933e-05	2.56102e-05	0.000148132	1.53345e-05	0.00050146	0.000123129	0	0	3.48359e-05	0.000329784	0
MAG427	Bacteria	Omnitrophota	koll11	GIF10	UBA6249	Unresolved_UBA6249	Unresolved_UBA6249	88.83	1.08	0	3.57324	4.13548e-06	4.23251e-05	0	0	1.02782e-05	0	6.21076e-06	0.000110326	0.000507109	3.43077e-05	0.00042423	1.08454e-05	0.000232572	0.000313736	6.20406e-05	0.000193974	0.000314953	0	0	0	3.22779e-05	0.000513144	0.000726384	0	0	0	0	2.28933e-05	0	0.000133319	1.53345e-05	0.000208528	3.91774e-05	0	0	0	5.96418e-05	0
MAG492	Bacteria	Omnitrophota	koll11	GIF10	UBA6249	Unresolved_UBA6249	Unresolved_UBA6249	74.27	3.83	20	0.363559	1.65419e-05	2.82168e-05	0	3.53946e-06	0	0	1.24215e-05	2.84712e-05	5.74086e-05	0	0.000110669	0	1.34824e-05	5.22894e-05	6.8934e-06	3.97895e-05	6.77318e-05	0	0	0	5.8687e-06	3.12892e-05	4.60152e-05	0	0	0	0	2.28933e-05	0	5.92528e-06	0	0.000188668	7.83548e-05	0	0	1.39344e-05	3.50834e-05	0
MAG167	Bacteria	Omnitrophota	koll11	UBA10015	GCA-002753745	GCA-2753465	Unresolved_GCA-2753465	91.51	3.76	20	5.42707e-05	0.025336	0.099323	2.8066e-05	0.000295545	3.08347e-05	2.18736e-05	0.000105583	0.0846734	0.170178	0.391079	0.219696	0.00402365	0.00918828	0.0089258	0.00764823	0.00729391	0.00561835	9.37764e-06	1.70806e-05	0.0145302	0.015844	0.00673032	0.00548567	0	7.04038e-06	0	0	0	0.00104746	0.0384047	0.00102997	0.00745735	0.0256836	6.06323e-06	4.55014e-06	0.000132376	0.000494676	0
MAG581	Bacteria	Omnitrophota	koll11	UBA10015	GCA-002753745	GCA-2753745	Unresolved_GCA-2753745	68.22	1.08	0	2.71354e-05	0.000785741	0.000620769	0	0	0	0	0	0	9.56809e-06	1.14359e-05	6.14826e-06	0	0	0	0	0	0	0	0	5.31171e-06	0	0	0	0	0	0	0	1.14466e-05	0.010513	0.401627	0	1.98598e-05	0	0	0	0	0	0
MAG163	Bacteria	Omnitrophota	koll11	UBA10015	GCA-002753745	Unresolved_GCA-002753745	Unresolved_GCA-002753745	75.92	4.48	40	5.42707e-05	0.00826682	0.00718469	6.23688e-06	0.000184052	6.85215e-06	1.64052e-05	2.4843e-05	0.000715339	0.00116252	0.00186977	0.00103291	0.000166296	0.000141566	0.000130724	0.000130975	0.000134289	0.000108371	0	1.70806e-05	0.000342605	0.000806947	0.00116396	0.000706663	0	3.16817e-05	3.7425e-05	3.03236e-06	1.14466e-05	0.00183369	0.151711	6.38938e-05	0.000417056	8.95483e-05	0	4.55014e-06	0	2.80667e-05	8.57658e-06
MAG408	Bacteria	Omnitrophota	koll11	UBA1560	2-01-FULL-45-10	Unresolved_2-01-FULL-45-10	Unresolved_2-01-FULL-45-10	67.07	4.84	40	0.301243	2.48129e-05	1.41084e-05	0.000193343	0.000254841	0.0036522	0.00062613	0.00247499	5.69424e-05	0.000129169	4.28846e-05	0.000264375	0	2.02237e-05	8.36631e-05	2.06802e-05	3.97895e-05	5.07989e-05	4.68882e-06	5.69354e-06	0	2.34748e-05	3.12892e-05	1.97208e-05	0	1.40808e-05	0	1.21294e-05	0.000320506	1.02441e-05	0.000657706	0.000669607	0.0730245	0.0287338	8.48852e-05	0.000154705	0.000766389	0.0201239	2.14415e-05
MAG091	Bacteria	Omnitrophota	koll11	UBA1560	Unresolved_UBA1560	Unresolved_UBA1560	Unresolved_UBA1560	85.48	2.35	0	5.42707e-05	0	0	0	0	4.79651e-05	3.28103e-05	0	0.00275459	0.00789368	0.00462582	0.0223674	0.00711459	0.120247	0.161559	0.0463202	0.282625	0.255901	4.68882e-06	0	6.37405e-05	0.00141289	0.0348124	0.0398196	0	6.33634e-05	0	0	0	1.53661e-05	1.77758e-05	1.0223e-05	0	0.000100742	0.000145517	0	6.96718e-06	1.40334e-05	3.43063e-05
MAG500	Bacteria	Patescibacteria	ABY1	BM507	GWE2-39-37	CG2-30-45-37	Unresolved_CG2-30-45-37	66.82	0	0	0.000434166	4.13548e-06	0	6.23688e-06	6.01708e-05	8.9078e-05	6.56207e-05	0.00024843	0.000370126	0.000583654	0.00265313	0.0106549	0.00136652	0.0468953	0.0434891	0.00802047	0.114278	0.109861	0	0	0.00026293	0.00268346	0.0209638	0.035412	0	0	0	0	1.14466e-05	2.56102e-05	8.59166e-05	2.55575e-05	0.000158878	2.23871e-05	3.63794e-05	0	5.57374e-05	0.000238567	4.28829e-06
MAG025	Bacteria	Patescibacteria	ABY1	BM507	GWE2-39-37	GWE2-39-37	Unresolved_GWE2-39-37	68.81	0	0	2.71354e-05	2.06774e-05	1.41084e-05	6.23688e-06	2.47762e-05	3.42608e-05	5.46839e-05	6.21076e-05	9.96493e-05	4.78405e-05	5.71795e-06	1.22965e-05	0.000216908	6.0671e-05	5.22894e-05	4.82538e-05	6.71447e-05	4.74123e-05	0	0	7.43639e-05	4.9884e-05	1.87735e-05	1.97208e-05	0	0	0	0	0	5.12205e-06	0	5.62265e-05	2.97897e-05	2.23871e-05	0.00503248	0.00428623	0.000104508	0.000266634	0.029289
MAG379	Bacteria	Patescibacteria	ABY1	BM507	GWE2-39-37	GWE2-39-37	Unresolved_GWE2-39-37	72.28	0	0	0.000244218	6.20322e-05	0	9.35533e-05	0.00694265	4.79651e-05	2.73419e-05	0.000142848	7.11781e-06	0	0	0	0	0	0	6.8934e-06	0	0	0	1.13871e-05	6.37405e-05	0	0	0	0	0.000781482	9.35624e-06	0	0	5.12205e-06	0	3.0669e-05	0.00762616	0.0036379	0.000497185	0.00246618	0.216052	0.369611	0.001428
MAG342	Bacteria	Patescibacteria	ABY1	BM507	UBA12465	CG1-02-41-21	Unresolved_CG1-02-41-21	67.33	0	0	0.00302559	0.0001282	2.11626e-05	1.24738e-05	4.07038e-05	1.71304e-05	5.46839e-06	0.000114899	0.000423509	0.000899401	6.86154e-05	0.000504158	0.000495274	0.00749287	0.00774929	0.000930609	0.00321549	0.00858162	0	2.84677e-06	1.06234e-05	3.22779e-05	0.0148186	0.100783	0	0	0	0	0	4.35374e-05	5.92528e-06	3.0669e-05	0.000143984	7.83548e-05	0	9.10028e-06	0.000762906	0.00146649	8.57658e-06
MAG424	Bacteria	Patescibacteria	ABY1	BM507	UBA12465	GCA-002841655	Unresolved_GCA-002841655	71.78	1.98	50	0	1.03387e-05	4.93793e-05	0	8.84865e-05	6.85215e-06	0	3.10538e-05	0.00158015	0.00139216	0.00128368	0.00158625	0.0173671	0.00939726	0.00524986	0.0263879	0.0193054	0.0139426	9.37764e-06	0.000136645	0.582347	0.00620615	0.00160201	0.00127199	0	2.81615e-05	0	0	0	3.32933e-05	1.77758e-05	6.64495e-05	2.97897e-05	0	1.21265e-05	2.73008e-05	6.96718e-06	5.96418e-05	0
MAG386	Bacteria	Patescibacteria	ABY1	BM507	UBA12465	Unresolved_UBA12465	Unresolved_UBA12465	70.83	0.93	0	0.000895467	0.000186097	0.000313911	4.36582e-05	0.00091672	0.000102782	0.000142178	0.000661446	0.000131679	0.000971161	0.00180973	0.00138951	0.0118866	0.00457729	0.00473219	0.00707607	0.00529697	0.00624149	4.68882e-05	0.000392854	0.0601657	0.076321	0.668607	0.922027	0	2.11211e-05	9.35624e-06	0	0.000160253	0.00149308	0.0102478	0.000429366	0.000248247	0.000167903	1.21265e-05	0	0.000181147	0.000757802	0.000488865
MAG532	Bacteria	Patescibacteria	ABY1	BM507	UBA12465	Unresolved_UBA12465	Unresolved_UBA12465	83.15	2.25	0	0.000488436	0.00322981	0.00344244	6.23688e-06	0.00092026	0.000370016	0.000295293	0.00132289	0.236179	0.183837	0.460835	0.298609	0.0152306	0.0463122	0.0382549	0.0272255	0.0361487	0.0329989	1.87553e-05	7.97096e-05	0.00698224	0.0119766	0.0121872	0.011724	0	3.52019e-05	0	0	0.000171699	0.0219019	0.00600823	0.000462591	0.000466705	0.000201484	4.85058e-05	9.10028e-06	8.01225e-05	0.000775344	1.71532e-05
MAG601	Bacteria	Patescibacteria	ABY1	BM507	UBA917	1-14-0-10-37-14	Unresolved_1-14-0-10-37-14	71.78	2.31	0	0.000135677	0.00110417	0.000458522	0	8.84865e-05	2.05565e-05	9.29626e-05	0.000136637	0.0116091	0.026561	0.0953068	0.0875082	0.166943	0.167873	0.123278	0.980317	0.589309	0.560423	0	0	0.000188566	0.000534052	0.00138611	0.00193593	0	0.000520988	0	6.06472e-06	0	0.000184394	7.11034e-05	3.83363e-05	0.000258177	0.0112943	0.000327414	0.000464114	0.010517	0.0556704	0.000317334
MAG511	Bacteria	Patescibacteria	ABY1	Buchananbacterales	2-01-FULL-39-33	Unresolved_2-01-FULL-39-33	Unresolved_2-01-FULL-39-33	63.7	0.69	0	0.000434166	0	0	6.23688e-06	1.76973e-05	6.85215e-05	0.000240609	0.00146263	0.00081143	0.00450179	0.0028504	0.0152784	0.00119299	0.0786465	0.0896711	0.0146933	0.0951938	0.139246	0	0	7.70198e-05	0.000648492	0.0129757	0.0228794	0	0	0	0	0	9.21969e-05	1.77758e-05	0.000536708	0.000208528	0.00019029	3.63794e-05	9.10028e-06	0.000236884	0.00289087	1.71532e-05
MAG643	Bacteria	Patescibacteria	ABY1	Buchananbacterales	2-01-FULL-39-33	Unresolved_2-01-FULL-39-33	Unresolved_2-01-FULL-39-33	65.28	0.93	0	5.42707e-05	1.24064e-05	0	3.11844e-05	3.53946e-06	6.85215e-06	0	5.58969e-05	7.11781e-06	1.91362e-05	3.43077e-05	0.000110669	1.44605e-05	8.42653e-05	6.79762e-05	0.000117188	7.21184e-05	0.000199809	0	0	2.65585e-06	0	1.87735e-05	1.97208e-05	0	0.000147848	9.35624e-06	0	2.28933e-05	2.04882e-05	0	1.0223e-05	0.022387	2.23871e-05	0.00281334	0.0033944	0.203302	0.252015	0.00128006
MAG369	Bacteria	Patescibacteria	ABY1	SG8-24	2-12-FULL-60-25	21-14-all-47-17	Unresolved_21-14-all-47-17	73.27	0.99	0	0.000841196	0.00602746	0.0050896	0.000835742	0.959095	0.000236399	0.00179363	0.00432269	0.00374397	0.00216717	0.00633549	0.00440216	0.00334038	0.00200888	0.0022223	0.00660043	0.00658764	0.00925894	0	1.13871e-05	0.00192815	0.00261891	0.00107322	0.00160396	0	2.81615e-05	1.87125e-05	2.42589e-05	0.000125913	0.00964226	0.00919307	0.00735545	0.00567494	0.00936899	9.70116e-05	0.000227507	0.000794258	0.00206641	2.14415e-05
MAG555	Bacteria	Patescibacteria	ABY1	SG8-24	GWF2-40-263	YC12-FULL-57-11	Unresolved_YC12-FULL-57-11	72.77	0	0	0.000569842	0	0	0.0108584	0.206161	0	0	0	0	0	0	0	0	0	0	0	0	0	0	0	0	0	0	0	0	3.52019e-05	2.80687e-05	0.000133424	0.0130148	0	0	0	2.97897e-05	0.00305584	4.85058e-05	0.000391312	4.87702e-05	0.000217517	0.000891965
MAG292	Bacteria	Patescibacteria	ABY1	SG8-24	Unresolved_SG8-24	Unresolved_SG8-24	Unresolved_SG8-24	70.3	0	0	2.71354e-05	4.13548e-06	0	0.000336792	0.259466	0	2.18736e-05	0	0	0	0	0	0	0	0	0	0	0	0	0	0	0	0	0	0	0	0	1.21294e-05	1.14466e-05	0	0	1.0223e-05	0	7.83548e-05	0	0	0	7.01668e-06	0
MAG691	Bacteria	Patescibacteria	CG2-30-54-11	Unresolved_CG2-30-54-11	Unresolved_CG2-30-54-11	Unresolved_CG2-30-54-11	Unresolved_CG2-30-54-11	85.15	1.98	0	8.14061e-05	0.00245027	0.000779488	0.000212054	0.295667	0.000116487	0.000240609	0.00125457	0.000462657	0.000468837	0.000488885	0.000368896	0.000180757	0.000168531	0.000167326	0.000255056	0.000154184	0.00014901	9.37764e-06	6.83225e-05	0.00336762	0.000220076	0.00023154	0.000269518	0	0	0	0	1.14466e-05	0.00680977	0.00154946	0.00020446	0.000754672	0.00167343	0	4.55014e-05	0.000383195	0.00178925	1.71532e-05
MAG257	Bacteria	Patescibacteria	CPR2	UBA1875	Unresolved_UBA1875	Unresolved_UBA1875	Unresolved_UBA1875	88.76	2.25	0	0.00131606	0.00328564	0.000119921	2.49475e-05	4.95525e-05	0.0013533	0.000415597	0.00186633	0.0033596	0.0189735	0.00265027	0.011571	0.0623647	0.380866	0.357529	0.158996	0.187523	0.200327	0	1.13871e-05	0.00444856	0.00309134	0.0185389	0.0211802	0	0.000168969	9.35624e-06	6.06472e-06	2.28933e-05	0.0029503	0.000189609	0.00220817	0.000665303	0.00015671	0.000448679	0.000131954	0.00391555	0.00421703	5.14595e-05
MAG653	Bacteria	Patescibacteria	CPR2	UBA1875	Unresolved_UBA1875	Unresolved_UBA1875	Unresolved_UBA1875	78.09	2.25	0	0.00385322	3.30838e-05	7.05419e-06	1.24738e-05	7.07892e-05	0.0801941	0.141527	0.59437	0	0	4.00257e-05	6.14826e-05	0.000159066	0.000444921	0.000303279	0.000179228	0.000134289	0.000135464	0	5.69354e-06	1.06234e-05	2.93435e-06	2.50314e-05	3.94416e-05	0.000484531	5.6323e-05	9.35624e-06	1.21294e-05	1.14466e-05	9.21969e-05	5.92528e-06	0.000516262	0.000575934	4.47742e-05	8.48852e-05	0.000282109	0.0355256	0.0267792	0.000132937
MAG325	Bacteria	Patescibacteria	Dojkabacteria	B142	OLB20	Unresolved_OLB20	Unresolved_OLB20	71.25	2.25	0	0.000596978	0.00223936	0.000148138	0.000436582	0.00491808	0.00118542	0.00112375	0.00546547	0.000427068	0.00062671	0.000320205	0.000590233	0.000592882	0.00146285	0.00110854	0.00075138	0.000962408	0.00105662	4.68882e-06	2.27742e-05	0.00055773	0.000972738	0.00383293	0.00429914	0.0327059	0.00283023	0.00437872	0.00220149	0.00319361	0.00234078	0.000728809	0.539964	0.00292932	0.00055408	0.0206028	0.00977825	0.00783459	0.00978827	0.00319907
MAG299	Bacteria	Patescibacteria	Dojkabacteria	B142	Unresolved_B142	Unresolved_B142	Unresolved_B142	70.38	0	0	0.000135677	0.75775	0.000874719	0.000327436	0.00373413	0.000178156	0.000410129	0.000257747	2.13534e-05	6.69767e-05	5.71795e-05	3.68896e-05	1.44605e-05	6.74122e-06	0	5.17005e-05	2.98421e-05	1.35464e-05	0	0	0.000196533	4.84168e-05	2.50314e-05	1.31472e-05	0	2.81615e-05	0	0	4.57865e-05	0.000591597	8.59166e-05	0.000385918	0.0019264	0.000285435	0.000278908	0.000919128	0.00110778	0.0015577	0.00120072
MAG406	Bacteria	Patescibacteria	Dojkabacteria	B142	Unresolved_B142	Unresolved_B142	Unresolved_B142	67.57	1.12	0	0.000244218	0.000115793	0	0.000237002	0.00402791	0.000181582	9.29626e-05	6.83184e-05	0	0	0	0	5.06119e-05	6.0671e-05	6.27473e-05	9.65076e-05	1.98947e-05	1.01598e-05	0	0	2.65585e-06	2.93435e-06	6.25785e-06	1.31472e-05	0	4.92826e-05	0	0	0	2.56102e-05	0	0.161227	0.000317757	2.23871e-05	0.000121265	0.000209306	0.00900508	0.00540285	6.43244e-05
MAG588	Bacteria	Patescibacteria	Dojkabacteria	B142	Unresolved_B142	Unresolved_B142	Unresolved_B142	74.62	0	0	8.14061e-05	0	3.52709e-06	0	0	1.37043e-05	0	0	0.000733134	0.0032388	0.000300192	0.000700902	0.11294	0.158746	0.0875795	0.296385	0.0916401	0.0697875	2.81329e-05	3.98548e-05	0.00294003	0.000974205	0.00419902	0.00463439	0	0.000140808	0	0	0	4.09764e-05	0	0.000219795	2.97897e-05	1.11935e-05	0.000145517	1.82006e-05	0.000215982	0.000224534	1.71532e-05
MAG609	Bacteria	Patescibacteria	Gracilibacteria	Absconditabacterales	X112	UBA5124	Unresolved_UBA5124	76.57	0	0	0.000257786	0.0025123	0.157277	6.23688e-06	0.00334479	0.00568386	0.00206705	0.00797151	1.42356e-05	9.56809e-06	8.00513e-05	3.07413e-05	4.69968e-05	4.71885e-05	6.27473e-05	0.000286076	0.000121855	0.000162556	0	5.69354e-06	0.000135449	9.09649e-05	0.000143931	0.000170914	0	0	0	6.06472e-06	4.57865e-05	0.000186955	0.000308115	0.00278832	8.93691e-05	1.11935e-05	0	0	0.000202048	0.00121739	5.57478e-05
MAG050	Bacteria	Patescibacteria	Gracilibacteria	Absconditabacterales	X112	UBA6263	Unresolved_UBA6263	73.12	5.09	0	0.0110984	2.89483e-05	0	8.73164e-05	0.007893	0.000507059	0.000328103	0.00108688	0	3.82724e-05	5.71795e-06	7.37792e-05	2.89211e-05	0.000148307	0.000135952	1.37868e-05	9.45e-05	0.000182876	0	0	5.31171e-06	0	5.00628e-05	9.20305e-05	0	0.000225292	0	0	1.14466e-05	5.12205e-05	2.96264e-05	0.689848	0.00558557	0.000985032	0.000121265	0.00112843	0.0374869	0.209971	0.00017582
MAG122	Bacteria	Patescibacteria	Gracilibacteria	Absconditabacterales	X112	UBA9567	Unresolved_UBA9567	74.69	0	0	2.71354e-05	8.27096e-06	7.05419e-06	6.23688e-06	0	3.42608e-05	5.46839e-06	0	0.00012812	0.000574086	0.003122	0.00445134	0.0085751	0.0403563	0.0308298	0.195486	0.0666871	0.0621236	4.68882e-06	1.70806e-05	0.00554542	0.000234748	0.0838677	0.156511	0	8.44845e-05	0	0	0	2.56102e-05	0	0.00030669	4.96495e-05	0	0	0	2.09015e-05	4.21001e-05	4.28829e-06
MAG179	Bacteria	Patescibacteria	Gracilibacteria	Absconditabacterales	X112	UBA9567	Unresolved_UBA9567	74.69	0.86	0	0.000108541	3.51516e-05	0.000257478	0	3.53946e-06	8.22258e-05	2.18736e-05	3.10538e-05	0.000263359	0.000947241	0.000268744	0.000688606	0.00332231	0.00413911	0.00281317	0.04591	0.0151548	0.0136717	2.34441e-05	5.12419e-05	0.0256237	0.0709336	0.0666962	0.0350735	0	4.92826e-05	0	0	0	9.73189e-05	2.37011e-05	6.64495e-05	2.97897e-05	0	1.21265e-05	0	1.74179e-05	7.71835e-05	4.28829e-06
MAG197	Bacteria	Patescibacteria	Gracilibacteria	Absconditabacterales	X112	UBA9567	Unresolved_UBA9567	76.41	1.72	0	5.42707e-05	0.00658782	0.0335074	6.23688e-06	0.000493755	6.85215e-05	3.28103e-05	0.000124215	0.00546647	0.0109076	0.0318347	0.0215681	0.440851	0.305718	0.174788	0.887987	0.186245	0.153663	9.37764e-06	3.98548e-05	0.282392	0.0141509	0.0167178	0.0143107	0	0.000718118	0	0	0	0.00960128	0.0182973	0.000334803	1.98598e-05	1.11935e-05	0.000254655	0.000800825	0.000323974	0.00166646	4.71712e-05
MAG305	Bacteria	Patescibacteria	Gracilibacteria	Absconditabacterales	X112	UBA9567	Unresolved_UBA9567	73.12	8.05	0	8.14061e-05	0.00110624	0.00043736	4.98951e-05	0.000771603	0.000109634	6.01523e-05	0.000226693	0.000206416	0.000411428	0.000397398	0.000418082	0.0131952	0.0118612	0.00669827	0.334712	0.0549194	0.0550118	1.40665e-05	6.83225e-05	0.0187158	0.000312508	0.000500628	0.00096632	0	0.000401301	0	9.09707e-06	0	0.000804162	0.000337741	0.000460035	0.000139019	7.83548e-05	4.85058e-05	0.00098283	0.000229917	0.000540285	6.86127e-05
MAG322	Bacteria	Patescibacteria	Gracilibacteria	Absconditabacterales	X112	UBA9567	Unresolved_UBA9567	64.18	0	0	0.00303916	0.00023779	1.05813e-05	1.24738e-05	0.00534459	0.000764015	0.00121398	0.00250294	0.000540953	0.00126299	0.00339075	0.0084846	0.00180395	0.0110354	0.00750876	0.00363627	0.00621959	0.00659708	0	0	2.92144e-05	1.90733e-05	0.000190864	0.000295812	0	0.000464665	0	0	0	0.00032525	5.92528e-06	0.0050885	0.00348539	0.00272003	0.000351667	0.00218407	0.0911794	0.380041	0.000480289
MAG447	Bacteria	Patescibacteria	Gracilibacteria	Absconditabacterales	X112	UBA9567	Unresolved_UBA9567	68.35	7.42	20	0.000325624	2.27451e-05	2.11626e-05	0	0.000207058	0.000229547	3.28103e-05	0.000279484	0	4.30564e-05	1.71539e-05	0.000190596	9.03784e-05	0.000626934	0.00059087	0.00071002	0.000410329	0.000514762	0	2.84677e-06	0.000305423	5.8687e-06	0.000106383	0.000407564	0	3.52019e-06	0	0	0	2.04882e-05	5.92528e-06	0.577219	0.000377336	3.35806e-05	1.21265e-05	5.46017e-05	0.00203442	0.00700967	8.57658e-06
MAG478	Bacteria	Patescibacteria	Gracilibacteria	Absconditabacterales	X112	UBA9567	Unresolved_UBA9567	79	1.72	0	5.42707e-05	0.000655473	0.00122743	0	0.000102644	6.50954e-05	3.55445e-05	0.000108688	0.00067975	0.00168398	0.00706453	0.00778985	0.012982	0.0247268	0.0157705	0.0380102	0.015692	0.0142406	1.87553e-05	0.00074016	1.07854	0.00155227	0.000782231	0.00118982	0	3.16817e-05	0	0	1.14466e-05	0.000112685	4.1477e-05	0.00122932	9.9299e-05	6.71613e-05	3.63794e-05	0.000100103	0.000365777	0.00157525	8.57658e-06
MAG708	Bacteria	Patescibacteria	Gracilibacteria	Absconditabacterales	X112	UBA9567	Unresolved_UBA9567	76.41	1.72	0	0.000461301	0.00222695	0.000677202	3.74213e-05	0.00210952	0.00055845	0.000218736	0.000583812	0.00309269	0.0113334	0.00443141	0.0055027	0.0317409	0.085054	0.0536489	1.18776	0.47866	0.537354	0	5.69354e-06	0.00130402	0.000362392	0.00151127	0.00217586	0	0.000721638	0	6.06472e-06	0	0.00029964	9.77671e-05	0.00800205	0.000322722	7.83548e-05	6.66955e-05	8.19025e-05	0.00147704	0.00569404	9.86307e-05
MAG353	Bacteria	Patescibacteria	Gracilibacteria	Absconditabacterales	X112	Unresolved_X112	Unresolved_X112	78.29	0	0	0.000298489	0.000165419	0.000994641	6.23688e-06	0.000644182	0.000935319	0.00296933	0.0033476	0.00149118	0.00388943	0.00293617	0.00587774	1.12872	0.132384	0.0662402	0.677135	0.0862213	0.0734721	6.09547e-05	0.000233435	0.0144824	0.00458052	0.00527537	0.00577491	0.0319791	0.00117574	0.00155314	0.000400271	0.000114466	0.000501961	0.00020146	0.00181714	0.000496495	0.000313419	0.000533564	0.00153795	0.00118094	0.00288737	0.000343063
MAG451	Bacteria	Patescibacteria	Gracilibacteria	BD1-5	UBA6164	Unresolved_UBA6164	Unresolved_UBA6164	67.52	0	0	5.42707e-05	0	0	0	4.6013e-05	7.53737e-05	3.28103e-05	6.83184e-05	0.000249123	0.000363588	0.0114016	0.00764844	0.223799	0.0767758	0.047165	0.53478	0.0918888	0.0607013	0	1.13871e-05	0.0133616	0.00109305	0.00103255	0.000815127	0	0.000309777	0	6.06472e-06	0	0.000117807	0	4.60035e-05	9.9299e-06	0	6.06323e-05	0.00030941	9.05733e-05	0.00010525	8.57658e-06
MAG357	Bacteria	Patescibacteria	Gracilibacteria	GCA-2401425	Unresolved_GCA-2401425	Unresolved_GCA-2401425	Unresolved_GCA-2401425	81.94	0.93	0	0	4.13548e-06	0	0	8.49471e-05	0.135631	0.0398892	0.396172	7.11781e-06	0.000296611	0.000171539	0.000454972	0	0	2.09158e-05	6.8934e-06	0	2.03195e-05	0	0	0	0	0	0	0	0	0	0	0	3.07323e-05	2.37011e-05	0.493641	9.9299e-06	3.35806e-05	0	0	0.000104508	0.000834985	0
MAG089	Bacteria	Patescibacteria	Gracilibacteria	Peribacterales	Peribacteraceae	Unresolved_Peribacteraceae	Unresolved_Peribacteraceae	77.95	1.54	0	2.71354e-05	1.65419e-05	0	0.000112264	0.000113263	0.000342608	0.000464813	0.00446554	3.5589e-05	5.74086e-05	2.28718e-05	3.68896e-05	1.44605e-05	0.000148307	0.000135952	2.75736e-05	0.000114395	0.000135464	9.37764e-06	0	0	2.93435e-06	5.63206e-05	9.20305e-05	0	0.000154888	0	0	0	8.70748e-05	5.92528e-06	0.462683	0.00138026	0.0342858	0.000133391	0.00103743	0.0105274	0.0955427	0.000111496
MAG138	Bacteria	Patescibacteria	Microgenomatia	Shapirobacterales	UBA12405	Unresolved_UBA12405	Unresolved_UBA12405	77.43	0	0	8.14061e-05	0.000115793	0	0.000124738	0.000276078	0.000459094	0.00111008	0.0133749	0	0	0	1.22965e-05	7.23027e-06	3.37061e-05	7.32052e-05	1.37868e-05	3.48158e-05	3.38659e-05	0	0	0	0	0	1.31472e-05	0	3.52019e-05	6.54937e-05	2.42589e-05	0	0.00019976	0	0.379452	5.95794e-05	0.000123129	3.63794e-05	0.000154705	0.0028008	0.0052169	8.14775e-05
MAG095	Bacteria	Patescibacteria	Microgenomatia	UBA1400	UBA12108	UBA12108	Unresolved_UBA12108	60.9	2.97	66.67	0.00040703	6.20322e-06	7.05419e-06	6.23688e-06	7.60984e-05	0.000267234	0.000298027	0.000475123	3.5589e-05	2.39202e-05	0.00064327	0.000510306	0.000220523	0.000296614	0.000287592	0.000603172	0.000241224	0.000264154	0	0	8.76432e-05	7.33588e-06	4.0676e-05	2.95812e-05	0	2.81615e-05	0	1.21294e-05	0.000171699	1.79272e-05	0	0.281457	0.00340595	0.000660419	8.48852e-05	0.000427713	0.0161429	0.0106338	9.21983e-05
MAG488	Bacteria	Patescibacteria	Microgenomatia	UBA1400	UBA12108	Unresolved_UBA12108	Unresolved_UBA12108	60.26	0.85	0	0	1.24064e-05	0	0	0.000228295	0.000376868	0.000500357	0.000782556	0.0016798	0.00414298	0.057454	0.0349098	0.00978256	0.0182889	0.0141181	0.0139385	0.0185518	0.0166586	0	0	0.000100922	0.000199536	0.000963709	0.00120954	0	0.000133767	0	0	3.43399e-05	1.02441e-05	0	0.340559	0.00846027	0.000716387	0.000400173	0.00247528	0.0728209	0.0438613	0.000737586
MAG345	Bacteria	Patescibacteria	Microgenomatia	UBA1406	GWC2-37-13	Unresolved_GWC2-37-13	Unresolved_GWC2-37-13	74.53	0	0	0	4.13548e-06	0	1.87107e-05	5.30919e-06	6.16694e-05	5.46839e-06	3.10538e-06	0	0	0	0	7.23027e-06	0	0	2.75736e-05	0	0	0	0	0	0	0	0	1.21545	0.800089	0.137078	0.38886	0.00133926	0	0	0.000150789	0	0	0	0	2.43851e-05	0	0.00128006
MAG541	Bacteria	Patescibacteria	Microgenomatia	UBA1406	GWC2-37-13	Unresolved_GWC2-37-13	Unresolved_GWC2-37-13	75.55	0	0	0	0.00160043	0.000119921	0.00147502	0.267551	0.000109634	0.00016952	0.000558969	4.27068e-05	1.91362e-05	2.85898e-05	6.14826e-05	4.33816e-05	2.02237e-05	5.22894e-05	5.51472e-05	2.48684e-05	6.77318e-06	0	0	0.000212468	4.69496e-05	0	1.97208e-05	0	7.04038e-06	0	0	0	0.00248419	0.000281451	8.1784e-05	0.000853971	0.000145516	0	9.10028e-06	7.31554e-05	0.000140334	4.28829e-06
MAG620	Bacteria	Patescibacteria	Microgenomatia	UBA1406	GWC2-37-13	Unresolved_GWC2-37-13	Unresolved_GWC2-37-13	73.67	0	0	0.000814061	0	0	1.24738e-05	0.00149719	0.0196999	0.0171926	0.013555	0	0	0	0	0	0	0	6.8934e-06	0	0	0	0	0	0	0	0	0	0.000130247	4.67812e-06	4.54854e-05	0	0	0	0.501249	1.98598e-05	1.11935e-05	0	9.10028e-06	0.00159548	0.0011367	8.57658e-06
MAG383	Bacteria	Patescibacteria	Paceibacteria	Paceibacterales	Staskawiczbacteraceae	XYD1-FULL-39-28	Unresolved_XYD1-FULL-39-28	61.35	2.81	42.86	0.00234721	0.000107522	3.52709e-05	1.24738e-05	0.000116802	3.42608e-05	0.000177723	0.000767029	0.000113885	0.000688903	0.000500321	0.00276057	0.0006688	0.0175811	0.0167692	0.00786537	0.0582543	0.0741528	2.34441e-06	2.56209e-05	0.00046743	0.000870035	0.0281572	0.051846	0	7.04038e-06	0	0	1.14466e-05	0.000253541	0.00021331	0.000807617	0.000660338	0.000167903	3.63794e-05	2.73008e-05	0.000264753	0.002312	1.92973e-05
MAG459	Bacteria	Patescibacteria	Paceibacteria	SW-4-49-11	Unresolved_SW-4-49-11	Unresolved_SW-4-49-11	Unresolved_SW-4-49-11	55.62	1.71	33.33	0	0.00049419	0.000518483	6.23688e-06	2.30065e-05	0.000109634	2.73419e-05	1.86323e-05	0	0	0	0	0	0	0	0	9.94737e-06	0	0	0	0	0	0	1.31472e-05	0	7.04038e-06	9.35624e-06	0	0	0.000361105	0.00016887	2.55575e-05	0	4.47742e-05	0.00212819	0.00232057	5.57374e-05	4.21001e-05	0.0139327
MAG572	Bacteria	Patescibacteria	Paceibacteria	UBA6257	GWB1-50-10	Unresolved_GWB1-50-10	Unresolved_GWB1-50-10	78.96	1.12	0	0.000949737	0.00302097	0.0027723	0.000193343	0.00573747	3.42608e-05	8.20258e-05	0.000186323	0.0569994	0.0121228	0.0620112	0.0234741	0.001052	0.00433798	0.002421	0.00841684	0.00925105	0.00490378	0	1.13871e-05	0.00747623	0.00657148	0.00628914	0.00575191	0	7.04038e-06	0	0	4.57865e-05	0.00319104	0.374685	0.000996743	0.0138026	0.00983912	0.000109138	0.000737123	0.00105901	0.0247373	0.000197261
MAG114	Bacteria	Patescibacteria	Paceibacteria	UBA9983_A	GWA1-40-21	Bog-1340	Unresolved_Bog-1340	65.37	0.19	100	0.0021844	0.000802283	0.000359764	6.54873e-05	0.000513222	0.00191175	0.00462899	0.00303085	8.89726e-05	0.000110033	0.000134372	6.14826e-05	9.03784e-05	0.000178642	0.000177784	9.30609e-05	0.000111908	0.000250608	0	8.54031e-06	0.00014076	0.000168725	0.000325408	0.000312246	0	0.000133767	3.7425e-05	2.42589e-05	1.14466e-05	0.00059928	0.000245899	0.0131187	0.0600808	0.0106954	0.000121265	0.000518716	0.00217376	0.0394057	0.000154378
MAG016	Bacteria	Patescibacteria	Paceibacteria	UBA9983_A	GWA1-40-21	Unresolved_GWA1-40-21	Unresolved_GWA1-40-21	58.95	1.71	0	0	2.06774e-05	1.41084e-05	0	0	0	6.56207e-05	0.000310538	0.0098724	0.0492087	0.0287727	0.0816858	0.000231369	0.0050458	0.00535444	0.0426977	0.307538	0.333603	0	0	0.000164663	0.000302238	0.013786	0.0240331	0	2.11211e-05	0	0	0	2.04882e-05	5.92528e-06	1.53345e-05	3.47546e-05	2.23871e-05	0	0	6.96718e-06	9.12169e-05	1.71532e-05
MAG130	Bacteria	Patescibacteria	Paceibacteria	UBA9983_A	GWA1-40-21	Unresolved_GWA1-40-21	Unresolved_GWA1-40-21	78.66	0	0	0.0018452	8.27096e-06	0	6.86057e-05	4.95525e-05	0.000520763	0.00138897	0.000714238	0	0	0	0	2.16908e-05	0	1.04579e-05	1.37868e-05	0	6.77318e-06	4.68882e-06	0	6.90522e-05	4.10809e-05	0	0	0.137849	0.0430378	0.0599641	0.444362	0.000337676	5.12205e-06	5.92528e-06	5.62265e-05	0.000208528	3.35806e-05	0.000242529	0.000245708	0.000118442	0.000143842	0.0017582
MAG238	Bacteria	Patescibacteria	Paceibacteria	UBA9983_A	GWA1-40-21	Unresolved_GWA1-40-21	Unresolved_GWA1-40-21	82.86	1.12	0	0	0	0	6.23688e-06	0	2.05565e-05	1.64052e-05	6.21076e-06	0.157197	0.284139	0.00843398	0.00633271	0.0176961	0.142233	0.130279	0.0267567	0.0986953	0.115794	0.000210997	0.000705999	0.0107243	0.0179098	0.00922094	0.00776343	0	2.11211e-05	0	0	1.14466e-05	1.02441e-05	3.85143e-05	0	9.9299e-06	3.35806e-05	8.48852e-05	0	6.96718e-06	0	4.28829e-06
MAG356	Bacteria	Patescibacteria	Paceibacteria	UBA9983_A	GWA1-40-21	Unresolved_GWA1-40-21	Unresolved_GWA1-40-21	54.83	1.5	0	0.000909034	5.37612e-05	2.11626e-05	1.87107e-05	2.6546e-05	0.000342608	0.00461259	0.0285509	0.000366567	0.00295654	0.00176685	0.00465424	0.00093632	0.0398406	0.0446813	0.0119842	0.08032	0.113309	0	0	0.000347917	0.00105197	0.0327943	0.033509	0	1.40808e-05	9.35624e-06	0	1.14466e-05	0.000133173	8.59166e-05	0.000329692	4.46845e-05	0.000111935	4.85058e-05	0	9.75405e-05	0.00211202	2.57297e-05
MAG362	Bacteria	Patescibacteria	Paceibacteria	UBA9983_A	GWA1-40-21	Unresolved_GWA1-40-21	Unresolved_GWA1-40-21	68.56	3.68	0	0.00146531	0.000856044	0.000264532	0.000112264	0.000622945	0.000301495	0.000694485	0.00345629	3.5589e-05	0.000387508	0.000263026	0.000577937	0.000180757	0.000643787	0.000611786	0.000892695	0.000947487	0.000866967	0	5.69354e-06	5.31171e-06	3.22779e-05	0.00040676	0.000769112	0	0.000133767	9.35624e-06	0	2.28933e-05	0.00292725	0.0173166	0.00370584	0.00418545	0.0133427	0.000521437	0.00098283	0.00873684	0.150339	0.000257297
MAG546	Bacteria	Patescibacteria	Paceibacteria	UBA9983_A	GWA1-40-21	Unresolved_GWA1-40-21	Unresolved_GWA1-40-21	52.8	1.72	100	0.000135677	0.000258467	0.000465576	1.24738e-05	0.000208828	3.42608e-05	8.20258e-05	7.45291e-05	0.000306066	0.000593222	0.025828	0.00961588	0.0249661	0.052504	0.0323828	0.141597	0.0509803	0.0488313	0	5.69354e-06	0.000613502	0.000217142	0.000403631	0.000542323	0.00121133	0.000232332	0.00032279	0.00037298	0.00013736	0.000281713	0.000222198	0.000117565	0.000119159	4.47742e-05	1.21265e-05	2.27507e-05	0.000285654	0.000856035	2.35856e-05
MAG554	Bacteria	Patescibacteria	Paceibacteria	UBA9983_A	GWA1-40-21	Unresolved_GWA1-40-21	Unresolved_GWA1-40-21	59.37	0.85	100	0	0.0014102	0	0	6.01708e-05	2.05565e-05	7.1089e-05	0.000105583	0.000263359	0.000593222	0.022077	0.00906254	0.00129422	0.0135161	0.0126017	0.00854092	0.160971	0.492299	0.000468882	0.00154295	0.0183998	0.00380879	0.02194	0.0516488	0	7.04038e-06	0	0	1.14466e-05	4.09764e-05	1.18506e-05	8.1784e-05	4.96495e-05	2.23871e-05	0	0	6.96718e-06	8.06919e-05	6.43244e-05
MAG571	Bacteria	Patescibacteria	Paceibacteria	UBA9983_A	GWA1-40-21	Unresolved_GWA1-40-21	Unresolved_GWA1-40-21	86.49	0.86	0	0.00118039	1.65419e-05	0	4.36582e-05	1.41578e-05	4.79651e-05	9.02284e-05	3.10538e-05	0	0	1.14359e-05	0	0	6.74122e-06	1.04579e-05	6.8934e-06	0	6.77318e-06	9.37764e-06	0	0	5.8687e-06	0	0	0.0926666	0.0332763	0.216966	1.07517	0.000824157	0	0	0.000235129	0.0112704	0.00109697	0.00455348	0.00567402	0.000418031	0.00315751	0.0196018
MAG591	Bacteria	Patescibacteria	Paceibacteria	UBA9983_A	GWA1-40-21	Unresolved_GWA1-40-21	Unresolved_GWA1-40-21	62.14	2.25	50	2.71354e-05	4.13548e-06	0	0	3.53946e-06	3.42608e-05	0.000194128	0.00146885	2.84712e-05	0.000267907	0.000142949	0.000332006	0.00110623	0.0310164	0.032341	0.0086133	0.0701439	0.119645	0	0	0.000201845	0.000588338	0.00301628	0.004756	0	1.40808e-05	0	0	0	0.000158784	0	2.0446e-05	0.000168808	4.47742e-05	4.85058e-05	0	1.39344e-05	0.0001684	1.71532e-05
MAG675	Bacteria	Patescibacteria	Paceibacteria	UBA9983_A	GWA1-40-21	Unresolved_GWA1-40-21	Unresolved_GWA1-40-21	55.24	2.56	25	0.00518285	0.000107522	0	2.49475e-05	0.000184052	0.00188434	0.00134522	0.00431958	7.11781e-06	2.87043e-05	3.43077e-05	6.14826e-05	7.23027e-06	6.74122e-05	4.18315e-05	6.8934e-06	8.45526e-05	0.000189649	0	0	5.31171e-06	5.8687e-06	1.87735e-05	1.31472e-05	0	0.00018305	1.87125e-05	6.06472e-06	3.43399e-05	2.04882e-05	2.37011e-05	0.00340682	0.00329176	0.00126487	6.06323e-05	0.000236607	0.00260572	0.0400407	7.2901e-05
MAG742	Bacteria	Patescibacteria	Paceibacteria	UBA9983_A	GWA1-40-21	Unresolved_GWA1-40-21	Unresolved_GWA1-40-21	82.18	0	0	0.000108541	0.021306	0.495521	0	8.84865e-05	0.000102782	5.19497e-05	0.000155269	0.0317525	0.0499454	0.155202	0.0681596	0.239651	0.719285	0.555883	0.376707	0.301612	0.304915	0	5.69354e-06	0.00910958	0.00831449	0.0183199	0.0244308	0	0.000133767	9.35624e-06	4.2453e-05	2.28933e-05	0.00256102	0.00124135	8.1784e-05	6.95093e-05	0.00019029	0.000606323	1.82006e-05	9.75405e-05	0.00119985	0.00012436
MAG064	Bacteria	Patescibacteria	Paceibacteria	UBA9983_A	UBA1006	Unresolved_UBA1006	Unresolved_UBA1006	86.18	0	0	0	4.13548e-06	8.46503e-05	1.24738e-05	7.07892e-06	0	0	0	1.42356e-05	1.91362e-05	0	0	2.16908e-05	7.41534e-05	5.22894e-05	2.75736e-05	6.46579e-05	0.000121917	0.104917	0.101134	0.00283645	0.000190733	0.000193993	0.000374696	0	1.40808e-05	2.80687e-05	6.06472e-06	0.00157963	0	0	1.53345e-05	0	0	0	8.19025e-05	0	7.01668e-06	2.14415e-05
MAG035	Bacteria	Patescibacteria	Paceibacteria	UBA9983_A	UBA11359	C7867-002	Unresolved_C7867-002	82.18	0.16	0	0.000610545	0.00391009	0.000119921	0.000629925	0.0511222	0.00289161	0.0177668	0.0710076	0.00035589	0.000464053	0.016868	0.0149526	0.0424381	0.313844	0.300685	0.326378	0.400282	0.400197	0	1.13871e-05	0.012857	0.00695588	0.0350346	0.0420678	0	0.000218252	0	0	0	0.00956799	0.00216865	0.00193981	0.0746927	0.00193648	0.000363794	0.000145604	0.000323974	0.00266283	0.000120072
MAG053	Bacteria	Patescibacteria	Paceibacteria	UBA9983_A	UBA11359	C7867-002	Unresolved_C7867-002	71.37	1.02	0	0	0.00039287	0.000232788	0.000106027	9.91049e-05	1.37043e-05	0.000251546	0.00120489	7.11781e-06	0	0	2.45931e-05	7.23027e-06	1.34824e-05	2.09158e-05	1.72335e-05	4.97368e-06	2.03195e-05	0	1.13871e-05	1.59351e-05	5.8687e-06	6.25785e-06	6.57361e-06	0	7.04038e-06	0	6.06472e-06	0	5.12205e-05	0.0622451	2.0446e-05	9.9299e-06	1.11935e-05	0	0	0	2.80667e-05	0.000102919
MAG372	Bacteria	Patescibacteria	Paceibacteria	UBA9983_A	UBA11359	C7867-002	Unresolved_C7867-002	60.51	3.5	0	0.00404317	0.000227451	0.00030333	7.48426e-05	0.00085301	0.00101412	0.00100892	0.00231661	0.00229193	0.00558777	0.000900577	0.00189981	0.00251613	0.0132903	0.0122357	0.0159306	0.0178033	0.0177288	1.40665e-05	2.27742e-05	0.0056915	0.0195501	0.0609796	0.0911792	0.00193813	5.6323e-05	0.000168412	9.09707e-05	5.72332e-05	0.0010116	0.000663631	0.0147799	0.00642961	0.00469009	0.000230403	0.000354911	0.00105901	0.00257512	0.000454559
MAG650	Bacteria	Patescibacteria	Paceibacteria	UBA9983_A	UBA11359	C7867-002	Unresolved_C7867-002	79.59	0	0	0.00040703	0.000144742	1.41084e-05	6.23688e-06	0.000598169	0.000787997	0.000680814	0.00244393	4.98246e-05	5.26245e-05	0.000128654	0.00028282	8.31481e-05	0.000647157	0.00054381	0.000644533	0.000698803	0.000538468	4.68882e-06	0	1.06234e-05	1.02702e-05	0.00011577	0.000226789	0	7.04038e-06	0	0	0	0.00269676	0.000305152	0.224037	0.000744742	0.000335806	0	2.73008e-05	0.000445899	0.00188749	1.71532e-05
MAG755	Bacteria	Patescibacteria	Paceibacteria	UBA9983_A	UBA11359	PALSA-1337	Unresolved_PALSA-1337	65.83	2.35	0	0	2.48129e-05	7.05419e-06	6.23688e-06	6.72498e-05	7.53737e-05	9.8431e-05	0.000130426	0.000363008	0.000923321	0.00154956	0.000860757	0.0172803	0.0270559	0.0227982	0.129251	0.0567149	0.0512188	4.68882e-06	0	0.000127481	0.000190733	0.000253443	0.000197208	0	9.15249e-05	9.35624e-06	6.06472e-06	2.28933e-05	5.63425e-05	5.92528e-06	0.00010223	5.95794e-05	7.83548e-05	2.42529e-05	1.82006e-05	3.48359e-05	2.80667e-05	3.0018e-05
MAG026	Bacteria	Patescibacteria	Paceibacteria	UBA9983_A	UBA11359	Unresolved_UBA11359	Unresolved_UBA11359	63.19	3.87	33.33	0	0.000372193	0.000433833	0.000430345	0.000421196	1.02782e-05	0	0	5.33835e-05	2.87043e-05	0.000105782	3.68896e-05	4.33816e-05	0.000266278	0.000334652	9.99543e-05	0.000253658	0.000345432	0	0	6.63964e-05	0.000104169	0.000109512	9.86041e-06	0	7.04038e-06	0	0	0	0.00248419	0.112269	5.1115e-06	0.000466705	2.23871e-05	3.03161e-05	9.10028e-06	6.96718e-06	3.85918e-05	1.28649e-05
MAG559	Bacteria	Patescibacteria	Paceibacteria	UBA9983_A	UBA11359	Unresolved_UBA11359	Unresolved_UBA11359	61.08	0	0	0	0	0	6.23688e-06	3.89341e-05	6.85215e-06	0	6.21076e-06	0.115316	0.190228	0.0412893	0.0334343	0.00644579	0.0181878	0.0130148	0.159013	0.135453	0.152773	0.000271952	0.0014063	0.116542	0.00432817	0.00161453	0.00138046	0	9.15249e-05	0	0	3.43399e-05	5.12205e-06	2.37011e-05	0	9.9299e-06	1.11935e-05	0	3.64011e-05	6.96718e-06	7.01668e-06	6.00361e-05
MAG603	Bacteria	Patescibacteria	Paceibacteria	UBA9983_A	UBA11359	Unresolved_UBA11359	Unresolved_UBA11359	87.2	0	0	2.71354e-05	9.92515e-05	6.34877e-05	0.000336792	0.000382262	1.37043e-05	8.74942e-05	9.0056e-05	3.5589e-05	0.000172226	0.000108641	0.000209041	0.00263182	0.0167924	0.0154567	0.151734	0.26739	0.354109	3.75106e-05	3.98548e-05	0.000528515	0.000360925	0.000281603	0.000387843	0.000484531	0.000197131	0.0001497	1.81941e-05	1.14466e-05	0.000368788	8.88792e-05	1.78903e-05	6.45443e-05	1.11935e-05	0.000109138	5.91518e-05	4.18031e-05	8.06919e-05	0.000145802
MAG661	Bacteria	Patescibacteria	Paceibacteria	UBA9983_A	UBA11359	Unresolved_UBA11359	Unresolved_UBA11359	78.36	1.12	0	0.00040703	0.00101733	0.000204571	1.24738e-05	0.000106184	0.000150747	0.000153115	0.000149058	0.00128832	0.00418604	0.00247301	0.00278516	0.000101224	0.00066401	0.00069022	0.000213695	0.000517263	0.000660385	9.37764e-06	2.84677e-05	5.31171e-06	1.46718e-05	5.63206e-05	0.000230076	0	7.04038e-06	3.7425e-05	0	4.57865e-05	7.68307e-05	1.77758e-05	0.176342	0.000804322	0.000940258	0	0.000191106	0.000557374	0.00286281	6.00361e-05
MAG631	Bacteria	Patescibacteria	Paceibacteria	UBA9983_A	UBA11359_A	Unresolved_UBA11359_A	Unresolved_UBA11359_A	58.95	0.85	0	2.71354e-05	3.10161e-05	7.05419e-06	3.11844e-06	3.36249e-05	1.02782e-05	5.46839e-06	4.34753e-05	3.5589e-06	3.82724e-05	6.28975e-05	3.68896e-05	3.97665e-05	9.43771e-05	0.000125495	0.000127528	0.000114395	0.000162556	0	0	2.65585e-06	4.40153e-06	0	1.97208e-05	0.00363399	0.00137287	0.00490267	0.0266878	0.509993	1.28051e-05	5.92528e-06	2.0446e-05	1.48948e-05	1.11935e-05	1.21265e-05	0	6.96718e-06	3.50834e-05	7.71892e-05
MAG632	Bacteria	Patescibacteria	Paceibacteria	UBA9983_A	UBA12445	UBA12445	Unresolved_UBA12445	85.48	1.96	0	0.00568486	0.00125512	0.0102533	6.86057e-05	0.00194847	0.000928466	0.00062613	0.00388173	0.0131074	0.0709857	0.032558	0.0706435	0.00190879	0.0173047	0.0176843	0.00506665	0.0151573	0.01844	9.37764e-06	1.70806e-05	0.00215124	0.00719063	0.217366	0.30706	0	3.52019e-05	0	0	0	0.012549	0.00682	0.00505272	0.00457768	0.0155534	2.42529e-05	4.55014e-05	0.000762906	0.00616065	0
MAG268	Bacteria	Patescibacteria	Paceibacteria	UBA9983_A	UBA2163	GWA1-54-10	Unresolved_GWA1-54-10	60.09	0	0	0.0120074	0.00266118	0.00129444	0.0127638	0.00420665	0.0140298	0.0142889	0.00774482	0.000871931	0.000617142	0.000114359	0.000110669	0.000632649	0.000677493	0.000585641	0.000627299	0.000646579	0.000507989	0.000255541	0.0011501	4.24937e-05	0.000174594	2.50314e-05	3.94416e-05	0.343412	0.0361101	0.0415744	0.0328556	1.65011	0.000366227	0.000746585	0.00244074	0.00393224	0.0038058	0.0205847	0.02382	0.00780324	0.00488712	0.0139177
MAG416	Bacteria	Patescibacteria	Paceibacteria	UBA9983_A	UBA2163	GWA1-54-10	Unresolved_GWA1-54-10	81.17	0	0	0.000149244	1.24064e-05	0	0	0	0	0	6.21076e-06	0	0	0	0	0	0	0	6.8934e-06	0	0	0	0	0	0	0	0	1.76927	0.228312	0.0723939	0.0545976	0.00329091	5.12205e-06	0	0.00316402	0	5.59677e-06	0	9.10028e-06	0	0	0.000115784
MAG435	Bacteria	Patescibacteria	Paceibacteria	UBA9983_A	UBA5272	UBA11704	Unresolved_UBA11704	55.59	0	0	0.00154672	0.0176068	0.00157661	0.00249164	0.786229	0.000291216	0.00143272	0.00168933	0.000462657	0.000191362	0.000577513	0.000381192	0.000845942	0.000249425	0.000141181	0.000840995	0.000532184	0.000270927	5.1577e-05	5.12419e-05	0.00158023	0.00358725	0.00146434	0.000627779	0	4.92826e-05	8.42061e-05	4.2453e-05	0.00013736	0.011855	0.0029656	0.00200371	0.00534228	0.00418638	0.000109138	0.00183826	0.00277642	0.00408371	0.000628235
MAG599	Bacteria	Patescibacteria	Paceibacteria	UBA9983_A	UBA5272	UBA5272	Unresolved_UBA5272	63.29	0	0	0	0	0	0	0	0	8.20258e-06	3.10538e-06	1.42356e-05	4.78405e-06	9.72052e-05	3.07413e-05	0	0	1.56868e-05	3.79137e-05	4.97368e-06	1.35464e-05	1.40665e-05	0.000711693	0.153848	0.00117521	0.00214018	0.00265574	0	0	0	0	2.28933e-05	0	1.18506e-05	1.0223e-05	1.98598e-05	1.67903e-05	0	9.10028e-06	0	1.0525e-05	1.28649e-05
MAG612	Bacteria	Patescibacteria	Paceibacteria	UBA9983_A	UBA9973	MFUC01	Unresolved_MFUC01	60.58	0	0	0	0	0	0	0	0	0	0	0	0	0	0	3.61514e-05	4.71885e-05	1.04579e-05	1.37868e-05	9.94737e-06	0	0.107608	0.123561	0.000913614	0.000123243	0.00017522	0.000210355	0	7.04038e-06	0	0	0.00200316	0	0	0	0	0	0	0	0	7.01668e-06	0
MAG743	Bacteria	Patescibacteria	Paceibacteria	UBA9983_A	UBA9973	UBA4124	Unresolved_UBA4124	75.61	1.4	0	2.71354e-05	1.44742e-05	0	0	7.07892e-05	0	2.46077e-05	1.55269e-05	3.5589e-05	2.39202e-05	0.000588949	0.000116817	0.000426586	7.41534e-05	4.70605e-05	0.00765167	0.00291458	0.00400295	7.50211e-05	0.00209522	0.419192	0.0192816	0.0208042	0.0201152	0	0	0	0	6.86798e-05	2.56102e-05	0.000254787	1.0223e-05	0	2.23871e-05	0	0.000163805	0	7.01668e-06	0
MAG275	Bacteria	Patescibacteria	Paceibacteria	UBA9983_A	UBA9973	UBA8515	Unresolved_UBA8515	80.51	0	0	2.71354e-05	9.5116e-05	0.000444414	6.23688e-06	3.71643e-05	5.48172e-05	0.000259748	0.000676973	0.0527928	0.070115	0.0999812	0.0660385	0.0129205	0.016725	0.0115978	0.0250747	0.0105616	0.00900495	1.87553e-05	0.000330225	0.310249	0.0550661	0.0127003	0.0127955	0	4.57624e-05	0	9.09707e-06	1.14466e-05	3.58543e-05	1.48132e-05	0.000104786	0.000158878	0.00019029	3.63794e-05	4.55014e-05	6.96718e-06	0.000199976	0
MAG477	Bacteria	Patescibacteria	Paceibacteria	UBA9983_A	UBA9973	UBA8515	Unresolved_UBA8515	73.17	0	0	0	4.7558e-05	7.05419e-06	1.24738e-05	1.06184e-05	0	2.46077e-05	3.41592e-05	2.84712e-05	1.43521e-05	6.86154e-05	7.37792e-05	2.53059e-05	1.68531e-05	2.61447e-05	1.37868e-05	4.725e-05	6.77318e-05	0	0	6.10847e-05	1.76061e-05	0	3.2868e-06	0.0133246	0.00881455	0.0158775	0.0450669	0.101944	0	1.48132e-05	3.83363e-05	2.97897e-05	1.67903e-05	0	0	6.96718e-06	3.50834e-05	6.43244e-05
MAG077	Bacteria	Patescibacteria	Paceibacteria	UBA9983_A	UBA9973	UBA9973	Unresolved_UBA9973	71.76	3.92	0	0.00108541	0.017185	0.0108493	0.000517661	0.006548	0.000109634	1.64052e-05	7.45291e-05	0.0153104	0.0569206	0.0912213	0.0875636	0.00466352	0.0454156	0.0379883	0.0172369	0.0423459	0.0499996	0	3.41612e-05	0.00201314	0.0020115	0.00979979	0.0139952	0	2.81615e-05	6.54937e-05	0	0.000228933	0.0136247	0.00294783	0.000235129	0.00145969	0.000503709	4.85058e-05	1.82006e-05	0.000195081	0.00165594	3.0018e-05
MAG083	Bacteria	Patescibacteria	Paceibacteria	UBA9983_A	UBA9973	UBA9973	Unresolved_UBA9973	66.35	2.74	0	0.000691951	0.0162772	0.0011851	0.0103002	0.00526495	0.0432919	0.0699133	0.187655	0.00145203	0.00422431	0.000634693	0.00180144	0.000412125	0.00395036	0.00326809	0.000999543	0.00373524	0.00440596	2.34441e-06	0.000199274	0.000339949	0.000746793	0.00282542	0.00336897	0.00181699	0.000225292	0.000416353	0.0001031	0.000377739	0.000558303	0.00171537	0.00663217	0.00266618	0.000968241	0.00209788	0.00195656	0.00146659	0.013658	0.000310901
MAG233	Bacteria	Patescibacteria	Paceibacteria	UBA9983_A	UBA9973	UBA9973	Unresolved_UBA9973	73.31	0	0	0	4.7558e-05	4.23251e-05	0.000146567	0.000631794	2.39825e-05	2.73419e-05	9.0056e-05	0.00145203	0.00308093	0.00515759	0.00287739	0.0617501	0.0958197	0.0566137	0.29552	0.141752	0.136933	4.68882e-06	7.97096e-05	0.0817738	0.00239737	0.00120464	0.00148892	0	0.000253454	9.35624e-06	0	0	8.45138e-05	0.000136281	4.0892e-05	9.9299e-06	3.91774e-05	2.42529e-05	0.00030941	2.78687e-05	1.40334e-05	2.14415e-05
MAG260	Bacteria	Patescibacteria	Paceibacteria	UBA9983_A	UBA9973	UBA9973	Unresolved_UBA9973	61.05	0	0	0.00200802	3.30838e-05	0	4.36582e-05	3.71643e-05	0.000143895	1.64052e-05	9.31614e-05	0	1.91362e-05	5.71795e-06	6.14826e-05	0	2.02237e-05	1.04579e-05	2.06802e-05	5.96842e-05	0.000135464	9.37764e-06	1.13871e-05	1.06234e-05	8.80306e-06	1.25157e-05	6.57361e-06	0.00121133	0.0022494	0.00392494	0.00528843	0.109865	2.04882e-05	0	0.000260687	0.000208528	0.000223871	0.000109138	8.19025e-05	0	0.000273651	0.000128649
MAG281	Bacteria	Patescibacteria	Paceibacteria	UBA9983_A	UBA9973	UBA9973	Unresolved_UBA9973	77.24	0	0	2.71354e-05	0.00267979	0.00582676	1.24738e-05	0.000155736	6.85215e-06	2.18736e-05	3.72646e-05	0.00306777	0.00271255	0.0561446	0.0394411	0.0834337	0.164816	0.107141	0.214647	0.160834	0.119929	0	9.67902e-05	0.00695568	0.00338624	0.0044681	0.00698117	0	9.85653e-05	0	0	0	0.000860504	0.000242936	9.2007e-05	3.97196e-05	7.83548e-05	8.48852e-05	1.82006e-05	3.48359e-05	0.000210501	4.28829e-06
MAG542	Bacteria	Patescibacteria	Paceibacteria	UBA9983_A	UBA9973	UBA9973	Unresolved_UBA9973	75.09	0	0	5.42707e-05	1.24064e-05	0	6.23688e-06	2.12368e-05	3.08347e-05	3.28103e-05	5.27915e-05	7.11781e-06	8.61128e-05	0.00266457	0.0186169	0.0200568	0.222514	0.207945	0.0390408	0.121176	0.139026	0	5.69354e-06	0.00043556	0.000446022	0.00157385	0.00331967	0	1.40808e-05	9.35624e-06	0	0	4.60984e-05	0	5.1115e-05	4.96495e-05	3.35806e-05	0.000157644	2.73008e-05	6.96718e-06	0.00018945	4.28829e-06
MAG641	Bacteria	Patescibacteria	Paceibacteria	UBA9983_A	UBA9973	UBA9973	Unresolved_UBA9973	80.15	1.72	0	0	9.30483e-05	0	0.000916822	0.120841	4.11129e-05	7.65574e-05	0.000487545	3.20301e-05	5.74086e-05	0.000131513	0.000135262	9.76086e-05	0.000188754	0.000193471	0.000261949	0.000285987	0.000403004	4.68882e-06	5.69354e-06	0.000103578	4.84168e-05	3.75471e-05	0.000118325	0	1.40808e-05	0	6.06472e-06	0.000389185	4.35374e-05	8.88792e-06	0.000194237	6.95093e-05	8.39516e-05	0	9.10028e-06	1.39344e-05	0.000182434	4.28829e-06
MAG106	Bacteria	Patescibacteria	Paceibacteria	UBA9983_A	UBA9973	Unresolved_UBA9973	Unresolved_UBA9973	73.68	1.28	0	2.71354e-05	0.000626525	0	2.49475e-05	1.06184e-05	5.48172e-05	1.09368e-05	0.000366435	0.000505364	0.000105249	0.000534629	0.000430378	0.0024113	0.00123364	0.00108762	0.00180262	0.000962408	0.00188972	0.00137382	0.0323194	0.348092	0.00472724	0.00424282	0.00561715	0	0	9.35624e-06	1.81941e-05	0.000537992	0.000176711	0.000219235	0.000117565	0.000213493	5.59677e-05	0	0	2.43851e-05	0.000543793	0
MAG626	Bacteria	Patescibacteria	Paceibacteria	UBA9983_A	UBA9973	Unresolved_UBA9973	Unresolved_UBA9973	79.03	0	0	0.00122109	0.483293	0.0205876	0.00794891	0.0023679	0.000109634	8.20258e-05	0.000919193	0.000775841	0.00122472	0.000308769	0.000381192	7.9533e-05	0.000512333	0.000481063	0.000186122	0.000840553	0.000663772	3.04773e-05	0.000333072	0.00384568	0.00111505	0.00655197	0.00562372	0	2.11211e-05	3.7425e-05	1.81941e-05	4.57865e-05	0.0223885	0.0196245	0.000117565	0.000426986	0.00015671	0	1.82006e-05	0	0.0001263	8.57658e-06
MAG553	Bacteria	Patescibacteria	Paceibacteria	UBA9983_A	XYD1-FULL-46-19	Unresolved_XYD1-FULL-46-19	Unresolved_XYD1-FULL-46-19	62.45	2.59	0	0.000895467	4.13548e-06	0	6.23688e-06	3.71643e-05	5.48172e-05	7.65574e-05	5.58969e-05	1.42356e-05	0.000133953	4.57436e-05	0.000393489	6.50724e-05	0.000478627	0.000533352	8.27208e-05	0.000378	0.000433484	0	0	0	1.17374e-05	0.000112641	0.000118325	0	4.92826e-05	0	0	0	8.19528e-05	5.92528e-06	0.000127788	0.00332155	0.00319016	9.09484e-05	0.000500515	0.00657701	0.0692161	0.000111496
MAG422	Bacteria	Patescibacteria	Paceibacteria	UBA9983_A	Zambryskibacteraceae	Unresolved_Zambryskibacteraceae	Unresolved_Zambryskibacteraceae	82.89	0	0	0	0.000206774	1.41084e-05	6.23688e-06	3.53946e-06	1.37043e-05	2.73419e-05	6.21076e-06	2.13534e-05	2.87043e-05	5.71795e-06	0	0.0124686	0.119623	0.100181	0.0654804	0.242166	0.220708	4.68882e-06	0	0.0014501	0.00187212	0.00207448	0.00287267	0	4.92826e-05	0	0	2.28933e-05	2.04882e-05	2.96264e-06	0	0	0	9.70116e-05	9.10028e-06	2.09015e-05	0	6.86127e-05
MAG577	Bacteria	Patescibacteria	Paceibacteria	UBA9983_A	Zambryskibacteraceae	Unresolved_Zambryskibacteraceae	Unresolved_Zambryskibacteraceae	57.66	3.45	0	0.000162812	8.6845e-05	5.64335e-05	3.11844e-06	6.01708e-05	6.85215e-05	7.1089e-05	0.00036954	0.00553409	0.0134623	0.0019098	0.00168462	0.0107767	0.0301569	0.0230492	0.0399231	0.0496448	0.04218	7.03323e-06	1.99274e-05	0.00285239	0.00259103	0.00363581	0.00359905	0	1.40808e-05	9.35624e-06	0	1.14466e-05	0.000215126	0.000118506	0.000212127	6.95093e-05	4.47742e-05	4.85058e-05	0	0.000459834	0.0013472	4.28829e-06
MAG218	Bacteria	Patescibacteria	Paceibacteria_A	Moranbacterales	GWC2-37-73	UBA12068	Unresolved_UBA12068	68.06	0	0	0	0.000316364	0.000447941	4.67766e-05	4.24735e-05	0.000630398	0.00101712	0.0009813	2.13534e-05	2.87043e-05	0	4.91861e-05	0.000119299	0.000171901	5.22894e-05	1.03401e-05	2.98421e-05	2.70927e-05	0	0	0.000331982	0.000178995	6.25785e-05	5.91625e-05	0	0	0	0	0	0.000496839	0.000402919	0.000943072	5.95794e-05	8.95483e-05	0.000157644	0.000536916	0.000957987	0.00102794	0.0017046
MAG014	Bacteria	Patescibacteria	Paceibacteria_A	Moranbacterales	GWC2-37-73	Unresolved_GWC2-37-73	Unresolved_GWC2-37-73	69.31	0	0	0.000244218	0.553753	4.04361	4.36582e-05	2.83157e-05	4.79651e-05	1.09368e-05	4.96861e-05	9.96493e-05	0.000172226	0.00025159	0.000147558	0.000708566	0.0013988	0.000784341	0.000827208	0.000360592	0.000419937	0	0	0.000924237	0.00011444	2.50314e-05	3.94416e-05	0	7.04038e-06	0	0	8.01264e-05	0.0480679	0.0774493	0.000125232	4.96495e-05	0	3.63794e-05	2.73008e-05	0.00125409	0.000856035	8.57658e-06
MAG328	Bacteria	Patescibacteria	Paceibacteria_A	Moranbacterales	GWC2-37-73	Unresolved_GWC2-37-73	Unresolved_GWC2-37-73	64.36	0	0	0	0.000851908	0.00322376	6.23688e-06	0	0	8.20258e-06	0.000186323	2.84712e-05	2.87043e-05	6.86154e-05	4.91861e-05	2.16908e-05	5.39298e-05	6.27473e-05	2.75736e-05	2.98421e-05	2.03195e-05	0	0	0.000106234	1.17374e-05	0	0	0	3.52019e-05	0	0	0	0.000120368	5.33275e-05	4.0892e-05	0.000188668	1.11935e-05	7.27587e-05	0.000609719	0.0665331	0.0202852	0.000846938
MAG126	Bacteria	Patescibacteria	Paceibacteria_A	Moranbacterales	UBA1568	UBA1568	Unresolved_UBA1568	57.18	1.54	0	0.000108541	4.54903e-05	7.05419e-06	0	1.41578e-05	0.000109634	7.65574e-05	0.00032296	7.11781e-06	1.91362e-05	0	3.68896e-05	5.06119e-05	0.000134824	4.18315e-05	4.82538e-05	5.47105e-05	6.77318e-05	0	0	0	5.8687e-06	3.12892e-05	7.88833e-05	0	0	9.35624e-06	0	0	3.07323e-05	0.00010073	0.0626159	4.96495e-05	1.11935e-05	6.06323e-05	8.19025e-05	0.000459834	0.000631502	4.71712e-05
MAG120	Bacteria	Patescibacteria	Paceibacteria_A	Moranbacterales	UBA1568	Unresolved_UBA1568	Unresolved_UBA1568	77.63	1.12	100	0.000542707	0.000169555	2.11626e-05	0.000623688	0.000998128	0.0119947	0.00827367	0.00867022	0	2.87043e-05	0	1.22965e-05	0	0	0	2.75736e-05	0	6.77318e-06	0	0	0	0	0	0	0	0.000359059	0	4.85177e-05	0.000171699	0.00123185	0.000391068	0.0109769	0.047306	0.00552961	0.00265569	0.0126994	0.449979	0.280401	0.00186755
MAG282	Bacteria	Patescibacteria	Paceibacteria_A	Moranbacterales	UBA1568	Unresolved_UBA1568	Unresolved_UBA1568	72.28	0	0	0	0.00188991	0.000384453	1.87107e-05	7.07892e-06	0	2.73419e-05	4.96861e-05	0.000277594	0.000559733	0.000454577	0.000196744	0.00161597	0.001628	0.00147979	0.00100644	0.000522237	0.00059604	0	0	0.000584288	0.000291968	5.00628e-05	4.60152e-05	0	2.11211e-05	0	6.06472e-06	0	0.766015	0.00871312	5.1115e-06	2.97897e-05	0	1.21265e-05	0	6.96718e-06	2.10501e-05	4.28829e-06
MAG496	Bacteria	Patescibacteria	Paceibacteria_A	Moranbacterales	UBA1568	Unresolved_UBA1568	Unresolved_UBA1568	70.3	0.99	0	0.000108541	0.000161284	0.00541056	6.23688e-06	3.53946e-06	0	0	1.24215e-05	0.00105344	0.00164093	0.00164391	0.000774681	0.00307286	0.00252796	0.0018249	0.00494946	0.00163137	0.00124965	0	0	0.00021778	4.10809e-05	0	0	0	1.40808e-05	0	6.06472e-06	1.14466e-05	0.0952496	0.187725	1.0223e-05	9.9299e-06	2.23871e-05	0	0	0	2.10501e-05	0
MAG389	Bacteria	Patescibacteria	Paceibacteria_A	Moranbacterales	UBA2206	UBA9630	Unresolved_UBA9630	68.06	0	0	0.00100401	0.00371159	0.00106871	6.23688e-06	0.00026192	0.00171989	0.0235031	0.357991	3.20301e-05	0.00325794	0.000397398	0.00207196	7.23027e-05	0.000832541	0.00117651	0.000292969	0.00148713	0.00171362	0	0	3.18703e-05	0.000434284	0.00330727	0.00509783	0	5.6323e-05	0	1.21294e-05	0.000434972	0.00196431	0.00363812	0.00701809	0.0119357	0.000598855	0.000291035	0.00103288	0.0135163	0.0198362	0.000115784
MAG543	Bacteria	Patescibacteria	Paceibacteria_A	Moranbacterales	UBA2206	UBA9630	Unresolved_UBA9630	58.18	0	0	0.00539994	4.54903e-05	2.82168e-05	1.24738e-05	6.90195e-05	0.000664659	0.000776511	0.0024812	0.000270477	8.61128e-05	0.000268744	2.45931e-05	0.00125445	6.40416e-05	7.32052e-05	0.000296416	5.96842e-05	0.000111758	0	0	0.000876432	3.52122e-05	1.25157e-05	1.31472e-05	0	0.00019361	0	6.06472e-06	1.14466e-05	0.000394398	0.000189609	0.172559	0.163585	0.00671053	0.000788219	0.0033853	0.133561	0.143018	0.000632523
MAG556	Bacteria	Patescibacteria	Saccharimonadia	Saccharimonadales	2-12-FULL-41-12	Unresolved_2-12-FULL-41-12	Unresolved_2-12-FULL-41-12	64.81	5.04	0	0.000434166	0.000794012	0.000222207	0.00107274	0.000222986	0.00332672	0.0102149	0.00705543	4.27068e-05	3.82724e-05	9.14872e-05	6.14826e-05	0.000679645	0.000161789	0.000193471	0.000437731	0.000340697	0.000162556	0.000182864	0.000108177	0.000584288	0.000165791	0.000162704	9.86041e-05	0.0125978	0.00530844	0.0443205	0.0306602	0.000509375	0.000589036	0.000154057	0.000746279	0.000620619	0.00149993	0.00216457	0.00163805	0.00433707	0.00397846	0.136385
MAG335	Bacteria	Patescibacteria	Saccharimonadia	Saccharimonadales	SZUA-47	Unresolved_SZUA-47	Unresolved_SZUA-47	64.51	0.93	0	0.00461301	0.00205326	0.00021868	0.00285337	0.00161222	0.00126422	0.000801119	0.000590022	4.27068e-05	0.000114817	5.71795e-05	4.91861e-05	0.0015292	0.000566263	0.00054381	0.000634193	0.000524724	0.00044703	2.34441e-05	3.41612e-05	0.000632093	0.00029637	0.000143931	0.000157767	2.10408	0.899373	0.00971177	0.0207535	0.00414368	0.00160576	0.000242936	0.0488225	0.00160864	0.000391774	0.00691814	0.00452739	0.00664669	0.00606592	0.00545042
MAG178	Bacteria	Patescibacteria	Saccharimonadia	Saccharimonadales	Saccharimonadaceae	UBA1547	Unresolved_UBA1547	62.54	0	0	2.71354e-05	0.00606054	0.00782662	0	6.72498e-05	0.000137043	4.37471e-05	0.00012111	0.0005196	0.00024877	0.000142949	0.000172151	0.0019594	0.00117634	0.000810486	0.00122013	0.000651553	0.000650226	0	1.70806e-05	0.00171303	0.00205992	0.000754071	0.000525889	0	7.04038e-06	9.35624e-06	0	5.72332e-05	1.10378	0.155995	0.000217239	0.000109229	3.35806e-05	8.48852e-05	1.82006e-05	9.40569e-05	0.000136825	6.00361e-05
MAG262	Bacteria	Patescibacteria	Saccharimonadia	Saccharimonadales	Saccharimonadaceae	UBA1547	Unresolved_UBA1547	60.02	0.93	100	2.71354e-05	8.27096e-06	0	0	0	0.000147321	0.000153115	0.00103099	0	9.56809e-06	0	0	0	0	0	0	0	0	0	0	0	0	0	0	0	0	0	0	0	0	0	0.0623245	9.9299e-06	5.59677e-05	0.0011702	0.00221137	0.0215634	0.0295964	0.000418108
MAG327	Bacteria	Patescibacteria	Saccharimonadia	Saccharimonadales	Saccharimonadaceae	UBA1547	Unresolved_UBA1547	61.25	0	0	0.000244218	0	0	0	3.53946e-06	0.0727493	0.0684533	0.237239	2.84712e-05	8.61128e-05	4.57436e-05	9.83722e-05	0.000130145	0.000802205	0.00074251	0.000186122	0.000333237	0.000392845	0	0	1.59351e-05	3.22779e-05	0.000106383	0.000118325	0	0	0	0	0	5.63425e-05	0	0.000296467	1.98598e-05	2.23871e-05	0	3.64011e-05	0.000292621	0.000961286	0
MAG402	Bacteria	Patescibacteria	Saccharimonadia	Saccharimonadales	Saccharimonadaceae	UBA1547	Unresolved_UBA1547	60.97	0.51	66.67	0.00260499	0.000264671	3.52709e-05	6.23688e-05	0.000752135	0.00104838	0.000623396	0.00283832	2.84712e-05	8.61128e-05	2.28718e-05	2.45931e-05	0.000375974	0.00235606	0.00190333	0.000675553	0.000872881	0.000982111	0	0	5.31171e-06	2.93435e-06	0.000109512	0.000223503	0	0.000232332	0	0	0.000206039	0.000138295	0.000189609	0.00842886	0.00121145	0.000414161	0.000557817	0.00287569	0.198659	0.181423	0.00037737
MAG668	Bacteria	Patescibacteria	Saccharimonadia	Saccharimonadales	Saccharimonadaceae	UBA1547	Unresolved_UBA1547	61.68	0	0	0.00023065	0.000368058	8.46503e-05	3.11844e-06	5.84011e-05	0.00218584	0.00496256	0.0479564	0.000263359	0.000420996	0.00102351	0.00196744	0.00275473	0.000987589	0.000810486	0.0010926	0.000698803	0.000497829	0	2.56209e-05	0.000265585	0.000253821	7.82231e-05	0.000101891	0	7.04038e-06	0	6.06472e-06	0	0.000491717	0.000130356	0.892248	0.000561039	6.15645e-05	0.000103075	0.000113753	0.00150839	0.00190152	0.000418108
MAG744	Bacteria	Patescibacteria	Saccharimonadia	Saccharimonadales	Saccharimonadaceae	UBA1547	Unresolved_UBA1547	56.55	2.56	0	0.00035276	0.00117034	0.000331547	0	0.000959194	0.00100727	0.00172528	0.0110303	0.000256241	0.000507109	0.000703308	0.000903795	0.00290657	0.000832541	0.000407857	0.000847888	0.000547105	0.000301407	4.68882e-06	3.41612e-05	0.00055773	0.000313976	0.000165833	9.86041e-05	0	1.40808e-05	0	0	0	0.000619768	0.000435508	0.424377	0.00190654	0.0118652	0	5.46017e-05	0.00192642	0.00325925	4.28829e-06
MAG291	Bacteria	Patescibacteria	Saccharimonadia	Saccharimonadales	UBA10212	Unresolved_UBA10212	Unresolved_UBA10212	65.9	0.93	0	0.00108541	1.65419e-05	7.05419e-06	0.00509865	0.000637103	0.000263808	0.000524965	0.00024222	1.42356e-05	1.43521e-05	0	1.22965e-05	0.000144605	6.74122e-05	5.22894e-05	4.48071e-05	2.73553e-05	2.03195e-05	0	1.13871e-05	5.31171e-06	2.93435e-06	0	0	0.000605664	0.00101733	0.000168412	0.000275945	0.000228933	1.02441e-05	8.88792e-06	0.000265798	0.000228388	1.67903e-05	0.0352516	0.0351908	0.0323347	0.0135913	0.129114
MAG371	Bacteria	Patescibacteria	Saccharimonadia	Saccharimonadales	UBA10212	Unresolved_UBA10212	Unresolved_UBA10212	66.36	0	0	0.000786925	8.27096e-06	0	0.07551	0.00408985	0.160974	0.0698395	0.0844136	7.11781e-06	9.56809e-06	1.71539e-05	2.45931e-05	0.000144605	9.10065e-05	4.18315e-05	9.65076e-05	2.98421e-05	2.70927e-05	0	4.55483e-05	4.24937e-05	5.8687e-06	0	0	0.372605	0.112181	0.0102123	0.0163899	0.0270713	4.09764e-05	1.77758e-05	0.0094665	0.00100292	0.00108577	0.147755	0.0804874	0.0566606	0.0322627	0.163133
MAG452	Bacteria	Patescibacteria	Saccharimonadia	Saccharimonadales	UBA10212	Unresolved_UBA10212	Unresolved_UBA10212	63.58	0.93	0	0.000217083	0	0	0.011217	0.00148126	0.0266514	0.0200498	0.015294	0	0	0	0	0	6.74122e-06	0	3.4467e-05	0	0	0	0	0	0	0	0	0	0.00135879	0.000233906	0.000491242	0.0130263	0	0	0.0112632	0.00756658	0.000794741	0.210121	0.17458	0.162753	0.0739488	0.184671
MAG657	Bacteria	Patescibacteria	Saccharimonadia	Saccharimonadales	UBA10212	Unresolved_UBA10212	Unresolved_UBA10212	61.94	5.86	0	0.000651248	8.27096e-06	0	6.23688e-06	1.76973e-05	6.85215e-06	0	1.86323e-05	0.000341655	0.00143521	0.000211564	0.00116817	0.00307286	0.0284446	0.0277029	0.00306067	0.00822647	0.0116499	0	0	2.92144e-05	6.45557e-05	0.00135795	0.00198194	0	3.52019e-05	0	0	0	1.02441e-05	0	0.000245352	0.000675233	0.000436548	0.000363794	0.00123764	0.0998327	0.157991	0.000120072
MAG011	Bacteria	Patescibacteria	Saccharimonadia	Saccharimonadales	UBA4665	Unresolved_UBA4665	Unresolved_UBA4665	65.74	1.85	0	0.000691951	5.99644e-05	1.05813e-05	0.00116006	9.37957e-05	0.000781145	0.000483952	0.000655235	1.42356e-05	3.82724e-05	0.0125995	0.0149526	0.00477921	0.00257178	0.00148502	0.00107192	0.00146724	0.00143591	0	2.84677e-05	0.000316047	0.000318377	0.000607011	0.000443718	0.66187	0.182163	0.0683192	0.0454641	0.0128889	0.000896359	0	0.0343135	0.000148948	0.000973838	0.109841	0.0247437	0.0319898	0.0195765	0.0570193
MAG087	Bacteria	Patescibacteria	Saccharimonadia	Saccharimonadales	UBA4665	Unresolved_UBA4665	Unresolved_UBA4665	67.24	3.63	22.22	0.00297132	0.000564493	0.00038798	0.00168396	0.00019998	0.0312664	0.0254909	0.0209706	0.000363008	0.000655414	0.000385962	0.000399637	0.00807983	0.00423686	0.00295435	0.00348461	0.00140009	0.00117176	0	0.00045833	0.00311532	0.000795209	0.000979353	0.00070995	0.0101752	0.0167913	0.0131174	0.0129269	0.0237346	0.0159501	0.0021568	0.000477925	0.00460251	0.000526096	0.233834	0.136422	0.0862606	0.0385953	0.410368
MAG231	Bacteria	Patescibacteria	Saccharimonadia	Saccharimonadales	UBA4665	Unresolved_UBA4665	Unresolved_UBA4665	56.1	5.06	40	0.00253716	0.0255014	0.00782309	0.00248852	0.000552156	0.0153728	0.0104282	0.00966084	7.4737e-05	0.000119601	0.000202987	0.000147558	0.00186902	0.00190777	0.00126017	0.000517005	0.000509803	0.000633293	0.00115111	0.00143762	0.000377131	9.38993e-05	9.07388e-05	4.60152e-05	0.0213194	0.00514651	0.00340567	0.00337805	0.0310662	0.00481217	0.000456247	0.00042681	0.00121641	0.000167903	0.170243	0.0780212	0.0426356	0.0263091	0.0863598
MAG249	Bacteria	Patescibacteria	Saccharimonadia	Saccharimonadales	UBA4665	Unresolved_UBA4665	Unresolved_UBA4665	81.92	1.63	0	0.00192661	0.00357719	0.000447941	0.214695	0.0244223	0.0541251	0.040961	0.0434225	3.91479e-05	9.56809e-06	3.71667e-05	1.22965e-05	0.000455507	0.000364026	0.000360797	0.000137868	0.000126829	0.000132077	0	7.4016e-05	0.000116858	2.34748e-05	1.87735e-05	4.27284e-05	0.0724374	0.0380251	0.0222117	0.029893	0.066751	0.00169284	0.000592528	0.000771837	0.002691	0.00214356	0.0765664	0.0432491	0.0248798	0.015984	0.0892008
MAG288	Bacteria	Patescibacteria	Saccharimonadia	Saccharimonadales	UBA4665	Unresolved_UBA4665	Unresolved_UBA4665	68.54	0	0	0.000569842	0.000382532	0.000102286	0.00101349	0.000463669	0.265339	0.190748	0.169818	0.000946668	0.00160744	0.00260453	0.00297576	0.0292934	0.0278615	0.0172398	0.00763444	0.00791064	0.00659369	6.09547e-05	0.0047598	0.00560917	0.000658762	0.000829165	0.000677081	0.00896383	0.00606176	0.0033355	0.00183761	0.00771503	0.00734246	0.00100137	0.00198582	0.000417056	0.00015671	0.0305344	0.0137778	0.0143419	0.0061396	0.0350246
MAG462	Bacteria	Patescibacteria	Saccharimonadia	Saccharimonadales	UBA4665	Unresolved_UBA4665	Unresolved_UBA4665	64.04	0	0	0.000542707	0.000434225	0.000176355	0.00151868	0.0010406	0.00914077	0.019719	0.0183683	0.000263359	0.000593222	0.00303337	0.00399022	0.175088	0.113431	0.0728548	0.0375725	0.0371982	0.0302152	5.62659e-05	0.000335919	0.00194674	0.000924321	0.00105445	0.00072967	0.0258013	0.0093461	0.00140811	0.00173148	0.000583778	0.00387995	0.000574752	0.0264622	0.00198598	0.000179097	0.0127388	0.00446824	0.00558768	0.00367323	0.0133216
MAG669	Bacteria	Patescibacteria	Saccharimonadia	Saccharimonadales	Unresolved_Saccharimonadales	Unresolved_Saccharimonadales	Unresolved_Saccharimonadales	78.06	1.72	0	0.00203515	0.00324015	0.00677202	0.000726597	0.000702583	0.0421579	0.0622549	0.0359852	0	2.87043e-05	1.71539e-05	1.22965e-05	0.000513349	0.000246055	0.000292821	0.000199909	0.000111908	5.41855e-05	0	3.41612e-05	0.000244339	4.9884e-05	6.25785e-05	7.23097e-05	0.0256802	0.00841677	0.00519271	0.00412401	0.0322967	0.00478143	0.00672519	0.00265287	0.00196612	0.000257451	0.164144	0.0423664	0.0341496	0.0146298	0.299741
MAG142	Bacteria	Patescibacteria	Saccharimonadia	UBA4664	Unresolved_UBA4664	Unresolved_UBA4664	Unresolved_UBA4664	64.81	0	0	0.00200802	0.0018651	7.05419e-06	0.0205474	0.00929109	0.225518	0.141858	0.127765	0.00606437	0.0110894	0.00150382	0.00184448	0.0857799	0.0541826	0.037685	0.0445796	0.0215709	0.0196118	0.000998719	0.0166621	0.0260407	0.00265852	0.00392367	0.00315533	0.000484531	5.6323e-05	7.48499e-05	1.21294e-05	0.000297612	0.0199145	0.00185461	0.124048	0	0	0.00803984	0.00718012	0.00515919	0.00220675	0.0260707
MAG237	Bacteria	Patescibacteria	Saccharimonadia	UBA4664	Unresolved_UBA4664	Unresolved_UBA4664	Unresolved_UBA4664	61.62	5.89	0	0.000217083	0.000729912	0.000112867	0.00483982	0.00244046	0.00448816	0.00956421	0.00780693	0.000213534	0.000129169	0.000197269	8.60757e-05	0.000415741	0.000151677	0.000125495	0.000358457	0.000139263	0.000165943	1.40665e-05	0.00010533	0.000411658	0.00050911	0.000147059	9.53173e-05	0.00218039	0.00123559	0.00360215	0.00198316	0.000738308	0.000432813	0.000319965	0.000554598	0.00101781	0.000783548	0.00434127	0.00378117	0.00561206	0.00627993	0.0894688
MAG453	Bacteria	Patescibacteria	Saccharimonadia	UBA4664	Unresolved_UBA4664	Unresolved_UBA4664	Unresolved_UBA4664	68.52	1.85	0	0.00116682	0	0	0.102996	0.0148109	0.00806841	0.00556682	0.00426058	7.11781e-06	0	5.71795e-06	0	0	3.37061e-06	5.22894e-06	6.8934e-06	0	0	0	0	5.31171e-06	0	0	0	0.065654	0.0554958	0.00981002	0.0110257	0.00453859	0	0	0.000406364	0.00332652	0.00113614	0.0511494	0.0464933	0.0508883	0.0308278	0.095481
MAG467	Bacteria	Patescibacteria	Saccharimonadia	UBA4664	Unresolved_UBA4664	Unresolved_UBA4664	Unresolved_UBA4664	63.43	0	0	0	0	0	0.000866927	0.000293775	0.000702345	0.00033904	0.000428543	0	9.56809e-06	0	1.22965e-05	9.03784e-05	6.74122e-05	9.41209e-05	6.8934e-05	3.97895e-05	7.4505e-05	4.68882e-06	0	1.59351e-05	0	6.25785e-06	0	0.0450614	0.020315	0.0181838	0.00940334	0.00249537	2.04882e-05	0	0.00520095	0.00300876	0.000772354	0.164004	0.0637065	0.0388072	0.018503	0.0873075
MAG521	Bacteria	Patescibacteria	Saccharimonadia	UBA4664	Unresolved_UBA4664	Unresolved_UBA4664	Unresolved_UBA4664	64.81	0.93	100	0.000963305	1.24064e-05	0	0.0124395	0.00180513	0.0328766	0.0449119	0.0241102	0	0	5.71795e-06	2.45931e-05	7.23027e-06	3.37061e-05	1.04579e-05	0	9.94737e-06	6.77318e-06	0	0	1.59351e-05	0	0	0	0.229426	0.21834	0.10014	0.151867	0.0323653	1.02441e-05	1.18506e-05	0.00436778	0.00153913	0.000347	0.0139818	0.0137005	0.0121647	0.00678163	0.0240573
MAG693	Bacteria	Patescibacteria	Saccharimonadia	UBA4664	Unresolved_UBA4664	Unresolved_UBA4664	Unresolved_UBA4664	65.74	0	0	5.42707e-05	0	0	0.00042099	8.84865e-05	0.000308347	0.000153115	0.000229798	0	0	0	0	6.50724e-05	1.34824e-05	0	1.37868e-05	9.94737e-06	1.35464e-05	0	0	0	0	0	0	0.00508758	0.00103846	0.000355537	0.000324462	0.000223209	0	0	0.00126765	0.000287967	5.59677e-05	0.106779	0.0410059	0.0248763	0.0109425	0.110432
MAG587	Bacteria	Patescibacteria	UBA1384	2-12-FULL-50-11	Unresolved_2-12-FULL-50-11	Unresolved_2-12-FULL-50-11	Unresolved_2-12-FULL-50-11	74.33	0	0	0.000678384	0.00747694	0.0096078	0.00961727	0.00783814	0.388185	0.110913	0.116793	0.0102568	0.00567388	0.0132942	0.0107902	0.00972833	0.0081434	0.00828787	0.0183675	0.00887554	0.00835811	0.00225532	0.00151448	0.00545247	0.00820445	0.00201503	0.00258014	0.0890326	0.0199524	0.013632	0.0148161	0.0125913	0.00832589	0.00307522	0.0082244	0.0152027	0.0134211	0.0208939	0.0155069	0.0161673	0.00789728	0.0162912
MAG735	Bacteria	Patescibacteria	UBA1384	UBA12157	UBA12157	Unresolved_UBA12157	Unresolved_UBA12157	74.14	0	0	2.71354e-05	2.06774e-05	0	2.49475e-05	3.53946e-05	0	2.18736e-05	6.21076e-06	0.00217093	0.0150123	0.00326495	0.00533669	0.013752	0.0282558	0.020168	0.247769	0.220461	0.240211	0.000126598	0.00100776	0.0156164	0.000132046	0.00066959	0.0013936	0	0.000316817	0	0	0	1.02441e-05	0	0.000107342	2.97897e-05	0	0.000133391	9.10028e-05	0.000759422	0.000673602	4.28829e-05
MAG134	Bacteria	Patescibacteria	UBA1384	XYA2-FULL-43-10	Unresolved_XYA2-FULL-43-10	Unresolved_XYA2-FULL-43-10	Unresolved_XYA2-FULL-43-10	66.51	0.92	0	0.00849337	8.27096e-06	0	1.87107e-05	1.76973e-05	0.000510485	0.000180457	0.000984406	8.18548e-05	0.00020093	5.71795e-05	7.99274e-05	0.000744718	0.00310433	0.0026563	0.00482883	0.00340946	0.00384717	0	0	4.78054e-05	1.61389e-05	0.000253443	0.000249797	0	0.000105606	0	6.06472e-06	0	3.32933e-05	0	0.00441123	0.00128592	0.00110816	0.00897964	0.0271871	0.204281	0.37019	0.00299537
MAG105	Bacteria	Patescibacteria	UBA1384	XYA2-FULL-43-10	XYA2-FULL-43-10	Unresolved_XYA2-FULL-43-10	Unresolved_XYA2-FULL-43-10	67.66	0	0	0.000217083	2.06774e-06	0	0	1.06184e-05	4.11129e-05	4.92155e-05	6.21076e-06	0	0	5.71795e-06	6.14826e-06	1.44605e-05	6.74122e-06	5.22894e-06	1.72335e-05	4.97368e-06	0	0	0	0	0	0	0	0	7.04038e-06	0	0	1.14466e-05	1.02441e-05	0	0.193514	4.96495e-06	1.67903e-05	0	1.82006e-05	0.000101024	0.000196467	4.28829e-06
MAG241	Bacteria	Patescibacteria	UBA1384	XYA2-FULL-43-10	XYA2-FULL-43-10	Unresolved_XYA2-FULL-43-10	Unresolved_XYA2-FULL-43-10	87.93	3.45	0	0.0135677	0.0540858	0.0124542	0.00577847	0.0103795	0.0323182	0.00937282	0.0199179	0.0560456	0.0914805	0.053663	0.115268	0.295519	0.322716	0.287916	2.8976	2.64366	2.35247	5.86103e-05	0.00055512	0.0930824	0.0745032	0.0571467	0.0622882	0	0.00262606	3.7425e-05	3.03236e-05	6.86798e-05	0.0864013	0.0174855	0.00326114	0.0115882	0.0284372	0.00360762	0.00597888	0.0233644	0.0504429	0.00177964
MAG570	Bacteria	Patescibacteria	UBA1384	XYA2-FULL-43-10	XYA2-FULL-43-10	Unresolved_XYA2-FULL-43-10	Unresolved_XYA2-FULL-43-10	69.7	0	0	0.000135677	4.96257e-05	1.76355e-05	0.000162159	0.000192901	0.000390573	0.000809321	0.000580706	9.25315e-05	6.21926e-05	9.43462e-05	4.91861e-05	0.000159066	0.000141566	0.00014641	9.65076e-05	0.000134289	0.000135464	0	1.99274e-05	0.000395722	0.000463628	9.69967e-05	0.000118325	0	1.40808e-05	0	0	5.72332e-05	0.000169028	0.000165908	0.161782	0.00112208	0.000587661	0.000327414	0.00032306	0.000557374	0.0019366	0.000218703
MAG704	Bacteria	Patescibacteria	UBA1384	XYA2-FULL-43-10	XYA2-FULL-43-10	Unresolved_XYA2-FULL-43-10	Unresolved_XYA2-FULL-43-10	56.13	0	0	0.000312057	3.9287e-05	0	0.000127856	2.47762e-05	0.000147321	0.000128507	0.000226693	0.000192181	0.000952025	0.000131513	0.000430378	0.0117636	0.0512704	0.0447179	0.120848	0.0824313	0.0845124	0.000143009	0.000133798	0.00142619	0.000630886	0.00543807	0.00693515	0.000484531	0.00017953	2.33906e-05	6.06472e-06	1.14466e-05	7.93918e-05	0	0.000107342	9.9299e-06	0	0.000321351	0.000737123	0.00448338	0.00702019	9.86307e-05
MAG279	Bacteria	Planctomycetota	Phycisphaerae	Phycisphaerales	SM1A02	UBA2402	Unresolved_UBA2402	98.86	0	0	0	4.13548e-06	0	0	8.84865e-05	1.02782e-05	5.46839e-06	0	7.11781e-06	2.87043e-05	0.000314487	0.000405785	7.23027e-06	6.74122e-06	2.09158e-05	4.13604e-05	7.46053e-05	8.12782e-05	0.442083	0.460653	0.0125622	0.00206578	0.00309138	0.00259986	0	7.04038e-06	7.48499e-05	1.81941e-05	0.00725716	0	1.77758e-05	1.0223e-05	0	1.11935e-05	2.42529e-05	1.82006e-05	0	0	3.0018e-05
MAG593	Bacteria	Planctomycetota	Phycisphaerae	Phycisphaerales	SM1A02	UBA966	Unresolved_UBA966	81.43	9.12	0	0.00227937	0.00151772	0.000553754	0.37039	0.0234065	0.00898317	0.00903378	0.00808331	0.0286456	0.0167537	0.0123393	0.0129359	0.00170634	0.00951186	0.0143273	0.00293659	0.0149807	0.0113722	0.000389172	0.00327948	0.000738328	0.00599488	0.00904885	0.00707649	0.0520871	0.00254862	0.00724641	0.00198316	0.0180571	0.000112685	7.99913e-05	0.0025992	0.135344	0.207523	0.00335296	0.00794454	0.00167561	0.00974267	0.00141299
MAG199	Bacteria	Planctomycetota	Phycisphaerae	Phycisphaerales	SM1A02	Unresolved_SM1A02	Unresolved_SM1A02	85.88	3.79	40	2.71354e-05	0.000194367	9.17044e-05	0.00219538	0.000145118	0.00173017	0.000628865	0.000251536	4.98246e-05	3.34883e-05	2.28718e-05	1.22965e-05	3.61514e-05	5.73004e-05	7.32052e-05	5.85939e-05	3.48158e-05	3.38659e-05	9.37764e-06	2.84677e-05	5.31171e-06	1.32046e-05	0	6.57361e-06	6.91051	0.46413	0.0756732	0.0323007	0.238599	2.56102e-05	1.77758e-05	0.000104786	0.000332652	0.000145516	0.000897357	0.000546017	0.000250818	0.000175417	0.000190829
MAG418	Bacteria	Planctomycetota	Phycisphaerae	Phycisphaerales	SM1A02	Unresolved_SM1A02	Unresolved_SM1A02	88.26	0	0	0.000474869	1.24064e-05	3.52709e-05	0.000654873	7.2559e-05	0.00103125	0.000557776	0.000642814	0.00143424	0.000502325	0.000263026	0.000307413	5.4227e-05	0.000343802	0.000407857	0.000165442	0.00033075	0.000250608	0	5.69354e-06	5.31171e-06	0.000180463	0.000222154	0.000174201	0.416455	0.022142	0.118197	0.0375588	0.604022	0	0	0.00517539	0.13668	0.0554416	0.00303768	0.00459564	0.000313523	0.00211904	0.00112568
MAG649	Bacteria	Planctomycetota	Phycisphaerae	Phycisphaerales	SM1A02	Unresolved_SM1A02	Unresolved_SM1A02	89.44	4.65	60	0.0350317	0.000473512	0.00242311	0.0879525	0.00867522	0.36928	0.229478	0.218069	0.238856	0.0828932	0.0515302	0.0544121	0.00575168	0.0445392	0.0505795	0.0117739	0.0529623	0.0440358	0.000173486	0.00129243	0.00130137	0.0198465	0.0293493	0.0207759	0.400707	0.0207198	0.0845664	0.028771	0.0962833	4.35374e-05	0	0.0166916	1.60549	1.35121	0.0458016	0.113485	0.00621472	0.0677075	0.0150433
MAG736	Bacteria	Planctomycetota	Phycisphaerae	Phycisphaerales	SM1A02	Unresolved_SM1A02	Unresolved_SM1A02	96.21	0	0	0.0165254	0.00385013	0.0220972	0.144268	0.0155612	0.0551119	0.0265271	0.0306128	2.35014	0.869156	0.499349	0.510312	0.0517145	0.42315	0.481172	0.108361	0.489535	0.383874	0.00145588	0.0150651	0.0167106	0.25519	0.408722	0.277929	0.0671076	0.00321041	0.0123923	0.00408762	0.0134612	0.000138295	5.92528e-06	0.00188614	0.721501	0.636303	0.0291095	0.093014	0.00427436	0.0411985	0.00955217
MAG220	Bacteria	Planctomycetota	Phycisphaerae	SM23-33	SM23-33	Unresolved_SM23-33	Unresolved_SM23-33	80.13	2.84	0	0.0325624	0.00669947	0.041789	0.000477122	0.0414046	0.0202207	0.00721827	0.0678898	0.00398953	0.0199782	0.0359945	0.0589557	0.000730257	0.00965343	0.0157496	0.00681757	0.0209044	0.0250743	4.68882e-06	0	8.23315e-05	0.00137181	0.0316772	0.035011	0.00121133	0.000313297	0.000177769	0.000160715	0.000509375	0.00145722	0.0118506	0.025284	0.128786	0.872195	0.000194023	0.000505066	0.00746533	0.106166	9.43424e-05
MAG069	Bacteria	Planctomycetota	Phycisphaerae	UBA1161	Unresolved_UBA1161	Unresolved_UBA1161	Unresolved_UBA1161	59.47	7.65	28.57	8.14061e-05	0.000922212	0.00203161	0.000171514	0.00085124	7.53737e-05	0.000128507	0.000338487	0.00127765	0.00468358	0.0143778	0.0162191	0.011948	0.0368441	0.0383281	0.032723	0.0539321	0.0538434	0.000110187	0.000190734	0.00978948	0.145545	0.0642087	0.0485954	0.00266492	0.000144328	9.82405e-05	0.000121294	2.28933e-05	0.000568548	0.0017924	0.000178903	0.000367406	0.00174619	0.000327414	0.000163805	0.000195081	0.000231551	8.36217e-05
MAG289	Bacteria	Planctomycetota	Phycisphaerae	UBA1161	Unresolved_UBA1161	Unresolved_UBA1161	Unresolved_UBA1161	87.27	0	0	0.00354116	2.89483e-05	0	0.000261949	2.12368e-05	0.20797	1.9568	1.2457	7.11781e-06	3.82724e-05	0.000120077	7.37792e-05	4.33816e-05	6.0671e-05	0.0001987	2.75736e-05	0.000189	6.09586e-05	0	0	0	2.93435e-06	6.25785e-06	1.31472e-05	0.00339172	0.000647715	0.00510383	0.0108801	0.000509375	0.000256102	4.1477e-05	0.244925	0.0651947	0.0724222	0.00141879	0.015425	0.0139204	0.050057	0.0178886
MAG202	Bacteria	Planctomycetota	Planctomycetes	Gemmatales	Gemmataceae	UBA969	Unresolved_UBA969	96.59	1.7	0	0.00697379	0.0361255	0.0162811	0.12156	0.0338921	0.129776	0.27585	0.0877363	0.00389344	0.00371242	0.0014981	0.00423615	0.053175	0.0136948	0.0116135	0.0617614	0.0200688	0.0216742	0.000365728	0.00150879	0.0352671	0.0124328	0.00561329	0.00479873	1.86569	0.183004	0.340483	0.362088	0.014211	0.00227675	0.000275526	0.0743774	0.035266	0.0106507	0.0844789	0.0997072	0.0870444	0.038911	0.244911
MAG449	Bacteria	Planctomycetota	Planctomycetes	Gemmatales	Gemmataceae	UBA969	Unresolved_UBA969	96.41	0	0	0.0120345	0.000957363	0.000454995	0.00581589	0.00230773	0.336122	0.88332	0.20612	0.000142356	0.000186578	6.28975e-05	0.000110669	0.00491658	0.001628	0.00121311	0.005432	0.00198699	0.00180844	1.17221e-05	6.54757e-05	0.00107828	0.000335983	0.000190864	0.000170914	11.3481	1.83247	5.232	5.60795	0.305305	0.000471229	4.44396e-05	0.371489	0.319077	0.116654	1.2382	1.90192	1.40018	0.705257	4.95489
MAG483	Bacteria	Planctomycetota	Planctomycetes	Gemmatales	Gemmataceae	UBA969	Unresolved_UBA969	79.04	3.81	16.67	0.000189947	0.00387288	0.00142495	0.0621318	0.0300288	0.0091716	0.0182836	0.00565179	0.00249835	0.00251162	0.000894859	0.00191211	0.20765	0.0724648	0.0583236	0.279793	0.0767937	0.0694556	0.000274296	0.00219771	0.0437233	0.0146454	0.00789741	0.00737559	0.162681	0.0169462	0.0394553	0.043857	0.00148806	0.00331141	0.000453284	0.00461057	0.00340099	0.00122569	0.011696	0.0164579	0.0129659	0.00588349	0.0375654
MAG273	Bacteria	Planctomycetota	Planctomycetes	Gemmatales	Gemmataceae	Unresolved_Gemmataceae	Unresolved_Gemmataceae	92.68	5.23	0	0.0145988	6.20322e-06	7.05419e-06	0.000155922	8.14076e-05	0.000346034	0.00662769	0.00118004	7.11781e-06	1.91362e-05	1.14359e-05	1.22965e-05	5.78422e-05	6.74122e-05	4.18315e-05	0.000179228	0.000101961	0.000115144	7.03323e-06	2.56209e-05	0.00014076	3.3745e-05	6.25785e-06	6.57361e-06	0.5004	0.150259	0.0342158	0.686077	0.0537705	2.81713e-05	5.92528e-06	0.00197815	0.000739777	0.000593258	0.00269207	0.0191333	0.00593255	0.00245233	0.00288816
MAG642	Bacteria	Planctomycetota	Planctomycetes	Gemmatales	Gemmataceae	Unresolved_Gemmataceae	Unresolved_Gemmataceae	61.44	1.2	0	5.42707e-05	2.48129e-05	7.05419e-06	0.00029937	7.43287e-05	0.000171304	0.000396458	0.000229798	0	1.91362e-05	5.71795e-06	0	2.16908e-05	6.74122e-06	1.04579e-05	3.4467e-05	9.94737e-06	6.77318e-06	0	5.69354e-06	2.92144e-05	2.93435e-06	6.25785e-06	2.62944e-05	3.51043	0.201812	0.23138	0.278695	0.0426845	0	0	0.000541819	6.45443e-05	5.59677e-05	0.000266782	0.000282109	0.000264753	0.000112267	0.00102061
MAG190	Bacteria	Planctomycetota	Planctomycetes	Isosphaerales	Unresolved_Isosphaerales	Unresolved_Isosphaerales	Unresolved_Isosphaerales	96.06	0	0	0.0191576	0.000492122	0.00060666	0.000458411	0.000622945	0.0226052	0.0703207	0.0300818	0.00888658	0.0216191	0.224653	0.313156	0.111921	0.0607553	0.0406655	0.191347	0.0910955	0.0818539	0.00982074	0.0560301	0.69445	0.130265	0.0405853	0.039251	5.34208	0.181652	0.37475	0.111336	0.0289142	0.00218712	0.000444396	0.0248419	0.00119655	0.0491005	0.086595	0.25822	0.0427158	0.0720684	0.0567963
MAG058	Bacteria	Planctomycetota	Planctomycetes	Pirellulales	Pirellulaceae	Pirellula_B	Unresolved_Pirellula_B	90.93	0	0	0.000949737	0.148842	0.00665915	0.000118501	0.000552156	0.000805128	0.00354078	0.00126389	7.11781e-06	0	0	0	2.89211e-05	2.02237e-05	0	0.000199909	0.000129316	0.00014901	0.000494671	0.00037862	0.000156695	1.17374e-05	6.25785e-06	6.57361e-06	0.0101752	0.0110921	0.0227871	0.0287437	0.0181429	0.000145978	5.92528e-06	0.0975147	0.000208528	0.00019029	0.089184	0.0764787	0.0289939	0.00565194	0.966821
MAG392	Bacteria	Planctomycetota	Planctomycetes	Pirellulales	Pirellulaceae	Pirellula_B	Unresolved_Pirellula_B	97.58	1.57	0	5.42707e-05	0.000638931	0.000215153	0.0922248	0.0185468	0.0838806	0.0446166	0.0419351	3.5589e-05	7.65447e-05	2.28718e-05	1.22965e-05	0.000339823	0.000151677	0.000104579	0.000368797	0.000208895	0.00031834	0.000281329	0.00103338	0.000199189	3.81466e-05	6.25785e-06	3.61548e-05	0.445163	0.0931829	0.0716033	0.10428	0.00351412	0.000417447	0.000358479	0.0103968	0.000858936	0.000453338	0.0393079	0.0455879	0.00489444	0.00227691	0.0743525
MAG574	Bacteria	Planctomycetota	Planctomycetes	Pirellulales	Pirellulaceae	Pirellula_B	Unresolved_Pirellula_B	81.37	0.07	0	0.000325624	0.00244614	0.0101298	0.00164966	0.315249	0.000722902	0.0042216	0.00547479	0.000135238	0.000301395	5.14616e-05	0.000270524	8.67632e-05	9.10065e-05	0.000167326	0.0138351	0.014175	0.0142034	0.0629615	0.0573567	0.00920785	0.000340385	0.000678977	0.000769112	0.0580226	0.00534716	0.0450924	0.0548766	0.00396053	0.0194049	0.000479948	0.0346381	0.00189165	0.00186932	0.0152066	0.00843596	0.00526022	0.00220324	0.0433053
MAG013	Bacteria	Planctomycetota	Planctomycetes	Pirellulales	UBA11386	Unresolved_UBA11386	Unresolved_UBA11386	96.55	3.45	0	0.0021844	0.00120136	0.00192227	0.000162159	0.0014034	0.000702345	0.00732491	0.0149245	2.84712e-05	0.000593222	0.000857693	0.000860757	0.00355006	0.0100815	0.0104474	0.0163615	0.0102184	0.0116025	0	5.69354e-06	0.000517892	0.00241057	0.00814146	0.0107906	0	0.000658275	5.14593e-05	3.03236e-05	3.43399e-05	0.00380312	0.00151687	0.0547033	0.000898656	0.00385058	0.000388046	0.00259813	0.486744	0.252253	0.00187613
MAG002	Bacteria	Planctomycetota	Planctomycetes	Pirellulales	UBA1268	BAIKAL-G1-2R	Unresolved_BAIKAL-G1-2R	96.55	2.3	0	0.00123466	0.000632728	0.00181998	0.00690423	0.00545254	0.0242806	0.0371686	0.0136792	0.100489	0.0837878	0.0659394	0.0881108	0.345267	0.139894	0.167201	0.607122	0.215502	0.210409	0.0014254	0.0113643	0.981397	0.102447	0.0685234	0.0696309	0.351285	0.0253806	0.0392728	0.0369402	0.0411564	0.00185674	0.00118506	0.0158687	0.0538846	0.0687116	0.141552	0.146742	0.258817	0.0399214	0.336063
MAG020	Bacteria	Planctomycetota	Planctomycetes	Pirellulales	UBA1268	BAIKAL-G1-2R	Unresolved_BAIKAL-G1-2R	96.07	0.64	0	0.00914461	0.00464621	0.0506667	0.0817936	0.0676727	0.299997	0.792091	0.17211	0.00417103	0.00349714	0.00324494	0.0037074	0.0145581	0.00620866	0.00672965	0.0241786	0.00909935	0.00944859	0.000780689	0.0018988	0.0183705	0.00216849	0.00151127	0.00159739	2.69036	0.308819	0.387222	0.398904	0.251671	0.00353165	0.00181314	0.262146	0.101757	0.0236016	0.707706	0.873263	0.96626	0.148424	1.5632
MAG056	Bacteria	Planctomycetota	Planctomycetes	Pirellulales	UBA1268	BAIKAL-G1-2R	Unresolved_BAIKAL-G1-2R	82.48	3.7	66.67	0.00017638	2.68806e-05	1.41084e-05	0.000165277	0.000157506	7.53737e-05	0.000276154	0.000105583	0.0168478	0.0275944	0.00506039	0.0132249	0.0193627	0.0207764	0.0228139	0.0224518	0.0197306	0.0237231	0.197479	0.41431	0.0378512	0.00234455	0.00437737	0.0068234	0.0172009	0.00531196	0.0010058	0.00473351	0.0074632	0.000227931	3.55517e-05	0.000401253	0.000233353	8.39516e-05	0.000842788	0.00112843	0.00174528	0.000445559	0.00146231
MAG140	Bacteria	Planctomycetota	Planctomycetes	Pirellulales	UBA1268	BAIKAL-G1-2R	Unresolved_BAIKAL-G1-2R	97.63	0	0	0.00492507	5.37612e-05	4.93793e-05	0.000523898	0.000148657	0.000428259	0.000943297	0.000211166	0	2.87043e-05	1.71539e-05	7.37792e-05	8.67632e-05	4.71885e-05	3.13736e-05	0.000144761	3.97895e-05	3.38659e-05	0	0	5.31171e-06	2.93435e-06	6.25785e-06	6.57361e-06	0.634857	0.326758	0.365249	1.43755	0.17321	0.000117807	1.48132e-05	0.0185139	0.0418595	0.024262	0.169964	0.177014	0.227499	0.0282983	0.839435
MAG209	Bacteria	Planctomycetota	Planctomycetes	Pirellulales	UBA1268	BAIKAL-G1-2R	Unresolved_BAIKAL-G1-2R	62.86	0	0	0.000868331	0.00236549	0.00430305	0.00141265	0.00109369	0.0166576	0.0292067	0.00545615	0.000804312	0.000947241	0.000277321	0.000713199	0.00561792	0.00337061	0.00402106	0.0113741	0.00473992	0.00470736	3.75106e-05	8.25563e-05	0.00629172	0.00165057	0.00123593	0.00114709	0.919398	0.181191	0.0530779	0.124463	0.0292977	0.0239277	0.0174025	0.0145218	0.00532242	0.00238422	0.0893477	0.130107	0.231272	0.0255232	0.192471
MAG248	Bacteria	Planctomycetota	Planctomycetes	Pirellulales	UBA1268	BAIKAL-G1-2R	Unresolved_BAIKAL-G1-2R	56.39	2.92	66.67	0.000217083	0.000727844	0.00021868	0.000374213	0.000295545	0.000311773	0.000749169	0.000350908	0.0392298	0.0498258	0.0157844	0.0292842	0.0910797	0.0964163	0.110874	0.250813	0.198965	0.215076	0.00447314	0.0168159	0.0291374	0.0081663	0.0083511	0.00963033	0.0102963	0.00176713	0.000921589	0.00209536	0.000841327	0.00105258	0.000565864	0.000580155	0.00103767	0.000761161	0.000988306	0.00177455	0.00374486	0.00153315	0.00394737
MAG552	Bacteria	Planctomycetota	Planctomycetes	Pirellulales	UBA1268	BAIKAL-G1-2R	Unresolved_BAIKAL-G1-2R	76.88	1.15	100	0.000515572	0.000215045	0.000201044	0.000383568	0.000311473	0.000623546	0.00140264	0.000503072	2.49123e-05	1.91362e-05	3.14487e-05	6.14826e-05	0.000206063	9.10065e-05	0.000115037	0.000251609	0.000186513	0.000101598	0.000492326	0.000321685	0.000122169	1.17374e-05	3.44182e-05	4.9302e-05	0.356373	0.17069	0.0331632	0.163574	0.412931	0.000701721	0.000290339	0.0071561	0.00164836	0.000195887	0.00331052	0.00425893	0.00764299	0.00144544	0.0112996
MAG606	Bacteria	Planctomycetota	Planctomycetes	Pirellulales	UBA1268	BAIKAL-G1-2R	Unresolved_BAIKAL-G1-2R	95.33	0	0	0.0422769	9.92515e-05	5.64335e-05	0.0123147	0.00443141	0.0906848	0.300496	0.0428853	7.11781e-06	3.82724e-05	2.00128e-05	3.68896e-05	7.9533e-05	5.39298e-05	2.61447e-05	0.000417051	4.97368e-05	4.74123e-05	2.34441e-06	2.84677e-06	5.31171e-06	0	1.87735e-05	0	3.41595	1.75215	1.03014	4.20307	1.02675	0.000381593	6.51781e-05	0.387971	0.396416	0.0622025	1.05877	1.38104	2.79334	0.299981	1.77539
MAG671	Bacteria	Planctomycetota	Planctomycetes	Pirellulales	UBA1268	BAIKAL-G1-2R	Unresolved_BAIKAL-G1-2R	92.87	0	0	0.011329	0.00017369	6.34877e-05	0.00123178	0.000587551	0.000863371	0.00182371	0.000472018	7.11781e-05	0.000277475	0.0001115	0.000190596	0.00066157	0.000647157	0.00074251	0.00138557	0.000609276	0.000782303	0.000262574	0.000509572	0.000244339	0.00014525	0.000125157	0.000105178	0.449161	0.19669	0.154504	0.353588	0.0512122	0.000348299	0.000136281	0.00377995	0.0356831	0.0200812	0.237685	0.494646	1.07215	0.165973	0.139925
MAG673	Bacteria	Planctomycetota	Planctomycetes	Pirellulales	UBA1268	BAIKAL-G1-2R	Unresolved_BAIKAL-G1-2R	94.25	2.53	66.67	9.49737e-05	2.27451e-05	1.76355e-05	7.17242e-05	0.000100875	6.50954e-05	0.000161317	3.72646e-05	0.0125985	0.0198538	0.00650417	0.0126839	0.00344161	0.00305377	0.00381713	0.0046427	0.00370042	0.00426033	0.388	0.911348	0.0337347	0.0047067	0.0110076	0.0127002	0.00218039	0.000542109	0.000276009	0.000536727	0.016363	6.65866e-05	5.62902e-05	0.000201904	5.46144e-05	1.11935e-05	0.000139454	0.000177455	0.00022295	3.50834e-05	0.000445982
MAG703	Bacteria	Planctomycetota	Planctomycetes	Pirellulales	UBA1268	BAIKAL-G1-2R	Unresolved_BAIKAL-G1-2R	97.63	0	0	0.0735368	0.000132335	0.000201044	0.256448	0.198185	0.154773	0.488103	0.0948352	0	9.56809e-06	0	1.22965e-05	9.03784e-05	0.000104489	0.000120266	0.000244716	6.71447e-05	4.74123e-05	0	5.69354e-06	5.31171e-06	2.93435e-06	0	1.97208e-05	4.75798	3.02695	2.92248	7.5061	0.383828	0.000522449	0.000322928	0.451701	0.0693256	0.0553073	0.395116	0.646852	1.10186	0.129605	0.710986
MAG740	Bacteria	Planctomycetota	Planctomycetes	Pirellulales	UBA1268	BAIKAL-G1-2R	Unresolved_BAIKAL-G1-2R	56.81	0	0	0.0013839	3.72193e-05	1.05813e-05	0.0140486	0.00561889	0.00314856	0.00946305	0.00147195	2.49123e-05	3.82724e-05	1.42949e-05	4.91861e-05	0.000318132	0.000229202	0.000292821	0.000565259	0.000146724	0.000284474	7.03323e-06	2.56209e-05	9.29549e-05	5.28183e-05	4.0676e-05	5.58757e-05	0.0708627	0.0434004	0.0267776	0.10203	0.0222809	6.14646e-05	4.44396e-05	0.0110306	0.183276	0.0229915	0.119555	0.196684	1.02558	0.141958	0.118606
MAG513	Bacteria	Planctomycetota	Planctomycetes	Pirellulales	UBA1268	UBA4655	Unresolved_UBA4655	91.95	0	0	0.0269861	0.0317749	0.0344491	0.0136276	0.034377	0.0175312	0.0681006	0.0248617	7.11781e-05	0.000153089	0.000100064	0.00031971	0.000755563	0.000819058	0.000904607	0.00195083	0.00102955	0.00156799	0.000140665	0.000418475	0.000265585	8.80306e-05	0.000137673	0.000131472	0.650726	0.224113	0.172122	0.320705	0.295941	0.121597	0.0305833	0.10188	0.0354795	0.0081489	0.156674	0.210176	0.456921	0.0654481	1.78664
MAG519	Bacteria	Planctomycetota	Planctomycetes	Pirellulales	UBA1268	Unresolved_UBA1268	Unresolved_UBA1268	66.31	1.46	25	0.00301202	0.000281213	0.000426778	0.00115382	0.000667188	0.00334042	0.00972826	0.00275758	0.000391479	0.000334883	0.000320205	0.000491861	0.00190156	0.00115949	0.00137521	0.00353287	0.00141253	0.00141898	7.971e-05	0.000162266	0.00229997	0.000481234	0.000384858	0.000447005	0.380963	0.155307	0.0662515	0.225899	0.135511	0.00149564	0.000956933	0.132408	0.0143735	0.00424795	0.122089	0.192935	0.459551	0.0497448	0.180494
MAG283	Bacteria	Planctomycetota	Planctomycetes	Planctomycetales	Planctomycetaceae	Fuerstia	Unresolved_Fuerstia	91.01	0	0	0	1.24064e-05	2.11626e-05	3.74213e-05	3.18551e-05	1.71304e-05	4.10129e-05	2.4843e-05	0.000249123	0.000947241	4.57436e-05	0.000381192	9.39935e-05	0.000323579	0.000449689	0.000834101	0.00101961	0.00121917	0.5971	0.455375	0.0533136	0.00439273	0.00945248	0.0122433	0.000726797	0.000200651	0.000163734	0.000512468	0.00814428	8.70748e-05	5.92528e-06	7.66725e-05	0	2.23871e-05	0	9.10028e-06	0.000118442	4.21001e-05	4.71712e-05
MAG537	Bacteria	Planctomycetota	Planctomycetes	Planctomycetales	Planctomycetaceae	Fuerstia	Unresolved_Fuerstia	61.93	2.45	0	0.000556275	6.20322e-05	7.05419e-06	0.00127544	0.000376953	0.00198712	0.00799205	0.00227003	6.40602e-05	2.87043e-05	1.71539e-05	1.22965e-05	2.53059e-05	6.74122e-06	1.04579e-05	6.54873e-05	4.725e-05	5.41855e-05	9.37764e-05	8.82499e-05	5.31171e-05	2.93435e-05	6.25785e-06	1.97208e-05	0.351164	0.136446	0.0910034	0.296286	0.368633	3.32933e-05	1.77758e-05	0.0021775	0.00187675	0.000699596	0.00862797	0.0253579	0.013478	0.00451874	0.00545685
MAG034	Bacteria	Planctomycetota	Planctomycetes	Planctomycetales	Planctomycetaceae	Schlesneria	Unresolved_Schlesneria	99.93	2.25	0	0.000108541	8.89128e-05	0	7.48426e-05	8.84865e-06	0.00208991	0.016181	0.0173467	0	9.56809e-06	0	0	7.23027e-06	1.34824e-05	0	6.8934e-06	4.97368e-06	0	0	5.69354e-06	2.65585e-06	1.46718e-06	0	0	0.161349	0.0672567	0.158163	0.463308	0.0784438	1.02441e-05	2.07385e-05	0.0272801	0.0081028	0.000123129	0.190319	0.417307	0.0952518	0.0308103	1.55307
MAG158	Bacteria	Planctomycetota	Planctomycetes	Planctomycetales	Planctomycetaceae	Schlesneria	Unresolved_Schlesneria	88.2	4.11	0	0.00141104	0.785007	0.0348301	0.0074063	0.0220668	0.000606415	0.00178269	0.00116762	4.98246e-05	7.17607e-05	9.14872e-05	0.000215189	0.00181841	0.000913435	0.000763425	0.00123392	0.0012857	0.00124627	7.03323e-05	0.000910966	0.00590928	0.00140115	0.00117335	0.00113723	0.00339172	0.00142568	0.000266653	0.000278977	0.00205467	0.0322535	0.113902	0.000253019	0.00044188	0.000604451	0.00727587	0.00470939	0.00199958	0.000975319	0.00429687
MAG667	Bacteria	Planctomycetota	SZUA-567	Unresolved_SZUA-567	Unresolved_SZUA-567	Unresolved_SZUA-567	Unresolved_SZUA-567	94.74	5.02	9.09	0.00450447	0.000138539	0.000119921	0.00166525	0.000755675	0.030725	1.49206	0.25593	0.00146627	0.000698471	0.000903436	0.00115587	0.000187987	0.000407844	0.000454918	0.000330883	0.000499855	0.000514762	3.28217e-05	0.000139492	0.000324014	0.000178995	0.000184607	0.000184061	0.548732	0.124534	0.131783	0.81071	0.221412	0.000245858	0.000154057	0.0895024	0.0788632	0.109064	0.580493	5.14401	1.09802	0.674616	0.0488458
MAG724	Bacteria	Planctomycetota	UBA1135	UBA2386	UBA2386	Unresolved_UBA2386	Unresolved_UBA2386	66.83	4.72	28.57	5.42707e-05	0.000940821	0.000493793	0.0025696	0.00046013	0.00188434	0.0025264	0.000788767	0.00022777	0.00017701	1.14359e-05	5.53344e-05	0.000513349	0.000303355	0.000292821	0.000279183	0.000258632	0.00014901	0	8.54031e-06	5.5773e-05	0.000183397	3.44182e-05	1.31472e-05	1.523	0.39481	0.0241251	0.0212022	0.0929924	0.000414886	0.000198497	0.000286244	0.00154906	0.00106339	0.00111563	0.000996481	0.000390162	0.000877086	0.000574631
MAG699	Bacteria	Proteobacteria	Alphaproteobacteria	Acetobacterales	Acetobacteraceae	Rubritepida	Unresolved_Rubritepida	76.82	2.07	0	0	8.27096e-06	0	4.36582e-05	7.43287e-05	6.85215e-06	1.09368e-05	1.24215e-05	0.000462657	0.00101422	0.00293331	0.00936995	0.0149233	0.022637	0.0305841	0.0633021	0.219175	0.3404	0.257714	0.1772	0.181756	0.0580063	0.119778	0.17164	0	2.81615e-05	9.35624e-06	6.06472e-06	0.00410934	1.53661e-05	0	0	0	3.35806e-05	2.42529e-05	4.55014e-05	6.96718e-06	0	2.57297e-05
MAG269	Bacteria	Proteobacteria	Alphaproteobacteria	Acetobacterales	Acetobacteraceae	UBA6159	Unresolved_UBA6159	98.84	2.5	72.73	0.000325624	0.000620322	0.000578443	1.09338	0.0461546	0.0144478	0.00856076	0.00846837	0.0216524	0.0107498	0.00310485	0.00740251	0.0164019	0.00664684	0.00601851	0.0160926	0.00528205	0.00455158	0.000262574	0.0110739	0.0150401	0.00806947	0.00249375	0.00251112	0.060203	0.00131655	0.00137537	0.000800542	0.00785811	0.000107563	0.000162945	0.0013111	0.0792257	0.041528	0.278945	0.0954483	0.000884831	0.0125458	0.0718846
MAG004	Bacteria	Proteobacteria	Alphaproteobacteria	Azospirillales	Azospirillaceae	BOG-933	Unresolved_BOG-933	98.54	0.45	0	0.000244218	0.00119722	0.000980532	6.23688e-05	0.00115386	0.000424833	0.0101521	0.00188807	1.28153	0.0153281	0.00510613	0.000817719	0.0148365	0.000839282	0.000637931	0.00190947	0.000726158	0.00061636	6.09547e-05	0.0015885	0.0828016	0.00252941	0.000976224	0.000617919	0	2.11211e-05	0	0	3.43399e-05	0.00269676	0.00150502	0.00332503	0.0283002	0.0493299	3.63794e-05	0.00131044	0.00254302	0.00566597	0.000876956
MAG336	Bacteria	Proteobacteria	Alphaproteobacteria	Azospirillales	Azospirillaceae	BOG-933	Unresolved_BOG-933	90.17	9.72	78.12	0	0.00121376	0.00470867	0	0.00195555	3.42608e-05	0.000864005	0.000304327	0.498321	0.019318	2.48291	0.102362	0.0223994	0.00594913	0.00514528	0.0341809	0.0106188	0.0103833	0.000107843	0.00152018	0.0731741	0.00334956	0.00161453	0.00153494	0	4.22423e-05	0	1.21294e-05	3.43399e-05	0.000435374	0.00131541	0.000173791	0.00202073	0.00273122	1.21265e-05	0.000250258	4.87702e-05	0.000154367	2.57297e-05
MAG412	Bacteria	Proteobacteria	Alphaproteobacteria	Azospirillales	Azospirillaceae	BOG-933	Unresolved_BOG-933	96.72	1.86	16.67	0.00359543	0.00107316	0.000596079	0.00141577	0.00534282	0.0016034	0.0324713	0.00567974	0.0256063	0.00370764	0.00467728	0.00469727	0.0021257	0.000633675	0.000695449	0.000999543	0.000833092	0.000897447	4.68882e-06	2.27742e-05	0.00175818	0.000614747	0.00123593	0.00270833	0	0.000341458	1.87125e-05	3.63883e-05	0.00126485	0.00117551	0.000657706	0.0816792	0.422229	0.887609	0.000145517	0.00206576	0.0379676	0.252643	0.00139584
MAG536	Bacteria	Proteobacteria	Alphaproteobacteria	Azospirillales	Azospirillaceae	BOG-933	Unresolved_BOG-933	97.82	1.31	25	5.42707e-05	0.00247922	0.0271798	0	0.00110785	6.85215e-06	0.00112922	0.000142848	2.44167	0.0753152	0.0157129	0.00118047	0.00135206	0.000256166	0.000313736	0.000654873	0.000221329	0.000216742	4.68882e-06	2.27742e-05	0.00249916	0.00011444	5.63206e-05	6.57361e-05	0	7.04038e-06	9.35624e-06	0	0	0.000507083	0.0145643	6.64495e-05	0.0153715	0.0118092	1.21265e-05	9.10028e-05	0.00027172	0.000610452	7.2901e-05
MAG656	Bacteria	Proteobacteria	Alphaproteobacteria	Caulobacterales	Caulobacteraceae	Caulobacter	Unresolved_Caulobacter	90	2.64	35.29	0.00035276	0.00245234	0.00743159	0.362319	0.00465793	0.00306291	0.00122492	0.00163964	0.00274747	0.00168398	0.00184118	0.00131573	0.000672415	0.00203585	0.00226936	0.0011512	0.00171592	0.00127336	1.40665e-05	0.000757241	0.000297456	0.000622083	0.000312892	0.000184061	0.101025	0.00437559	0.004084	0.00353573	0.0147261	0.000145978	9.48045e-05	0.000327136	0.0227395	0.0264056	0.00286184	0.00181096	0.00054344	0.000919186	0.00105278
MAG349	Bacteria	Proteobacteria	Alphaproteobacteria	Caulobacterales	Caulobacteraceae	Phenylobacterium	Unresolved_Phenylobacterium	94.96	1.01	50	0.00423311	0.0278132	0.00141789	0.00357685	0.000272539	0.0258532	0.0389677	0.0230357	3.5589e-05	0	1.71539e-05	1.22965e-05	2.53059e-05	6.74122e-06	4.18315e-05	2.75736e-05	1.24342e-05	2.03195e-05	0	4.27016e-05	1.32793e-05	3.22779e-05	3.12892e-06	2.30076e-05	1.02139	0.119113	0.0496863	0.0408004	0.0192532	0.000102441	4.44396e-05	0.0487254	0.0116875	0.0169806	0.033087	0.0296305	0.0166516	0.0157665	0.204948
MAG578	Bacteria	Proteobacteria	Alphaproteobacteria	Caulobacterales	Caulobacteraceae	Phenylobacterium	Unresolved_Phenylobacterium	92.42	0.87	25	0.00835769	0.00368058	0.0032802	0.00214237	0.00168832	0.51388	0.308491	0.331577	0.00458743	0.00837208	0.0243585	0.0261301	0.0541981	0.0491165	0.0539208	0.0468406	0.0580255	0.0474258	0.00505455	0.0380101	0.084658	0.0852371	0.0734327	0.0597146	0.154565	0.00659331	0.0250139	0.00727766	0.0204093	0.00154174	0.00362923	0.00151812	0.0230423	0.0495482	0.0149277	0.0100649	0.00120881	0.00338204	0.0189928
MAG185	Bacteria	Proteobacteria	Alphaproteobacteria	Caulobacterales	Caulobacteraceae	UBA5005	Unresolved_UBA5005	51.07	2.07	15.38	0.00075979	0.000121997	7.05419e-05	0.00128792	0.000373413	0.00180212	0.0028463	0.00122973	1.42356e-05	3.34883e-05	1.14359e-05	2.45931e-05	0.000119299	7.7524e-05	0.000104579	0.000124081	8.95263e-05	8.80514e-05	4.68882e-06	1.42339e-05	5.5773e-05	1.90733e-05	3.12892e-05	2.95812e-05	0.287085	0.0553655	0.0635101	0.162683	0.0821067	6.91477e-05	4.1477e-05	0.00497605	0.00744742	0.00496434	0.0152429	0.0262498	0.0254128	0.0217026	0.00852941
MAG364	Bacteria	Proteobacteria	Alphaproteobacteria	Paracaedibacterales	UBA11393	Unresolved_UBA11393	Unresolved_UBA11393	94.62	1.08	0	2.71354e-05	0.00956123	0.00226792	0.00766201	0.00494817	0.0103844	0.0138378	0.0082541	0.000654838	0.000315747	0.00072618	0.00056564	0.0172514	0.00609743	0.00391125	0.00640741	0.0030613	0.00238077	0.095741	0.0899693	0.782842	0.0123463	0.00462455	0.00480202	0.114592	0.00991285	0.00745692	0.00229853	0.00710836	0.0306939	0.00252121	0.0033557	0.00665303	0.00204842	0.041812	0.0358597	0.0095729	0.0115986	0.0154957
MAG522	Bacteria	Proteobacteria	Alphaproteobacteria	Paracaedibacterales	UBA11393	Unresolved_UBA11393	Unresolved_UBA11393	59.74	1.17	0	0	0.0033518	0.000564335	0.000929296	0.000384032	0.000760589	0.000833929	0.000763924	0.00272968	0.00378896	0.00649559	0.00509076	0.162135	0.0184676	0.0110121	0.00678655	0.00484685	0.00326129	9.84652e-05	0.0106782	0.0119434	0.000827487	0.000394245	0.000407564	0.000726797	0.000102085	0.000130987	4.54854e-05	0.000314782	0.00172357	0.00187239	0.00037314	0.000297897	0.000139919	0.030116	0.00409968	0.000491186	0.00136124	0.00114283
MAG030	Bacteria	Proteobacteria	Alphaproteobacteria	Paracaedibacterales	Unresolved_Paracaedibacterales	Unresolved_Paracaedibacterales	Unresolved_Paracaedibacterales	77.99	3.76	25	0.000135677	0.000645135	0.000409143	0.00179934	0.000290236	0.000322051	0.000524965	0.000260852	0.000192181	0.000267907	0.000202987	0.0001783	0.000719412	0.000293243	0.000277134	0.000475645	0.000430224	0.000453803	0.0216835	0.109518	0.00864481	0.000616214	0.000632043	0.000624493	0.131308	0.0176397	0.0209159	0.0179152	0.0109315	2.56102e-05	1.18506e-05	0.000301579	2.97897e-05	2.23871e-05	0.00633001	0.00107838	0.000188114	0.000119284	0.00136153
MAG147	Bacteria	Proteobacteria	Alphaproteobacteria	Pelagibacterales	Pelagibacteraceae	Fonsibacter	Unresolved_Fonsibacter	79.52	0.6	0	0.00122109	0.00209876	0.000994641	0.0117939	0.0032333	0.0851859	0.00939196	0.0126327	7.11781e-06	9.56809e-06	0	0	2.16908e-05	0	0	0	0	0	9.37764e-06	0	0	5.8687e-06	0	0	1.58442	0.0933026	0.123446	0.0404274	0.734931	0.000276591	0.000462172	0.0311699	0.0365321	0.00186932	0.0494759	0.0288706	0.0214415	0.0420229	0.0135746
MAG695	Bacteria	Proteobacteria	Alphaproteobacteria	Pelagibacterales	Pelagibacteraceae	Fonsibacter	Unresolved_Fonsibacter	65.32	0	0	0.00283564	0.0785493	0.0648597	0.199958	0.109242	0.00177813	0.000442939	0.000717343	0.000533835	0.000416212	0.000480308	0.000399637	0.000784484	0.000458403	0.00024576	0.000282629	0.000375513	0.000274314	0.000368072	0.000640523	0.000310735	0.00099768	0.000269088	0.000387843	0.0277394	0.00102789	0.00159524	0.000397239	0.00563174	0.00748331	0.0288206	0.000212127	0.018132	0.000430951	0.0152126	0.00824485	0.00361596	0.00810427	0.00848653
MAG696	Bacteria	Proteobacteria	Alphaproteobacteria	Reyranellales	Reyranellaceae	Enhydrobacter	Unresolved_Enhydrobacter	72.22	2.94	0	0.00850693	0.000200571	0.000197517	0.00409763	0.00142463	0.00364534	0.00549846	0.00291595	0.000156592	0.000277475	0.000397398	0.000725495	0.000498889	0.000522445	0.000815715	0.000441178	0.000455092	0.000626519	0.000314151	0.000646217	0.00032667	0.000155521	0.000375471	0.000302386	0.0879424	0.0097474	0.0110029	0.0148282	0.00942058	0.000366227	0.000142207	0.00364961	0.0153864	0.00993427	0.246282	0.607562	0.293322	0.260031	0.323026
MAG235	Bacteria	Proteobacteria	Alphaproteobacteria	Reyranellales	Reyranellaceae	Reyranella	Unresolved_Reyranella	95.84	0.5	100	0.0348825	8.27096e-05	0.000246897	0.0040072	0.000610557	0.000592711	0.00102806	0.000316749	4.27068e-05	9.56809e-06	0.000120077	0.000209041	0.000950781	0.00054941	0.000883691	0.00065832	0.000581921	0.000846648	4.21994e-05	0.000142339	0.000427593	0.000104169	6.88363e-05	0.000111751	7.8769	1.1472	0.829618	1.86091	2.12306	0.000128051	4.74022e-05	0.0293119	0.00781979	0.00524977	0.154218	0.135439	0.139911	0.0346519	0.222112
MAG082	Bacteria	Proteobacteria	Alphaproteobacteria	Rhizobiales	Anderseniellaceae	QKVK01	Unresolved_QKVK01	96.79	2.14	30	0.01795	0.000231587	8.46503e-05	0.0328185	0.0141154	0.0631974	0.132748	0.0350784	4.27068e-05	3.82724e-05	5.71795e-05	0.000159855	0.00116769	0.000451662	0.000465376	0.00110639	0.000507316	0.000511375	3.51662e-05	0.000148032	0.000289488	7.4826e-05	3.75471e-05	5.91625e-05	0.530077	0.157704	0.103971	0.195633	0.219243	0.000120368	6.81407e-05	0.128534	0.0936935	0.010354	0.492758	0.517847	0.702723	0.119119	0.30366
MAG302	Bacteria	Proteobacteria	Alphaproteobacteria	Rhizobiales	Anderseniellaceae	QKVK01	Unresolved_QKVK01	97.78	0.67	33.33	0.00221153	0.000436293	0.000155192	0.00925242	0.00391995	0.00448473	0.00812876	0.00286627	7.11781e-05	5.74086e-05	9.72052e-05	0.000172151	0.000867632	0.00066064	0.00069022	0.00110984	0.000596842	0.0008839	0.00010081	0.000222048	0.000209813	4.10809e-05	3.44182e-05	5.25889e-05	4.70165	1.54757	0.579263	1.78024	0.630503	4.09764e-05	5.92528e-06	0.0282462	0.00675233	0.000861903	0.0334387	0.0361327	0.0540409	0.00889014	0.0276316
MAG557	Bacteria	Proteobacteria	Alphaproteobacteria	Rhizobiales	Beijerinckiaceae	Alsobacter	Unresolved_Alsobacter	95.99	0.31	100	0	4.13548e-06	0	6.23688e-06	7.07892e-06	0.000424833	0.000267951	0.000360224	3.5589e-05	0.000105249	5.14616e-05	7.37792e-05	0.000187987	0.000249425	0.000261447	0.00030331	0.000378	0.000386071	0.30686	0.373109	0.00360134	0.000478299	0.000250314	0.000223503	0	2.81615e-05	0.000140344	3.03236e-05	0.00616973	5.12205e-06	0	2.55575e-05	9.9299e-06	2.23871e-05	0.000133391	9.10028e-05	6.96718e-06	1.40334e-05	9.86307e-05
MAG101	Bacteria	Proteobacteria	Alphaproteobacteria	Rhizobiales	Phreatobacteraceae	Unresolved_Phreatobacteraceae	Unresolved_Phreatobacteraceae	86.54	1.8	38.46	0	4.13548e-06	0	1.24738e-05	1.41578e-05	4.79651e-05	6.56207e-05	1.24215e-05	0	8.61128e-05	3.43077e-05	0.000110669	3.61514e-05	6.0671e-05	5.22894e-05	0.00263328	0.00157666	0.00183553	0.130082	0.0906241	0.104303	0.00459813	0.00274094	0.00278721	0	7.04038e-06	2.80687e-05	3.03236e-05	0.00144228	0	1.18506e-05	2.55575e-05	9.9299e-06	0	1.21265e-05	2.73008e-05	1.39344e-05	1.40334e-05	3.85946e-05
MAG051	Bacteria	Proteobacteria	Alphaproteobacteria	Rhizobiales	Xanthobacteraceae	Pseudolabrys	Unresolved_Pseudolabrys	88.74	2.56	36.36	0.0462115	0.00283487	0.00176355	0.187054	0.0800785	0.0657395	0.143329	0.0492482	0.000284712	0.000191362	0.00363662	0.0030065	0.00408872	0.00149655	0.00112945	0.00204045	0.00181291	0.00170684	0.000588447	0.00484236	0.0046026	0.00147745	0.000816649	0.000617919	1.89779	0.107267	0.256062	0.116882	0.122319	0.00164162	0.00219828	0.135537	0.185659	0.122771	0.17758	0.458568	0.147913	0.311934	0.322231
MAG244	Bacteria	Proteobacteria	Alphaproteobacteria	Rhizobiales	Xanthobacteraceae	Pseudolabrys	Unresolved_Pseudolabrys	93.42	1.78	28.57	0.0276509	1.65419e-05	7.05419e-06	0.000130975	4.6013e-05	6.85215e-05	5.46839e-05	1.24215e-05	2.13534e-05	9.56809e-06	3.43077e-05	0	7.23027e-06	0	1.04579e-05	0	0	0	0	0	5.31171e-06	0	0	0	1.23568	0.407472	0.199424	0.429151	0.656046	1.53661e-05	0	9.71185e-05	0.000148948	0.000100742	0.000230403	0.000245708	2.78687e-05	0.000112267	0.000626091
MAG115	Bacteria	Proteobacteria	Alphaproteobacteria	Rhizobiales	Xanthobacteraceae	Z2-YC6860	Unresolved_Z2-YC6860	82.65	6.3	2.78	0.00622756	0.000324635	0.000380926	0.00961416	0.00170071	0.00268262	0.00553127	0.00277932	8.54137e-05	0.000100465	0.000157244	0.000270524	0.00128699	0.0008831	0.00129678	0.000906482	0.0008505	0.00103968	7.50211e-05	0.000244822	0.000507268	0.000237683	0.00020338	0.000256371	1.14374	0.184651	0.249652	0.439622	0.642242	0.000115246	5.03649e-05	0.0264852	0.015446	0.00410803	0.0476388	0.0905978	0.0540061	0.017854	0.0925778
MAG438	Bacteria	Proteobacteria	Alphaproteobacteria	Rhodobacterales	Rhodobacteraceae	Pseudorhodobacter_A	Unresolved_Pseudorhodobacter_A	91.78	4.59	18.52	8.14061e-05	0.00682767	0.00571389	0.00520156	0.00052384	0.00192888	0.000757372	0.00168001	0.00437745	0.00206671	0.00870558	0.0149772	0.000751948	0.000704458	0.000941209	0.000423944	0.000793303	0.00073489	0.270121	0.255919	0.00286036	0.00492971	0.00157385	0.00181432	0.00629891	0.000302736	0.00171219	0.000667119	0.00623841	0.000327811	0.000278488	0.00105041	0.00141998	0.00142158	0.000515374	0.000263908	4.87702e-05	0.0001263	0.000428829
MAG741	Bacteria	Proteobacteria	Alphaproteobacteria	Rhodobacterales	Rhodobacteraceae	Pseudorhodobacter_A	Unresolved_Pseudorhodobacter_A	93.76	1.54	25	2.71354e-05	0.000241925	5.99606e-05	0.000155922	0.0001345	0.0128855	0.0431155	0.0201788	0	0	5.71795e-06	2.45931e-05	6.50724e-05	3.37061e-05	1.04579e-05	1.37868e-05	1.74079e-05	2.70927e-05	1.64109e-05	1.99274e-05	7.96756e-05	1.17374e-05	9.38677e-06	1.31472e-05	0.00557211	0.000633634	0.00162799	0.00124933	0.000394909	0.000135734	8.88792e-05	0.0164667	0.000243282	0.000229468	0.0201481	0.00855881	0.00372396	0.00115074	0.418509
MAG674	Bacteria	Proteobacteria	Alphaproteobacteria	Rickettsiales	Unresolved_Rickettsiales	Unresolved_Rickettsiales	Unresolved_Rickettsiales	79.57	5.49	0	0.000732655	0.0156838	0.00273703	0.00411011	0.000438893	0.0345109	0.00731123	0.00533194	0.00296101	0.00691773	0.0158873	0.0118661	0.377966	0.0662527	0.0385739	0.0291522	0.0266639	0.01823	0.00101279	0.0262074	0.0579959	0.00458639	0.00285671	0.00336569	0.13361	0.00751912	0.0350578	0.00846938	0.0290973	0.0144672	0.0373944	0.00105552	0.00117669	0.000268645	0.018317	0.0275192	0.0016129	0.00278562	0.00615584
MAG501	Bacteria	Proteobacteria	Alphaproteobacteria	Sphingomonadales	Sphingomonadaceae	Novosphingobium	Unresolved_Novosphingobium	99.82	1.11	0	0.000379895	0.000289483	0.00167184	0.000311844	0.00129898	5.48172e-05	7.1089e-05	3.72646e-05	8.54137e-05	0.000114817	0.00116932	0.00100832	0.00300056	0.00588172	0.00820944	0.00195428	0.00938534	0.0107355	1.51418	0.914812	0.00974433	0.00588484	0.0186766	0.0275894	0.000726797	3.52019e-05	0.000261975	0.000169812	0.0154415	8.19528e-05	0.00266638	4.0892e-05	0.000139019	0.000235064	0.000521437	0.000473215	0.000111475	0.000203484	0.000493154
MAG575	Bacteria	Proteobacteria	Alphaproteobacteria	Sphingomonadales	Sphingomonadaceae	Sandarakinorhabdus	Unresolved_Sandarakinorhabdus	99.13	0.65	50	0	1.24064e-05	0	0	0	0	0	0	4.27068e-05	0.000153089	0	0	0	1.34824e-05	0	0.000882355	0.00247192	0.00194729	0.609312	0.234693	0.00186441	0.00147598	0.00242805	0.00221531	0.000726797	7.04038e-06	0	0	0.00389185	0	0	0	0	0	0	0	0	0	0
MAG614	Bacteria	Proteobacteria	Alphaproteobacteria	Sphingomonadales	Sphingomonadaceae	Sandarakinorhabdus	Unresolved_Sandarakinorhabdus	73.39	1.34	25	0	0	0	6.23688e-06	3.53946e-06	0	0	6.21076e-06	1.42356e-05	0	1.71539e-05	1.22965e-05	0	2.02237e-05	4.18315e-05	0.000599726	0.00180545	0.00228934	0.149332	0.0446914	0.00897679	0.0252574	0.096058	0.0908209	0	0	0	0	0.000766924	0	1.18506e-05	0	9.9299e-06	0	0	0	0	0	8.57658e-06
MAG227	Bacteria	Proteobacteria	Alphaproteobacteria	UBA1301	UBA1301	UBA6038	Unresolved_UBA6038	87.46	2.83	37.5	0.020053	0.0264381	0.0334227	0.575979	0.067002	0.0594013	0.0492756	0.0259175	0.010545	0.00883613	0.0160531	0.0101569	0.0302334	0.0354015	0.0356771	0.0355424	0.0366486	0.0425119	3.75106e-05	0.000552273	0.0133377	0.0144869	0.00864522	0.0113756	0.0176854	0.0023022	0.0118263	0.0113683	0.0133754	0.0425898	0.00651485	0.000536708	0.037118	0.0550778	0.0146306	0.00620184	0.00241761	0.0268353	0.043048
MAG039	Bacteria	Proteobacteria	Alphaproteobacteria	UBA7879	UBA5542	Unresolved_UBA5542	Unresolved_UBA5542	94.62	0	0	0	0.001923	0.000275113	0.000112264	0.00206351	0	0	0	0.000761605	0.000420996	0.000428846	0.000184448	0.0302117	0.0122791	0.00843428	0.0378723	0.0141178	0.0106644	0.00672377	0.0104049	0.263224	0.140825	0.0243086	0.0386988	0	2.11211e-05	2.80687e-05	0	0.000160253	2.56102e-05	1.77758e-05	0	0.00444859	1.11935e-05	0	2.73008e-05	1.39344e-05	0	4.28829e-06
MAG290	Bacteria	Proteobacteria	Alphaproteobacteria	Unresolved_Alphaproteobacteria	Unresolved_Alphaproteobacteria	Unresolved_Alphaproteobacteria	Unresolved_Alphaproteobacteria	62.84	3.52	0	0.00143817	0.00064927	0.000578443	0.000938651	0.000495525	0.00178499	0.00114016	0.000978195	1.42356e-05	5.74086e-05	2.28718e-05	3.68896e-05	7.9533e-05	0.000104489	0.000104579	8.61675e-05	8.95263e-05	4.74123e-05	0.000375106	0.000446943	0.000167319	4.9884e-05	2.50314e-05	3.94416e-05	0.0615355	0.00260846	0.228741	0.00503675	0.0021119	9.73189e-05	0.000118506	0.000792283	0.000436915	0.000111935	0.0107077	0.00272098	0.000424998	0.00105601	0.00217845
MAG464	Bacteria	Proteobacteria	Alphaproteobacteria	Unresolved_Alphaproteobacteria	Unresolved_Alphaproteobacteria	Unresolved_Alphaproteobacteria	Unresolved_Alphaproteobacteria	52.87	1.14	50	0	0.080524	0.000638404	6.23688e-06	5.30919e-06	0	1.09368e-05	6.21076e-06	0	0	1.42949e-05	0	5.78422e-05	0.000168531	9.41209e-05	5.17005e-05	5.47105e-05	8.12782e-05	5.1577e-05	0.000472564	6.10847e-05	3.3745e-05	1.56446e-05	1.31472e-05	0	5.6323e-05	2.80687e-05	0	2.28933e-05	5.37815e-05	0.000625117	0	1.48948e-05	0	4.85058e-05	1.82006e-05	1.04508e-05	2.45584e-05	6.43244e-06
MAG150	Bacteria	Proteobacteria	Gammaproteobacteria	Burkholderiales	Burkholderiaceae	Limnohabitans	Unresolved_Limnohabitans	95.18	0.7	33.33	0.00105828	0.00106695	0.000236315	0.271744	0.0463634	0.326368	0.232316	0.0862892	0.000476893	0.000143521	0.000345936	0.000264375	0.0027475	0.000967365	0.000481063	0.000623853	0.000390434	0.000355592	0.00504048	0.00526368	0.000687866	0.00117521	0.000234669	0.000193921	11.1789	0.608802	1.47632	0.563818	0.94342	0.00516047	0.000234049	0.109363	0.160358	0.0609153	1.39106	0.363097	0.0499999	0.113916	0.527593
MAG297	Bacteria	Proteobacteria	Gammaproteobacteria	Burkholderiales	Burkholderiaceae	Limnohabitans	Unresolved_Limnohabitans	98.34	1.01	0	0.00238791	0.00271908	0.000384453	0.0910523	0.0195024	0.348874	0.139449	0.100391	0.000313183	0.000210498	8.57693e-05	7.37792e-05	0.00130506	0.000343802	0.000235302	0.000317096	0.000184026	0.00012869	2.34441e-05	0.000148032	2.65585e-05	5.57527e-05	1.87735e-05	1.31472e-05	17.4224	1.56976	1.82794	0.91939	2.16433	0.00124466	0.000210347	0.0548694	0.368235	0.0798435	1.00305	0.99472	0.0910714	0.185974	0.32558
MAG377	Bacteria	Proteobacteria	Gammaproteobacteria	Burkholderiales	Burkholderiaceae	Limnohabitans	Unresolved_Limnohabitans	61.39	8.23	48.84	0.000244218	0.18944	0.0342939	0.37711	0.112008	0.0812768	0.069845	0.0474844	0.0492979	0.0304887	0.0157873	0.0148235	0.0828589	0.0453482	0.0347568	0.027546	0.0170175	0.014586	0.0112227	0.0205537	0.0109926	0.014462	0.00544746	0.00352017	1.34227	0.0772998	0.0974873	0.0384533	0.0628019	0.162656	0.0293509	0.0167887	0.0501112	0.0188443	0.487629	0.195793	0.0359088	0.0749943	0.242044
MAG468	Bacteria	Proteobacteria	Gammaproteobacteria	Burkholderiales	Burkholderiaceae	Limnohabitans	Unresolved_Limnohabitans	88.11	1.79	50	0.000244218	0.333504	0.0832782	0.322718	0.040741	0.0267576	0.00630779	0.00699953	0.0449418	0.0166246	0.00331069	0.00402096	0.0609006	0.0193203	0.0110121	0.0224725	0.00996477	0.00705766	0.00071739	0.00820439	0.00132262	0.00551805	0.00215896	0.00120954	1.78005	0.0936968	0.048484	0.021363	0.0538221	0.453214	0.0667424	0.00195515	0.0467102	0.0191689	0.132736	0.0758372	0.00870897	0.0293894	0.0122195
MAG476	Bacteria	Proteobacteria	Gammaproteobacteria	Burkholderiales	Burkholderiaceae	Limnohabitans	Unresolved_Limnohabitans	71.39	2.57	38.46	0.000434166	0.00742318	0.00112867	0.0408547	0.00780805	0.0406264	0.0228114	0.0140022	0.00132747	0.001019	0.00061468	0.000577937	0.00230646	0.00113253	0.000899378	0.000596279	0.000447632	0.000409778	0.000309462	0.000592128	0.000244339	0.000173127	7.50942e-05	4.27284e-05	8.13455	0.618205	0.407226	0.291946	0.541328	0.00439984	0.00165019	0.0280877	0.00551606	0.00308382	0.048524	0.0262452	0.00490489	0.00900591	0.0209933
MAG539	Bacteria	Proteobacteria	Gammaproteobacteria	Burkholderiales	Burkholderiaceae	Limnohabitans	Unresolved_Limnohabitans	96.57	0.5	25	6.78384e-05	0.0066788	0.00082534	0.387744	0.155191	0.00867482	0.0106169	0.0032917	0.0187127	0.0104197	0.0175227	0.0109193	0.0896445	0.0400631	0.0275827	0.0191051	0.0147718	0.0143253	0.54682	0.546523	0.00606332	0.0191246	0.00301003	0.00195565	0.411609	0.0116553	0.0261226	0.0104192	0.01903	0.000266347	0	0.00145678	0.0603539	0.0222807	0.215111	0.0830492	0.0106702	0.0325048	0.118914
MAG569	Bacteria	Proteobacteria	Gammaproteobacteria	Burkholderiales	Burkholderiaceae	Limnohabitans	Unresolved_Limnohabitans	86.04	3.24	29.41	0.000325624	0.0140668	0.00672617	0.250754	0.028298	0.0675279	0.0308937	0.0573284	0.0118867	0.00351149	0.00560073	0.00518299	0.0125301	0.00750298	0.00538058	0.00331228	0.00332739	0.00270589	0.000241474	0.00160273	0.00136245	0.00290354	0.000700879	0.000509455	1.14931	0.0418304	0.0265811	0.0157106	0.131024	0.0196021	0.00120579	0.00589356	0.0552847	0.0381252	0.0562607	0.0284065	0.00285306	0.0114863	0.0119172
MAG598	Bacteria	Proteobacteria	Gammaproteobacteria	Burkholderiales	Burkholderiaceae	Limnohabitans	Unresolved_Limnohabitans	98.01	0.29	0	0.00075979	0.0465386	0.00125917	0.467579	0.066825	0.29555	0.242966	0.101515	0.000448422	0.000440132	0.00308198	0.00233634	0.00516241	0.00169879	0.00101441	0.000475645	0.000305882	0.000196422	0.000384483	0.00703152	0.000409002	0.000208339	0.000150188	5.91625e-05	11.1778	1.46957	0.758346	0.511131	0.805683	0.00662537	0.000225161	0.117971	0.0685213	0.040599	1.97572	1.68525	0.30635	0.345649	0.794157
MAG246	Bacteria	Proteobacteria	Gammaproteobacteria	Burkholderiales	Burkholderiaceae	Polaromonas	Unresolved_Polaromonas	93.04	4.74	27.27	0	2.48129e-05	0	0.000134093	0.000102644	0.000202138	0.000196862	0.000139742	0.00016371	7.65447e-05	0.000160103	0.000221337	0.000368744	0.000235943	0.000167326	0.000251609	0.000261118	0.000358979	0.419092	0.287162	0.000740984	0.000375597	0.000159575	0.000203782	0.00629891	0.000225292	0.000196481	0.0001031	0.00465878	0.000112685	4.74022e-05	5.87823e-05	9.9299e-05	6.71613e-05	0.000363794	0.000136504	3.83195e-05	5.26251e-05	0.00020155
MAG133	Bacteria	Proteobacteria	Gammaproteobacteria	Burkholderiales	Burkholderiaceae	Polynucleobacter	Unresolved_Polynucleobacter	88.93	0.6	25	0.00307986	1.53232	0.241087	0.0361989	0.0315384	0.00806841	0.00747255	0.00674489	0.743971	0.797548	0.719427	0.836545	8.35724	4.4726	3.34863	3.2019	3.39922	3.26318	0.00272421	0.0306426	3.24163	2.27814	1.58231	1.40896	0.0413063	0.00748392	0.000542662	0.000821769	0.00430393	4.44708	0.57298	0.000569932	0.0597532	0.0195663	0.0197237	0.0312822	0.053905	0.0744611	0.00609795
MAG301	Bacteria	Proteobacteria	Gammaproteobacteria	Burkholderiales	Burkholderiaceae	Polynucleobacter	Unresolved_Polynucleobacter	91.33	0.32	66.67	0.0933185	0.120735	0.00814053	0.238324	0.138313	0.253389	0.17807	0.0859414	0.00371549	0.00502325	0.00231005	0.00347992	0.0709326	0.0252122	0.0184686	0.0416775	0.0238588	0.0328872	0.000843988	0.00355846	0.0532605	0.0119898	0.0110639	0.00800994	15.1468	1.37721	2.05743	1.34056	1.32025	0.0647837	0.0104492	0.2111	0.18766	0.0301442	1.39393	0.671355	0.767396	0.764685	0.767647
MAG393	Bacteria	Proteobacteria	Gammaproteobacteria	Burkholderiales	Burkholderiaceae	Polynucleobacter	Unresolved_Polynucleobacter	95.4	0.86	0	0.000515572	1.11136	0.0541621	0.0100882	0.00444556	0.00300467	0.000894081	0.000645919	0.00502873	0.00228199	0.00336501	0.00257612	0.0318674	0.0116758	0.00820421	0.0164649	0.00875368	0.00658015	5.62659e-05	0.000113871	0.012764	0.039649	0.00870467	0.0083945	0.0293141	0.00344626	0.00165138	0.00126146	0.00122479	0.212102	0.073989	4.0892e-05	0.00199094	0.000167903	0.00110957	0.000764423	0.00111823	0.0013437	0.000332343
MAG394	Bacteria	Proteobacteria	Gammaproteobacteria	Burkholderiales	Burkholderiaceae	Polynucleobacter	Unresolved_Polynucleobacter	91.07	0.54	20	0.00203515	0.410202	0.0936973	0.884873	0.128773	0.0116178	0.00320448	0.00274826	0.000754487	0.000454484	0.00050318	0.000442675	0.00285234	0.00144262	0.00116082	0.00107192	0.000760974	0.000988885	0.000393861	0.000552273	0.000451495	0.000377064	0.000193993	0.00024651	0.182911	0.0175165	0.0135525	0.00702901	0.0526831	0.439756	0.0237396	0.00353205	0.0280073	0.00701275	0.0589285	0.0210307	0.0416567	0.0698265	0.00916408
MAG514	Bacteria	Proteobacteria	Gammaproteobacteria	Burkholderiales	Burkholderiaceae	Polynucleobacter	Unresolved_Polynucleobacter	95.89	0	0	0.055234	3.39729	0.618409	1.14826	0.776959	0.132891	0.196058	0.0814883	0.870746	1.00122	0.433687	0.578613	18.4511	10.4665	7.92776	8.16999	6.83741	6.82239	0.00210294	0.0128788	6.37602	4.51666	2.70902	2.34511	0.0330693	0.0115251	0.00266653	0.002999	0.00497928	4.6552	1.24087	0.00117053	0.263683	0.0816457	0.502532	1.00209	2.01394	2.3075	0.217337
MAG584	Bacteria	Proteobacteria	Gammaproteobacteria	Burkholderiales	Burkholderiaceae	Polynucleobacter	Unresolved_Polynucleobacter	78.71	5.25	8.33	0.00132963	0.0114263	0.0016401	0.203787	0.032563	0.0815166	0.0285778	0.0166821	0.000715339	0.000526245	0.000606103	0.000405785	0.00407064	0.00200551	0.00136998	0.00136834	0.00106934	0.00091438	0.00475446	0.00575902	0.00178208	0.000723318	0.000344182	0.000345114	7.32054	0.495023	0.452996	0.217099	0.405783	0.00905578	0.00133615	0.0195822	0.081872	0.014518	0.293733	0.144895	0.0307009	0.0651254	0.076606
MAG685	Bacteria	Proteobacteria	Gammaproteobacteria	Burkholderiales	Burkholderiaceae	Polynucleobacter	Unresolved_Polynucleobacter	95.59	1.29	16.67	0.0276102	0.00728051	0.00107576	0.0835774	0.0403711	0.514727	0.384964	0.132767	0.0019396	0.00147349	0.000834821	0.000934536	0.0151293	0.00724007	0.00552699	0.0065832	0.00568492	0.00664788	0.000124254	0.000227742	0.00343933	0.00239443	0.00140489	0.00132458	5.80057	0.946779	0.798354	0.770179	1.6829	0.0104234	0.00229308	0.276757	0.398526	0.0860224	3.25567	1.82681	2.08935	2.48953	0.904542
MAG375	Bacteria	Proteobacteria	Gammaproteobacteria	Burkholderiales	Burkholderiaceae	Rhizobacter	Unresolved_Rhizobacter	73.78	6.44	7.32	0	0.000250196	2.82168e-05	7.48426e-05	2.83157e-05	0.000137043	0.00013671	0.000102478	0.000697545	0.000975946	0.00391108	0.00416852	0.0131085	0.00580756	0.00354522	0.00326402	0.00633896	0.00787382	0.230474	0.142646	0.0260858	0.00969657	0.00489051	0.00559743	0.00314945	7.74441e-05	0.000154378	0.000127359	0.00275864	0.000291957	0.000266638	0.000296467	9.9299e-06	0.000100742	0.000181897	0.000118304	1.39344e-05	2.80667e-05	5.57478e-05
MAG037	Bacteria	Proteobacteria	Gammaproteobacteria	Burkholderiales	Burkholderiaceae	Rhodoferax	Unresolved_Rhodoferax	78.25	2.24	12.5	0.00544064	0.00113726	0.00102991	0.000976072	0.000683116	0.179622	0.100454	0.0555211	0.00156948	0.000717607	0.00154099	0.00101446	0.00161235	0.000943771	0.000841859	0.00129941	0.00080325	0.000812782	0	1.99274e-05	0.000411658	0.000669032	0.00011577	7.88833e-05	0.0397316	0.00398133	0.00226421	0.00141914	0.00475035	0.000714526	0.0005392	0.0976348	0.213473	0.520153	0.0986366	0.628452	0.05997	0.0862631	0.0309808
MAG093	Bacteria	Proteobacteria	Gammaproteobacteria	Burkholderiales	Burkholderiaceae	Rhodoferax	Unresolved_Rhodoferax	95.58	3.41	66.67	0.00119396	0.210965	0.0307245	0.00149997	0.162203	0.0684564	2.15184	0.620551	0.12717	0.0595949	0.131138	0.0874959	0.283383	0.10154	0.0923902	0.0648393	0.0539421	0.0536944	0.000452471	0.00054658	0.0146497	0.0293773	0.00785986	0.00864101	0.00969063	0.00057027	0.00022455	0.0001031	0.000320506	0.10703	0.00789247	0.183799	0.248317	0.112753	0.00506279	0.00930504	0.0573747	0.27511	0.00427971
MAG098	Bacteria	Proteobacteria	Gammaproteobacteria	Burkholderiales	Burkholderiaceae	Rhodoferax	Unresolved_Rhodoferax	94.4	1.41	42.86	8.14061e-05	0.0021794	0.00132619	9.35533e-05	0.00222101	0.00116487	0.000894081	0.000931614	1.9532	0.652501	0.901898	0.909525	0.257343	0.18351	0.183295	0.0574703	0.141096	0.106248	4.68882e-06	7.4016e-05	0.0123152	0.158341	0.042957	0.0508896	0	4.92826e-05	0	6.06472e-06	1.14466e-05	0.00197455	0.00248269	0.000191681	0.00141005	0.00227229	0.000145517	8.19025e-05	4.87702e-05	0.000259617	1.28649e-05
MAG171	Bacteria	Proteobacteria	Gammaproteobacteria	Burkholderiales	Burkholderiaceae	Rhodoferax	Unresolved_Rhodoferax	99.61	0.5	0	0.01042	0.0108412	0.00675086	0.00124426	1.08598	0.0924081	0.258507	0.393054	0.0023382	0.00141129	0.00213566	0.00194285	0.00296803	0.00110893	0.000920294	0.00166476	0.000808224	0.000751823	0	0	0.000478054	0.000965402	0.000165833	0.000111751	0.00242266	0.000682916	0.000159056	1.81941e-05	0.000618118	0.00112941	0.00105174	0.00949461	3.79827	4.18958	0.000994369	0.0249894	0.00887618	0.0665813	0.00073973
MAG267	Bacteria	Proteobacteria	Gammaproteobacteria	Burkholderiales	Burkholderiaceae	Rhodoferax	Unresolved_Rhodoferax	89.8	0.82	66.67	0.00131606	0.0149001	0.00666268	0.000698531	0.124286	0.0170619	0.128072	0.0684457	0.0517998	0.027958	0.0284468	0.0158748	0.152642	0.0492278	0.0422446	0.0883079	0.0387475	0.0318848	7.50211e-05	0.000199274	0.0290285	0.0367425	0.00596373	0.00426627	0.0230152	0.0053366	0.00178704	0.00249866	0.00219203	0.0347736	0.0192068	1.27717	0.76554	0.476341	0.00406842	0.184431	0.119849	0.295332	0.0183946
MAG359	Bacteria	Proteobacteria	Gammaproteobacteria	Burkholderiales	Burkholderiaceae	Rhodoferax	Unresolved_Rhodoferax	79.19	1.12	60	0.00978229	0.0881064	0.169576	0.00470885	3.30228	0.00311088	0.038708	0.0906399	0.0614729	0.0395832	0.0539432	0.0497272	0.0646928	0.0311546	0.0279957	0.0563742	0.0405206	0.0369613	4.68882e-06	6.26289e-05	0.0202907	0.030262	0.0100939	0.0105046	0.00218039	0.000492826	0.000121631	0.0001031	0.000515098	0.0627374	0.0954266	0.0971057	0.732211	0.975316	0.000145517	0.00713007	0.0138333	0.0439244	0.000362361
MAG367	Bacteria	Proteobacteria	Gammaproteobacteria	Burkholderiales	Burkholderiaceae	Rhodoferax	Unresolved_Rhodoferax	89.61	8.4	53.33	2.71354e-05	0.0155184	0.00648633	0.00263196	0.00139986	0.00257298	0.00407395	0.00357119	0.0164172	0.00268863	0.0148409	0.0149403	0.0126241	0.00586486	0.00370732	0.00956804	0.00634145	0.00499184	0.000417305	0.002471	0.0212575	0.383824	0.0786674	0.0574435	0.0202292	0.00055971	0.000926268	0.000369948	0.000526545	0.138892	0.00716366	0.00047537	0.00227395	0.00091787	0.00632394	0.00391767	0.000588726	0.00118582	0.00222991
MAG442	Bacteria	Proteobacteria	Gammaproteobacteria	Burkholderiales	Burkholderiaceae	Rhodoferax	Unresolved_Rhodoferax	99.07	0.09	0	8.14061e-05	0.00985071	0.0184114	0.000124738	0.0266203	0.00179869	0.0100864	0.0123408	3.41059	1.27269	1.44456	1.00976	8.65511	2.35149	1.96882	5.72488	1.86549	1.56074	0.000628302	0.0127308	4.27912	4.77663	0.487421	0.358574	0.000969063	0.0044636	4.67812e-05	3.94207e-05	0.000206039	0.297696	0.063119	0.0057121	0.0120698	0.020042	0.00318926	0.00539192	0.00113913	0.00246286	0.00028946
MAG457	Bacteria	Proteobacteria	Gammaproteobacteria	Burkholderiales	Burkholderiaceae	Rhodoferax	Unresolved_Rhodoferax	96.72	2.43	25	0.00075979	0.0128448	0.00279699	0.00311844	0.00386686	0.0469407	0.0521274	0.0382086	0.0138263	0.00881221	0.0169938	0.018537	0.0239322	0.0188451	0.0206229	0.0353459	0.0344428	0.031414	0.549905	0.648315	0.0213185	0.0940797	0.026915	0.0295549	0.125736	0.00101733	0.00845804	0.0014525	0.0119274	0.00145722	0.0137852	0.000495816	0.00525292	0.00544566	0.00603291	0.00207486	0.000856963	0.00175768	0.00331699
MAG475	Bacteria	Proteobacteria	Gammaproteobacteria	Burkholderiales	Burkholderiaceae	Rhodoferax	Unresolved_Rhodoferax	90.13	0.12	0	0.000162812	0.454071	0.135701	0.000274423	0.0193485	0.0194635	0.284545	0.214405	0.0165631	0.00830989	0.082916	0.0537235	0.249097	0.127264	0.118655	0.162967	0.0852489	0.0867814	4.21994e-05	0.00128674	0.103876	0.0290692	0.0060576	0.00478887	0	0.000154888	0	3.03236e-05	0.00013736	0.199407	0.690111	0.0068443	0.011469	0.0098783	0.000145517	0.00291664	0.000836061	0.00285228	5.14595e-05
MAG495	Bacteria	Proteobacteria	Gammaproteobacteria	Burkholderiales	Burkholderiaceae	Rhodoferax	Unresolved_Rhodoferax	76.63	4.8	52.17	0	0.00343245	0.000871192	0.0203073	0.012827	0.00106894	0.00340681	0.00154027	0.000768723	0.000210498	0.000491744	0.000233634	0.00645663	0.00270997	0.00170463	0.00338466	0.00163386	0.00137834	0.000171142	0.001059	0.00274615	0.00452037	0.000647687	0.000604772	0.011871	0.000176009	0.000346181	0.000139488	0.000171699	0.00150844	0.000331816	0.00146189	0.000908586	0.000789145	0.00183109	0.00113298	0.000191597	0.00078236	0.000778325
MAG503	Bacteria	Proteobacteria	Gammaproteobacteria	Burkholderiales	Burkholderiaceae	Rhodoferax	Unresolved_Rhodoferax	90.21	1.34	50	0.00035276	0.0701088	0.0393906	0.300103	0.14718	0.204095	0.422269	0.230444	0.0436286	0.0132805	0.0289014	0.0178853	0.112973	0.0412934	0.0343437	0.0334881	0.0235106	0.0178067	0.00976681	0.0774492	0.102705	0.161337	0.0326347	0.018222	1.19776	0.0405138	0.116111	0.0227487	0.0420893	0.642495	0.0246551	0.0432765	0.0721705	0.0349574	0.501253	0.334094	0.0343238	0.0554423	0.3263
MAG518	Bacteria	Proteobacteria	Gammaproteobacteria	Burkholderiales	Burkholderiaceae	Rhodoferax	Unresolved_Rhodoferax	86.71	0.76	20	0.00188591	0.161497	0.0531321	0.000402279	0.0927551	0.00662946	0.0178297	0.0142382	0.61248	0.323937	0.421279	0.243188	1.81816	0.590568	0.497952	1.17142	0.50797	0.431323	5.1577e-05	0.000757241	0.57886	0.759202	0.118993	0.0822785	0.000484531	0.00103494	4.67812e-05	4.85177e-05	0.00010302	0.595986	0.373364	0.188029	0.233789	0.185768	0.00231009	0.0557711	0.0344457	0.101405	0.00405887
MAG096	Bacteria	Proteobacteria	Gammaproteobacteria	Burkholderiales	Burkholderiaceae	Rubrivivax	Unresolved_Rubrivivax	94.25	5.87	52.94	0	2.89483e-05	1.41084e-05	0	0	1.37043e-05	4.37471e-05	2.4843e-05	4.98246e-05	8.61128e-05	0.000165821	0.000245931	0.000206063	6.0671e-05	5.22894e-05	6.20406e-05	3.73026e-05	8.80514e-05	1.40921	1.06943	0.118618	0.0321781	0.0365803	0.044339	0	0	0	1.21294e-05	0.0177079	1.02441e-05	4.74022e-05	1.27788e-05	9.9299e-06	0	0	0	6.96718e-06	0	8.57658e-06
MAG756	Bacteria	Proteobacteria	Gammaproteobacteria	Burkholderiales	Burkholderiaceae	Rubrivivax	Unresolved_Rubrivivax	93.69	4.1	50	2.71354e-05	3.72193e-05	2.46897e-05	4.98951e-05	3.89341e-05	0.000301495	9.56968e-05	0.00016148	3.5589e-05	2.87043e-05	2.85898e-05	7.37792e-05	8.67632e-05	4.04473e-05	8.36631e-05	3.4467e-05	5.71974e-05	4.06391e-05	2.01307	1.34477	0.0259769	0.00570585	0.00701505	0.00929837	0	3.87221e-05	3.27468e-05	2.12265e-05	0.0222179	4.09764e-05	0.000186646	3.0669e-05	0.000104264	8.95483e-05	6.66955e-05	7.28022e-05	0	7.01668e-06	1.28649e-05
MAG046	Bacteria	Proteobacteria	Gammaproteobacteria	Burkholderiales	Burkholderiaceae	SCGC-AAA027-K21	Unresolved_SCGC-AAA027-K21	91.34	5.65	75.86	0.000379895	0.00571523	0.00255714	0.0917695	0.0144959	0.0154173	0.0180785	0.0127569	0.0103457	0.00435348	0.000568936	0.00110054	0.123385	0.0319298	0.0295121	0.0764892	0.0333883	0.0252809	4.68882e-05	0.000170806	0.0765178	0.123928	0.0399564	0.0289929	0.387141	0.0615364	0.0176131	0.0282828	0.0406699	0.00351373	0.000817689	0.0774546	0.0448782	0.00943056	0.293939	0.506494	0.800097	0.344305	0.122883
MAG311	Bacteria	Proteobacteria	Gammaproteobacteria	Burkholderiales	Burkholderiaceae	SCGC-AAA027-K21	Unresolved_SCGC-AAA027-K21	94	5.1	32.35	0.000881899	0.0153633	0.0054282	0.847817	0.319962	0.00626629	0.00801666	0.00487234	0.00255529	0.00139694	0.000671859	0.00116202	0.0180974	0.00694683	0.00671919	0.0105503	0.00775149	0.00678673	0.000107843	0.000330225	0.0160042	0.00716715	0.00160201	0.00145934	0.172372	0.0291648	0.00504301	0.00799633	0.00425815	0.0243144	0.00268711	0.00312568	0.0742409	0.0129565	0.260494	0.159792	0.209357	0.0825794	0.143681
MAG436	Bacteria	Proteobacteria	Gammaproteobacteria	Burkholderiales	Burkholderiaceae	SCGC-AAA027-K21	Unresolved_SCGC-AAA027-K21	82.53	3.07	58.33	0.00776071	0.0986146	0.0410836	0.105497	0.0348265	0.0481261	0.0666678	0.0420686	0.0140043	0.00968769	0.0087742	0.0145529	0.145242	0.0772847	0.0773726	0.0990478	0.0846123	0.0861515	0.000131287	0.000600669	0.210665	0.0613148	0.0159356	0.0139525	0.587494	0.191625	0.0148998	0.0344142	0.00961517	0.316701	0.0273304	0.00343493	0.0378975	0.00267526	0.0951745	0.0490596	0.0649585	0.0363113	0.0812481
MAG709	Bacteria	Proteobacteria	Gammaproteobacteria	Burkholderiales	Burkholderiaceae	SCGC-AAA027-K21	Unresolved_SCGC-AAA027-K21	88.39	3.57	36.36	0.000244218	0.0665274	0.0633678	0.00101349	0.0122005	0.0852716	0.211564	0.114651	0.0641777	0.0401047	0.008697	0.0262408	0.598876	0.22668	0.247324	0.282984	0.288543	0.309568	0.000140665	0.000862571	0.360423	0.127289	0.146753	0.161165	0.00254379	0.000999733	0.000219872	0.000142521	0.00013736	0.0742672	0.188468	0.00103508	0.0248198	0.00261929	0.00163101	0.00884092	0.113039	0.0506429	0.00108279
MAG388	Bacteria	Proteobacteria	Gammaproteobacteria	Burkholderiales	Burkholderiaceae	UBA4615	Unresolved_UBA4615	73.63	1.85	0	0	0	0	1.24738e-05	0	6.85215e-06	0	0	0.000106767	0.000210498	0.000851975	0.00103291	0.000325362	0.00022246	0.000292821	0.000289523	0.000368053	0.000507989	0.378193	0.325295	0.0375777	0.00183397	0.00105132	0.000959747	0	2.11211e-05	0	0	0.00642156	0	0	5.1115e-06	0	2.23871e-05	0	9.10028e-06	6.96718e-06	0	0
MAG535	Bacteria	Proteobacteria	Gammaproteobacteria	Burkholderiales	Burkholderiaceae	UBA4615	Unresolved_UBA4615	66	0.97	33.33	0.000135677	0.00564079	0.0018094	0.00126297	0.00690372	0.0179115	0.0476324	0.0133749	0.00155524	0.000956809	0.00123794	0.000774681	0.0224789	0.00763106	0.0071375	0.00771716	0.00393667	0.00392506	0.000161764	0.000509572	0.0458215	0.00340532	0.00101377	0.00095646	0.536134	0.0415417	0.0437077	0.0150951	0.00501362	0.00544986	0.00273155	0.0117513	0.010347	0.0101637	0.0994248	0.0316963	0.0179509	0.00739208	0.177632
MAG028	Bacteria	Proteobacteria	Gammaproteobacteria	Burkholderiales	Burkholderiaceae	Unresolved_Burkholderiaceae	Unresolved_Burkholderiaceae	99.38	0.03	100	0	0.00167073	0.000324493	0.000792084	0.00160692	0.000507059	0.00159677	0.000944036	0.00157304	0.000574086	0.00121792	0.0014264	0.00592159	0.00163138	0.00161051	0.00257813	0.00121358	0.00142237	2.73335	2.32834	0.083439	0.00603156	0.00238424	0.00253084	0.0222884	0.000411862	0.000537984	0.000242589	0.0405325	0.00205394	0.000586603	0.000761614	0.0017278	0.00126487	0.00111563	0.000627919	0.000317007	0.000701668	0.000411676
MAG176	Bacteria	Proteobacteria	Gammaproteobacteria	Burkholderiales	Ga0077523	Ga0077526	Unresolved_Ga0077526	85.62	1.07	20	0	0	0	6.23688e-06	3.53946e-05	1.37043e-05	1.09368e-05	0	4.98246e-05	9.56809e-05	0.000248731	0.000627123	9.39935e-05	0.000101118	6.27473e-05	0.00100644	0.00164132	0.00125304	0.627111	0.799006	0.0481719	0.00918159	0.00326034	0.00274119	0	0.000112646	2.80687e-05	4.85177e-05	0.0130148	1.02441e-05	5.92528e-06	5.1115e-06	0	1.11935e-05	0	9.10028e-05	2.09015e-05	7.01668e-06	4.28829e-06
MAG382	Bacteria	Proteobacteria	Gammaproteobacteria	Burkholderiales	Gallionellaceae	Gallionella	Unresolved_Gallionella	99.05	1.51	33.33	0.00127536	0.00234688	0.000514956	0.000745308	0.0080505	0.0156709	0.0195932	0.0300725	0.0114881	0.00599919	0.00891429	0.00874898	0.00691214	0.00144262	0.00164712	0.00392579	0.00163883	0.00163234	0	5.69354e-06	0.00184316	0.00107544	0.000738426	0.00135745	0.00629891	0.00108774	0.00130987	0.000691378	0.00248392	0.00277871	0.00189905	0.0117002	1.36303	0.140792	0.00195236	0.00493235	0.00335818	0.0319961	0.000495298
MAG242	Bacteria	Proteobacteria	Gammaproteobacteria	Burkholderiales	Gallionellaceae	PALSA-1006	Unresolved_PALSA-1006	97.47	0.58	25	0.00111255	0.000103387	7.75961e-05	0.00029937	0.000352176	0.552122	0.177865	0.925702	0.00633485	0.00461182	0.00364805	0.00791896	0.000159066	0.00138195	0.00172555	0.000124081	0.000487421	0.000392845	0	5.69354e-06	0	4.25481e-05	0.000122028	9.20305e-05	0.00944836	0.000168969	7.48499e-05	2.42589e-05	0.000423525	0.00025098	0.000284413	0.00207016	0.0704328	0.0359201	0.00020615	0.000700722	0.000696718	0.0118757	0.000102919
MAG168	Bacteria	Proteobacteria	Gammaproteobacteria	Burkholderiales	Gallionellaceae	UBA7399	UBA7399 sp002470125	90.84	0	0	0.0468356	4.13548e-06	0	0.0556548	0.0620715	0.104509	0.344044	0.175932	5.69424e-05	0.000287043	4.57436e-05	6.14826e-05	7.23027e-06	6.74122e-06	1.04579e-05	1.37868e-05	9.94737e-06	0	0	5.69354e-06	5.31171e-06	0	0	0	0.76556	0.0937813	0.777162	0.1607	0.343954	0.0131381	0.0146384	0.186823	1.65175	0.922449	0.113419	0.295318	0.128572	1.09995	0.0146252
MAG419	Bacteria	Proteobacteria	Gammaproteobacteria	Burkholderiales	Methylophilaceae	Methylopumilus	Unresolved_Methylopumilus	86.86	0.85	0	0.006214	0.00729085	0.00216564	0.0132565	0.00545254	0.184422	0.0911772	0.0616201	0.000395038	0.000406644	0.000511757	0.000528751	0.000556731	0.00049548	0.000235302	0.000186122	0.000325776	0.000355592	0.000262574	0.000401395	0.000111546	0.0003844	0.000147059	9.86041e-05	7.97369	0.858581	0.945172	0.425406	1.47472	0.00648708	0.00244418	0.0955135	0.0486068	0.00966562	0.313372	0.100863	0.0465268	0.0854316	0.211059
MAG188	Bacteria	Proteobacteria	Gammaproteobacteria	Burkholderiales	Methylophilaceae	Methylopumilus_A	Unresolved_Methylopumilus_A	98.24	0	0	0.00233364	0.932588	0.798312	0.034334	0.0216704	6.85215e-05	8.20258e-05	8.69507e-05	0.249159	0.212804	0.414314	0.543242	0.0743669	0.263653	0.258383	0.0529689	0.201874	0.16638	0.00386828	0.0491068	0.139565	0.306282	0.243496	0.229544	0.00193813	4.22423e-05	2.80687e-05	6.06472e-06	0.0015968	0.742981	0.929365	0	0.0722201	0.0292935	0.000654828	0.000514166	0.000581759	0.00601681	0.000171532
MAG018	Bacteria	Proteobacteria	Gammaproteobacteria	Burkholderiales	Methylophilaceae	Methylotenera	Unresolved_Methylotenera	97.44	0.85	0	0.0147074	9.92515e-05	6.34877e-05	0.00019958	0.00673382	0.000311773	0.0004238	0.000180112	0.000185063	0.000181794	8.57693e-05	0.000209041	6.86876e-05	5.39298e-05	4.18315e-05	3.4467e-05	5.47105e-05	4.06391e-05	0	0	5.31171e-06	2.78763e-05	1.56446e-05	9.86041e-06	0.00339172	0.00134471	0.00120695	0.000624666	0.000366292	0.0022537	0.000562902	0.0792998	0.269209	0.256668	0.158857	0.73098	0.0672507	0.0544425	0.0627784
MAG111	Bacteria	Proteobacteria	Gammaproteobacteria	Burkholderiales	Methylophilaceae	Methylotenera	Unresolved_Methylotenera	91.57	0.43	0	0.016634	0.00357305	0.00199986	0.012533	0.0155701	0.400666	0.3515	0.710039	0.388728	0.23482	0.120023	0.128536	0.0432551	0.0604586	0.0476879	0.0202252	0.0403739	0.0298528	2.81329e-05	0.000512419	0.026686	0.256754	0.15165	0.102676	0.00169586	0.0003661	1.87125e-05	9.09707e-06	9.72964e-05	0.00578536	0.000968783	0.00794583	1.73809	0.175084	0.00183716	0.0102742	0.0155055	0.0815128	0.00117285
MAG304	Bacteria	Proteobacteria	Gammaproteobacteria	Burkholderiales	Methylophilaceae	Methylotenera	Unresolved_Methylotenera	74.75	0	0	0.00274067	5.37612e-05	2.82168e-05	0.0461779	0.127536	0.0599769	0.0309401	0.0725075	0.0845061	0.0841944	0.014332	0.0129974	0.118052	0.140639	0.105839	0.0633228	0.0786563	0.0585982	4.68882e-06	0.000233435	0.074194	0.461333	0.179337	0.103672	0	0.00116166	0.000177769	0.000224394	0.00223209	0.0001511	3.2589e-05	0.0433327	1.81285	0.381151	0.00104287	0.0119396	0.0175364	0.131251	0.000546757
MAG684	Bacteria	Proteobacteria	Gammaproteobacteria	Burkholderiales	Methylophilaceae	Methylotenera	Unresolved_Methylotenera	89.71	0.43	0	0.000678384	0.00878376	0.00563277	0.0645174	0.0339328	0.089818	0.0488874	0.111334	0.385365	0.239843	0.349118	0.326682	0.265134	0.347298	0.259612	0.145616	0.240761	0.172781	0.000349317	0.00566792	0.111681	0.919093	0.457902	0.281396	0	0.000144328	9.35624e-06	4.2453e-05	0.0032165	0.0664842	0.0159301	0.000963518	0.140235	0.0646035	0.00116414	0.00301219	0.00191946	0.00885856	0.000896253
MAG005	Bacteria	Proteobacteria	Gammaproteobacteria	Burkholderiales	Nitrosomonadaceae	Unresolved_Nitrosomonadaceae	Unresolved_Nitrosomonadaceae	96.35	0.48	100	0.00921245	4.96257e-05	7.05419e-05	0.0556642	0.0488623	0.059254	0.196856	0.205533	0.0071356	0.0071378	0.00130369	0.00223797	0.000361514	0.00128083	0.00174124	0.000620406	0.00113649	0.000982111	0	1.13871e-05	5.31171e-05	0.000353589	0.000923033	0.00111423	0.00508758	0.0014292	0.00369571	0.000612536	0.0344658	0.00515534	0.0105144	0.0795171	0.806109	0.369851	0.0225431	0.069153	0.0216958	0.103963	0.00150519
MAG690	Bacteria	Proteobacteria	Gammaproteobacteria	Burkholderiales	Nitrosomonadaceae	Unresolved_Nitrosomonadaceae	Unresolved_Nitrosomonadaceae	94.5	0	0	0.00200802	0	7.05419e-06	0	0	0	0	6.21076e-06	7.11781e-06	0	0	0	0	0	0	0	0	0	0	0	0	0	0	0	0.773554	0.120228	0.663048	0.252611	0.495794	0	5.92528e-06	0.00184525	0	0	0	0	0	0	0.000990595
MAG315	Bacteria	Proteobacteria	Gammaproteobacteria	Burkholderiales	Rhodocyclaceae	Propionivibrio	Unresolved_Propionivibrio	93.61	3.02	7.69	9.49737e-05	0.00455109	0.0156003	0.00019958	0.0125987	0.00257983	0.00479851	0.0104713	0.0356495	0.0215856	0.117184	0.0658971	0.0189469	0.017116	0.019002	0.0462547	0.0241398	0.021874	1.87553e-05	0.000148032	0.720087	0.0458742	0.00580416	0.00512413	0	1.40808e-05	0	0	1.14466e-05	0.0188927	0.0065741	0.0103866	0.020545	0.045832	0.000145517	0.00032306	0.000463317	0.00153315	7.2901e-05
MAG396	Bacteria	Proteobacteria	Gammaproteobacteria	Burkholderiales	Rhodocyclaceae	Propionivibrio	Unresolved_Propionivibrio	85.12	4.12	28	0	0.000576899	0.0271939	0.000224528	0.000155736	5.13911e-05	0.000114836	4.34753e-05	0.000199299	0.000334883	0.00127796	0.00108824	0.00152197	0.0009404	0.00078957	0.00267809	0.00273801	0.00430436	8.90876e-05	0.000196427	0.317661	0.00794329	0.00220276	0.00274448	0.00121133	3.16817e-05	9.35624e-06	6.06472e-06	1.14466e-05	0.00122161	0.000299227	0.000557154	0.000297897	0.00147755	9.70116e-05	5.91518e-05	4.18031e-05	4.56084e-05	5.78919e-05
MAG097	Bacteria	Proteobacteria	Gammaproteobacteria	Burkholderiales	Rhodocyclaceae	Sulfuritalea	Unresolved_Sulfuritalea	96.54	0.44	0	0.0053728	1.43836	0.719309	0.00244486	2.23919	0.0215637	0.735438	0.15835	0.500691	0.363946	0.422768	0.253511	1.52177	0.705186	0.587801	0.638174	0.414437	0.477279	3.75106e-05	8.54031e-05	0.137746	0.483977	0.0720372	0.0692891	0	0.00193258	9.35624e-06	0	0.00010302	1.9641	1.18466	0.206676	4.41621	3.16011	0.0019463	0.08744	0.113004	0.378333	0.00403957
MAG466	Bacteria	Proteobacteria	Gammaproteobacteria	Burkholderiales	SG8-39	Unresolved_SG8-39	Unresolved_SG8-39	86.28	6.06	9.68	0.00227937	0.0113912	0.00887417	0.15837	0.0458519	0.520654	0.34295	0.14222	0.01136	0.00685075	0.00391966	0.0026622	0.00992355	0.00654236	0.00737804	0.00855815	0.00662495	0.0049512	0.000124254	0.00150879	0.000711769	0.00232107	0.000832294	0.000601485	1.3407	0.080123	0.0696291	0.0596647	0.183329	0.00620536	0.00965228	0.0424459	0.398879	0.250523	0.140673	0.150159	0.0257228	0.09168	0.0412062
MAG659	Bacteria	Proteobacteria	Gammaproteobacteria	Burkholderiales	SG8-39	Unresolved_SG8-39	Unresolved_SG8-39	97.84	1.51	0	0.012021	0.000272942	0.00145316	0.0427975	0.00827703	2.39064	4.49711	1.2966	0.000213534	0.000239202	0.000131513	0.000159855	0.000101224	0.000101118	0.000303279	4.13604e-05	0.000263605	7.4505e-05	4.68882e-06	1.13871e-05	5.31171e-06	1.46718e-05	6.25785e-06	0	0.958161	0.189696	0.032817	0.0544642	0.33609	0.000128051	0.00010073	0.0954215	1.44636	0.813412	0.102469	0.242859	0.121351	0.589798	0.0380414
MAG255	Bacteria	Proteobacteria	Gammaproteobacteria	Burkholderiales	SG8-41	PALSA-1004	Unresolved_PALSA-1004	97.14	4.11	18.75	0.000746222	0.339155	0.0971926	0.777016	0.159992	0.0128855	0.0082682	0.00382893	0.063982	0.0211359	0.0202587	0.0176394	0.493542	0.158149	0.143487	0.114492	0.111567	0.0978894	0.00126833	0.0137755	0.0457763	0.249495	0.034753	0.0327661	1.70313	0.0644406	0.0434223	0.0459614	0.0755478	0.11448	0.0529068	0.00452368	0.167051	0.15062	0.0754811	0.0912167	0.00958335	0.0625923	0.0393601
MAG154	Bacteria	Proteobacteria	Gammaproteobacteria	Burkholderiales	SG8-41	UBA5216	Unresolved_UBA5216	75.87	5.88	80	0.000569842	0.226099	0.119138	0.399385	0.0318162	0.0431925	0.012416	0.00674178	0.00399309	0.0019184	0.00114073	0.00127269	0.00853533	0.00265267	0.00162097	0.00178539	0.00099225	0.000409778	5.1577e-05	0.003214	0.00139698	0.00407728	0.00188048	0.000946599	1.89064	0.0483885	0.0418411	0.0214964	0.128139	0.14952	0.0821244	0.000943072	0.120658	0.0461622	0.144881	0.0665458	0.00321187	0.0227516	0.0302689
MAG469	Bacteria	Proteobacteria	Gammaproteobacteria	Burkholderiales	UKL13-2	UKL13-2	Unresolved_UKL13-2	57.14	2.49	0	0.000434166	0.000692693	0.000253951	0.000505188	0.0108715	0.00129506	0.00554768	0.0039252	8.18548e-05	0.000133953	0.000200128	0.000110669	0.000723027	0.000273019	0.000219616	0.000275736	0.000164132	0.00015917	1.87553e-05	5.12419e-05	0.000278865	0.000142316	3.12892e-06	4.27284e-05	0.00242266	0.000785002	0.0016888	0.000639828	0.00102447	0.000878432	8.59166e-05	0.134379	0.0151927	0.0185813	0.00449891	0.00758508	0.00994913	0.0314909	0.00809629
MAG638	Bacteria	Proteobacteria	Gammaproteobacteria	Burkholderiales	Unresolved_Burkholderiales	Unresolved_Burkholderiales	Unresolved_Burkholderiales	96.21	3.27	7.69	0	4.13548e-06	0	6.86057e-05	0.000109723	5.13911e-05	1.09368e-05	4.34753e-05	6.40602e-05	7.65447e-05	0.000114359	0.000159855	0.000253059	0.000242684	0.000303279	0.000182675	0.000350645	0.0002777	0.671071	0.324555	0.029387	0.00384547	0.00255946	0.00208383	0.00290719	7.04038e-05	0.000107597	3.63883e-05	0.00599803	3.07323e-05	1.77758e-05	0.000352694	2.97897e-05	2.23871e-05	7.88219e-05	3.64011e-05	6.96718e-06	2.80667e-05	3.85946e-05
MAG597	Bacteria	Proteobacteria	Gammaproteobacteria	Chromatiales	Chromatiaceae	Unresolved_Chromatiaceae	Unresolved_Chromatiaceae	89.77	2.74	12.5	0.0283836	0.134885	0.00261005	0.00388246	0.00330763	0.013855	0.0203479	0.0145052	0.00542021	0.00275561	0.00567507	0.00548425	0.000574806	0.000738164	0.000977812	0.0020887	0.00168359	0.00153413	9.37764e-06	5.69354e-06	0.000709113	0.00114	0.000879228	0.000706663	0.0101752	0.00018657	0.000683005	0.000200136	0.000869944	0.00184394	0.00111099	0.00128299	0.25421	0.962438	0.000648765	0.00290754	0.00226782	0.0295087	0.00488436
MAG733	Bacteria	Proteobacteria	Gammaproteobacteria	Legionellales	Legionellaceae	GCA-2786165	Unresolved_GCA-2786165	90.64	2.83	0	0.00860191	0.0047558	0.0285518	0.0504034	0.0556421	0.0089866	0.00600429	0.00493134	0.00864102	0.0103144	0.00364234	0.00657864	0.00877032	0.00841979	0.0088892	0.0112397	0.00507564	0.00808041	0.000609547	0.00465732	0.00320031	0.000629419	0.000563206	0.000525889	0.853744	0.17595	0.57343	0.257602	0.10575	0.0263709	0.0127127	0.0113705	0.0763708	0.00492516	0.0276241	0.0148335	0.0165679	0.0165418	0.0169623
MAG216	Bacteria	Proteobacteria	Gammaproteobacteria	Methylococcales	Methylococcaceae	AMB10-2013	Unresolved_AMB10-2013	88.75	1.75	7.69	0.015942	0.000843638	0.000186936	0.000386687	0.0268928	24.6764	15.0884	19.8057	3.5589e-05	0.000124385	0.000131513	0.000258227	0.000289211	4.71885e-05	0.00209681	7.58274e-05	0.000681395	0.00013885	4.68882e-06	5.69354e-06	4.24937e-05	1.46718e-05	0	0	0	0.00018305	9.35624e-06	0	0	0.000153661	0.000159983	0.00688008	0.0671956	0.489309	0.0430368	0.122572	0.00650734	0.0764819	0.00284099
MAG616	Bacteria	Proteobacteria	Gammaproteobacteria	Methylococcales	Methylococcaceae	UBA6136	Unresolved_UBA6136	96.9	0.78	0	0.0354795	2.72629	0.588718	0.120702	0.45916	0.000109634	7.1089e-05	3.41592e-05	0.13305	0.0559255	0.0255221	0.0319833	0.895314	0.531195	0.493026	0.460162	0.325639	0.427875	0.0023069	0.0104733	0.136718	0.163911	0.0298812	0.0444376	0	0.00038018	9.35624e-06	0	0.000114466	1.08977	0.123681	2.55575e-05	0.0017278	0.000514903	0.00054569	0.000282109	0.000139344	0.000322767	0.000158667
MAG070	Bacteria	Proteobacteria	Gammaproteobacteria	Methylococcales	Methylomonadaceae	KS41	Unresolved_KS41	80.94	1.93	46.15	0.00236078	0.0322361	0.00714237	0.00028066	0.00144056	0.0333563	0.0196096	0.149658	0.0153709	0.104287	0.129657	0.244799	0.304297	0.114061	0.0729751	0.186018	0.0675227	0.0548899	0.000229752	0.00416482	0.06271	0.226544	0.0413925	0.0284736	0	0.000112646	1.87125e-05	2.12265e-05	0.000223209	0.0100546	0.0366745	0.0210696	0.0464421	0.0202995	0.0019463	0.00907298	0.0072389	0.0284421	0.00394952
MAG149	Bacteria	Proteobacteria	Gammaproteobacteria	Methylococcales	Methylomonadaceae	KS41	Unresolved_KS41	85.73	4.12	26.92	0.0328745	0.0165378	0.00758678	0.00149062	0.0195962	0.419451	0.174805	1.04495	0.0241685	0.0399659	0.0390107	0.074849	0.0190843	0.0214539	0.0192582	0.020401	0.0150081	0.0158323	0.000335251	0.00135506	0.00856248	0.0149461	0.00980292	0.0110962	0.0092061	0.00120038	0.00125374	0.000830866	0.00128775	0.0114888	0.00651485	0.0466092	0.0858539	0.221974	0.00942225	0.0173997	0.0427436	0.430582	0.00284099
MAG530	Bacteria	Proteobacteria	Gammaproteobacteria	Methylococcales	Methylomonadaceae	KS41	Unresolved_KS41	96.42	1.38	20	0.0368227	0.384145	0.111819	0.000371095	0.0161806	0.436143	0.255251	2.28915	0.386443	0.773643	1.60626	3.04637	0.620202	0.672245	0.4592	0.857728	0.405974	0.31094	0.00421056	0.0319208	0.112112	0.348617	0.158164	0.128774	0	0.000531548	0	1.21294e-05	0.000566608	0.119933	0.136379	0.442646	0.519344	0.0392669	0.000848852	0.00470484	0.0326412	0.211041	0.00129506
MAG639	Bacteria	Proteobacteria	Gammaproteobacteria	Methylococcales	Methylomonadaceae	KS41	Unresolved_KS41	94.49	0.98	0	0.000474869	0.000870518	0.00108634	0.000124738	0.00584188	0.000479651	0.00045661	0.00203092	0.137872	0.133365	0.033693	0.213566	0.00194494	0.0142678	0.0194464	0.032947	0.0459991	0.0472633	3.75106e-05	0.000122411	0.00251509	0.0199052	0.0319244	0.0465214	0	5.6323e-05	0	1.81941e-05	2.28933e-05	0.000822089	0.000761398	0.00140822	0.0573551	0.0220625	0.000363794	0.00066432	0.0015293	0.0104057	0.000898397
MAG666	Bacteria	Proteobacteria	Gammaproteobacteria	Methylococcales	Methylomonadaceae	KS41	Unresolved_KS41	87.96	2.54	38.46	0.00282208	0.00159629	0.000864138	0.00018087	0.00588081	0.000935319	0.000511294	0.00270168	0.911253	1.00454	0.169958	1.66046	0.0236032	0.150673	0.227313	0.174138	0.244723	0.263538	0.00063768	0.00165682	0.0231617	0.479089	0.803417	2.21127	0	0.000221772	0	1.81941e-05	0.000251826	0.00256359	0.00272859	0.000667051	3.40754	0.122222	0.000666955	0.00206576	0.00582456	0.0849685	0.000220847
MAG716	Bacteria	Proteobacteria	Gammaproteobacteria	Methylococcales	Methylomonadaceae	KS41	Unresolved_KS41	95.01	0	0	0.00639038	0.218645	0.146357	0.00072036	0.0360193	0.00062012	0.000292559	0.000239114	0.0289979	0.0128308	0.00182117	0.00288968	0.0250963	0.0197417	0.0170202	0.0202563	0.0128197	0.0122154	7.03323e-05	0.000392854	0.00465837	0.0175885	0.00556323	0.00501566	0.00460305	0.000714598	0.000453778	0.000570083	0.000394909	0.862369	0.0763561	0.000316913	0.0234296	0.000374984	0.00281334	0.00290299	0.00213196	0.0244672	0.000928415
MAG734	Bacteria	Proteobacteria	Gammaproteobacteria	Methylococcales	Methylomonadaceae	KS41	Unresolved_KS41	99.42	2.13	55.56	0.000189947	0.000438361	0.000320966	0.000159041	0.00436239	0.00090791	0.000697219	0.00316749	9.68204	12.5649	1.5627	16.0161	0.0640349	0.888705	1.19968	0.918807	1.16267	1.29619	0.000351662	0.00124973	0.00970184	0.227094	0.92598	1.93545	0.000726797	0.00036962	1.87125e-05	0	8.01264e-05	0.00212053	0.00225457	0.00133155	0.0380812	0.0098783	0.00107925	0.000291209	0.00114262	0.0120512	0.000173676
MAG079	Bacteria	Proteobacteria	Gammaproteobacteria	Methylococcales	Methylomonadaceae	UBA10906	Unresolved_UBA10906	92.53	0.93	16.67	2.71354e-05	0.000930483	0.000282168	0.0052078	0.0151436	0.000582433	0.000218736	0.000192534	0.0248162	0.00413342	0.00050318	0.00124195	0.0122445	0.00464807	0.00287069	0.0132146	0.00419033	0.00273975	5.1577e-05	0.000842644	0.00101454	0.0374805	0.0105194	0.0102647	0.0213194	0.000890607	0.00064558	0.0002062	0.000663905	0.000548059	0.0021331	7.41168e-05	0.358042	0.00706313	0.00566912	0.0138142	0.000654915	0.0153279	0.00384017
MAG222	Bacteria	Proteobacteria	Gammaproteobacteria	Methylococcales	Methylomonadaceae	UBA10906	Unresolved_UBA10906	85.06	4.66	76.19	0.0416528	2.48129e-05	0.000144611	4.36582e-05	0.00338196	0.000973005	0.0110352	0.00543131	0.0689359	0.0066881	0.028807	0.0119522	0.00186179	0.00110219	0.000575183	0.00390511	0.000378	0.000369138	0	0	3.98378e-05	0.00347281	0.0061984	0.00229419	0	0.000133767	0	1.21294e-05	0.000303336	0.00507083	0.0144814	0.000534152	2.72795	0.555295	2.42529e-05	0.00374932	0.0124469	0.0700335	0.000403099
MAG239	Bacteria	Proteobacteria	Gammaproteobacteria	Methylococcales	Methylomonadaceae	UBA10906	Unresolved_UBA10906	94.52	0.92	40	0.0136898	0.0026922	0.0101898	0.000106027	0.0288767	0.000147321	0.000382787	0.000683184	4.04652	0.445261	1.78939	0.738929	0.109249	0.0659898	0.0371464	0.259261	0.0269698	0.020648	4.68882e-06	5.69354e-06	0.00223623	0.307196	0.54402	0.200985	0	0.000197131	0	3.03236e-06	0.000251826	0.244432	0.942481	6.64495e-05	0.0327736	0.00819367	9.70116e-05	8.19025e-05	0.000205532	0.00138229	1.07207e-05
MAG460	Bacteria	Proteobacteria	Gammaproteobacteria	Methylococcales	Methylomonadaceae	UBA10906	Unresolved_UBA10906	89.74	7.58	48.89	0.00807277	6.61676e-05	1.05813e-05	0.000527017	0.00270238	0.0112478	0.00378412	0.00951178	0.0119828	0.00256903	0.00482881	0.00380578	0.000473583	0.000849394	0.000800028	0.00101333	0.000713724	0.00091438	4.68882e-06	5.69354e-06	0.000138104	0.0012383	0.00208699	0.00206083	0.00363399	0.000176009	0.000659615	0.000130391	0.000972964	0.000647939	0.00182795	0.00588078	1.44689	0.108751	0.00039411	0.0033034	0.00318052	0.0494992	0.00021227
MAG484	Bacteria	Proteobacteria	Gammaproteobacteria	Methylococcales	Methylomonadaceae	UBA4132	Unresolved_UBA4132	99.08	1.9	18.18	0.00686524	0.000159216	3.8798e-05	0.00056132	0.118331	0.0621353	0.0320858	0.0698959	0.0320942	0.79763	0.176019	0.154494	0.0880322	0.310521	0.288601	0.226441	0.241206	0.163559	0.000243819	0.000626289	0.197564	0.54294	0.394833	0.322928	0	0.000344978	0	6.06472e-06	0.000320506	0.0333522	0.00529424	0.00272443	0.0789973	0.695136	0.000539627	0.00831766	0.0596495	0.155595	0.000491009
MAG198	Bacteria	Proteobacteria	Gammaproteobacteria	Pseudomonadales	Pseudohongiellaceae	Unresolved_Pseudohongiellaceae	Unresolved_Pseudohongiellaceae	93.04	0.31	0	0.0013839	0.00692693	0.0189546	0.731427	0.037221	0.016452	0.00133429	0.0050804	0.00119579	0.000947241	0.00053177	0.000295117	0.000845942	0.00258863	0.00167326	0.000909929	0.00293199	0.00237061	0	5.69354e-06	1.59351e-05	0.000437218	0.00017522	5.25889e-05	0.264554	0.00806123	0.00118824	0.00135243	0.0351869	0.000455862	0.000521425	0.0016868	0.0965285	0.118836	0.00192811	0.000473215	0.000856963	0.0103952	0.000253009
MAG044	Bacteria	Proteobacteria	Gammaproteobacteria	Steroidobacterales	Steroidobacteraceae	Unresolved_Steroidobacteraceae	Unresolved_Steroidobacteraceae	96.56	3.07	0	0.00598335	0.0421157	0.0518412	0.089412	0.0595037	0.896659	0.428301	0.529533	0.262764	0.102599	0.152115	0.112323	0.0608174	0.0565285	0.063997	0.0939088	0.0719791	0.0494883	2.34441e-05	0.000791402	0.00692116	0.0717654	0.0196747	0.0132984	0.0821281	0.00727975	0.00258232	0.00168902	0.0129004	0.0147489	0.0282902	0.0436343	1.0118	1.57573	0.528901	1.09823	0.0255417	0.138958	0.0614769
MAG595	Bacteria	Proteobacteria	Gammaproteobacteria	Steroidobacterales	Steroidobacteraceae	Unresolved_Steroidobacteraceae	Unresolved_Steroidobacteraceae	95.11	2.55	9.09	0.0181264	0.832069	0.593991	1.34663	0.10528	2.09138	1.28541	0.827773	0.469056	0.288655	0.018306	0.0152477	0.27441	0.303358	0.374193	0.309886	0.299945	0.184444	0.000361039	0.02116	0.00444059	0.0589423	0.0206446	0.0167923	22.092	1.76814	1.19129	0.667828	2.65593	0.277607	0.513982	0.0139697	0.734038	1.00895	1.5125	1.38465	0.00825959	0.0498956	0.0997928
MAG141	Bacteria	Proteobacteria	Gammaproteobacteria	UBA9339	UBA9339	UBA9339	Unresolved_UBA9339	87.4	1.36	0	0	8.27096e-05	7.05419e-06	6.23688e-06	1.76973e-05	4.11129e-05	6.56207e-05	3.10538e-05	0.000932433	0.00285129	0.00550925	0.00408245	0.197003	0.036106	0.0308455	0.0965903	0.0306205	0.0375844	0.000107843	0.00448936	0.800023	0.0688531	0.03735	0.041486	0.00218039	7.04038e-05	0	0	4.57865e-05	0.0192666	0.1335	0.00010223	5.95794e-05	2.23871e-05	4.85058e-05	0.000145604	0.00040758	0.000399951	4.28829e-05
MAG137	Bacteria	Spirochaetota	Spirochaetia	Spirochaetales	Unresolved_Spirochaetales	Unresolved_Spirochaetales	Unresolved_Spirochaetales	99.97	2	0	5.42707e-05	0.00586204	0.0198681	0.000143448	0.0068931	0.0159518	0.0141467	0.127196	0.36935	0.206795	0.759904	0.373095	0.0174105	0.0280637	0.0395779	0.0468234	0.0412443	0.033805	0	1.70806e-05	0.123511	0.447723	0.201503	0.121257	0	3.52019e-05	1.87125e-05	0	0.000114466	0.155956	0.582873	0.00661939	0.155557	0.0766758	0.000109138	0.000154705	0.000745488	0.00395741	0
MAG415	Bacteria	Spirochaetota	Spirochaetia	Treponematales	UBA8932	Unresolved_UBA8932	Unresolved_UBA8932	70.22	8.9	15	0.000515572	0.03596	0.321544	0.00119124	0.00326692	0.000568729	0.00185378	0.0094062	0.00764096	0.011166	0.0187006	0.0180943	0.00154366	0.0111871	0.0164607	0.0123185	0.0178356	0.0194289	0	0	0.00374741	0.0356715	0.0130664	0.0110568	0.00436078	8.44845e-05	3.7425e-05	3.63883e-05	9.72964e-05	0.00410532	0.0192572	0.000449812	0.00709988	0.00859104	9.09484e-05	0.000118304	0.000209015	0.00148754	0.000126505
MAG623	Bacteria	Spirochaetota	Spirochaetia	Treponematales	UBA8932	Unresolved_UBA8932	Unresolved_UBA8932	82.18	1.15	0	0.00892753	0.0110603	0.0249895	0.000187107	0.105968	0.00149377	0.00355992	0.0151418	1.3102	0.724348	0.405054	0.702814	0.00472137	0.0405653	0.0514162	0.0601001	0.0666697	0.0597361	0	2.56209e-05	0.000486021	0.0118181	0.0324532	0.055238	0	4.92826e-05	0	0	0	0.00178503	0.0280325	0.00346049	0.111696	0.169582	7.27587e-05	0.000195656	0.00101372	0.0167523	3.21622e-05
MAG332	Bacteria	Sumerlaeota	Sumerlaeia	Sumerlaeales	Unresolved_Sumerlaeales	Unresolved_Sumerlaeales	Unresolved_Sumerlaeales	100	2.81	0	2.9402	0	4.93793e-05	0	0	2.74086e-05	5.46839e-06	6.83184e-05	0.00276171	0.00953939	0.000514616	0.0152846	0.00415018	0.0436595	0.0628205	0.00800668	0.0372529	0.0645755	0	0	0.000111546	0.000357991	0.00495622	0.00993272	0	0.000359059	0	0	1.14466e-05	1.53661e-05	0.000171833	0	0.0009632	0.00507067	0.00016977	0.000846326	0.226904	0.322273	6.86127e-05
MAG517	Bacteria	UBP3	UBA1439	UBA1439	UBA1439	UBA1439	Unresolved_UBA1439	89.19	2.39	0	0.00293062	1.24064e-05	0	6.23688e-06	7.07892e-06	2.74086e-05	1.09368e-05	1.24215e-05	0.00313895	0.342476	0.00747336	0.25179	0.0241093	0.223077	0.305579	0.0154929	0.0983347	0.197597	0	1.13871e-05	0.000568353	0.0128202	0.201102	0.408149	0	0	0	0	6.86798e-05	0.000179272	0.000142207	5.1115e-06	4.96495e-05	0.000436548	0.000242529	0	0.000236884	0.000329784	2.14415e-05
MAG065	Bacteria	Verrucomicrobiota	Kiritimatiellae	Kiritimatiellales	UBA1859	UBA5540	Unresolved_UBA5540	79.01	3.45	12.5	0.0135405	0.000341177	0.00330489	4.98951e-05	0.000302624	0.000561876	0.000738232	0.00724796	0.00127409	0.0105249	0.128971	0.171598	0.000607343	0.027639	0.0497168	0.00819625	0.0751946	0.0870354	2.10997e-05	2.56209e-05	0.000124825	0.0031603	0.220085	0.228522	0	4.92826e-05	0	0	4.57865e-05	0.00072477	0.000322928	0.000718166	0.0254007	0.0662602	3.63794e-05	0.000100103	0.00196823	0.0220885	3.85946e-05
MAG213	Bacteria	Verrucomicrobiota	Kiritimatiellae	Kiritimatiellales	UBA1859	UBA5540	Unresolved_UBA5540	83.05	0.03	0	0.00225223	0.103559	1.43576	0.00164654	0.0017538	0.00212417	0.00232953	0.00568906	0.0025197	0.00169355	0.0072618	0.00607448	0.000921859	0.00201563	0.00214387	0.00246439	0.00496622	0.00491394	4.68882e-06	2.27742e-05	0.00118451	0.00145397	0.00309764	0.00274777	0.0169586	0.00169673	0.00125374	0.000873319	0.00190014	0.00732197	0.00626895	0.00131366	0.00315274	0.00748288	0.00110957	0.00171085	0.000195081	0.00179276	0.000137225
MAG183	Bacteria	Verrucomicrobiota	Kiritimatiellae	RFP12	UBA1067	Unresolved_UBA1067	Unresolved_UBA1067	86.5	2.77	33.33	0.0945124	0.000258467	0.000871192	0.000124738	0.0244966	0.000469372	0.000918689	0.0116576	0.262918	0.612516	0.213437	0.910367	0.00180395	0.0760713	0.12675	0.101199	0.458248	0.396353	4.68882e-06	1.70806e-05	0.000265585	0.0100751	0.664205	0.547558	0	5.6323e-05	0	0	6.86798e-05	0.00350604	0.00375366	0.0353639	0.165566	0.0689914	4.85058e-05	2.73008e-05	0.000473768	0.00844809	0.000102919
MAG201	Bacteria	Verrucomicrobiota	Kiritimatiellae	RFP12	UBA1067	Unresolved_UBA1067	Unresolved_UBA1067	87.57	7.06	7.14	2.46157	0.000432157	0.00188347	6.86057e-05	0.0052384	0.0527753	0.0156204	0.0402582	0.0102817	0.0173661	0.0178972	0.0249128	0.00163043	0.0114634	0.017313	0.0067383	0.0157964	0.0211764	0	0	2.92144e-05	0.00025969	0.00670529	0.00800008	0.000484531	6.33634e-05	0.0002994	0.00021833	0.0103478	0.000737575	0.00223087	0.0110153	0.125335	0.0827539	0.000369857	0.00179731	0.0147251	0.0261757	0.000102919
MAG499	Bacteria	Verrucomicrobiota	Kiritimatiellae	RFP12	UBA1067	Unresolved_UBA1067	Unresolved_UBA1067	93.92	1.38	25	0.026959	5.37612e-05	0.000201044	6.23688e-06	0.000254841	0.000308347	0.000196862	0.00183217	1.7533	1.84354	0.523759	1.0528	0.0021257	0.111392	0.199981	0.0245129	0.302955	0.342632	0	0	6.37405e-05	0.0107632	0.650541	0.563296	0	7.04038e-06	0	0	0	0.00118575	0.000420695	0.000738612	0.00269597	0.0022499	6.06323e-05	9.10028e-06	4.52866e-05	0.000687635	9.86307e-05
MAG010	Bacteria	Verrucomicrobiota	Kiritimatiellae	RFP12	Unresolved_RFP12	Unresolved_RFP12	Unresolved_RFP12	72.8	0.79	0	0.0643244	0.000605848	0.000511429	0.000598741	0.00416418	0.00278197	0.000768308	0.00387241	0.00266562	0.00226285	0.00298477	0.00357829	0.000578422	0.00189428	0.00222753	0.00151655	0.00236001	0.00274991	0	0	4.78054e-05	0.00026996	0.00098874	0.00096632	0.00242266	0.000288655	3.7425e-05	0.000139488	0.000612395	0.000266347	0.00047106	0.0964003	0.313159	0.779932	0.000212213	0.00104198	0.00245941	0.0212535	9.00541e-05
MAG067	Bacteria	Verrucomicrobiota	Kiritimatiellae	RFP12	Unresolved_RFP12	Unresolved_RFP12	Unresolved_RFP12	87.5	0.03	0	0.0355609	0.000926347	0.00201397	0.000277541	0.0305261	0.0085138	0.00666596	0.0210731	0.0283324	0.0351914	0.223572	0.255171	0.00192687	0.00145273	0.0018249	0.000785847	0.00147718	0.00143591	0	5.69354e-06	0.000175286	0.000746793	0.00207135	0.00212327	0.000969063	0.000197131	0.000126309	4.54854e-05	0.000829881	0.00477887	0.00300412	0.0117871	2.83627	1.18981	0.000988306	0.00123764	0.00890405	0.0438683	0.000343063
MAG687	Bacteria	Verrucomicrobiota	Kiritimatiellae	RFP12	Unresolved_RFP12	Unresolved_RFP12	Unresolved_RFP12	76.69	2.73	0	0.01042	0.00260122	0.00239137	0.00344276	0.00812483	0.0332432	0.0227922	0.0654707	0.00354823	0.00319574	0.0080423	0.0103045	0.000777254	0.000930289	0.00112945	0.00111328	0.0010768	0.000948246	0	2.27742e-05	4.24937e-05	0.000495906	0.000234669	0.000223503	0.0961795	0.00961715	0.0109562	0.0140247	0.0122651	0.000637695	0.00130949	0.0306153	0.963955	2.11926	0.010841	0.0168992	0.0084895	0.0205378	0.00793763
MAG027	Bacteria	Verrucomicrobiota	Kiritimatiellae	UBA8416	Unresolved_UBA8416	Unresolved_UBA8416	Unresolved_UBA8416	77.83	4.43	33.33	0.00774714	0.00196435	0.00234552	0.00028066	0.0247284	0.001367	0.0103106	0.0338828	0.00161218	0.00203322	0.00502608	0.00530595	0.00231007	0.00263919	0.00282363	0.00380171	0.00408837	0.00408084	0	2.27742e-05	0.00189097	0.000993278	0.000632043	0.000588338	0	3.16817e-05	2.80687e-05	2.42589e-05	8.01264e-05	0.00252517	0.00234937	0.104571	0.0159971	0.281921	4.85058e-05	0.000377662	0.00325019	0.0109601	8.791e-05
MAG108	Bacteria	Verrucomicrobiota	Kiritimatiellae	UBA8416	Unresolved_UBA8416	Unresolved_UBA8416	Unresolved_UBA8416	95.27	2.16	0	0.000162812	4.34225e-05	0.000123448	6.23688e-06	0.000932648	2.74086e-05	0.000262483	0.00113967	0.000320301	0.00253076	0.0320891	0.0394227	0.0128084	0.0364633	0.0334234	0.060169	1.17616	2.27205	4.68882e-06	8.54031e-05	0.0195683	0.00671967	0.28676	0.391738	0	2.81615e-05	0	0	0	3.32933e-05	2.37011e-05	0.00153089	0.000134054	0.00072758	8.48852e-05	4.55014e-05	4.87702e-05	0.000217517	7.2901e-05
MAG110	Bacteria	Verrucomicrobiota	Kiritimatiellae	UBA8416	Unresolved_UBA8416	Unresolved_UBA8416	Unresolved_UBA8416	85.14	0.96	50	0.0282479	0.00685249	0.00449352	0.00545415	0.0680815	0.0168357	0.0314323	0.120511	0.00160862	0.00525288	0.0119505	0.0115341	0.0128735	0.017389	0.018866	0.0160099	0.0209964	0.0239601	0.00113704	0.000748701	0.00357478	0.00253528	0.00451191	0.00614632	0.0709838	0.0196708	0.00788263	0.0135031	0.00479614	0.00371861	0.00239974	2.76762	0.111334	0.0819815	0.0129025	0.011753	0.0406082	0.079913	0.0164327
MAG208	Bacteria	Verrucomicrobiota	Kiritimatiellae	UBA8416	Unresolved_UBA8416	Unresolved_UBA8416	Unresolved_UBA8416	94.44	1.01	0	0.0165933	0.00854803	0.00552696	0.00281283	0.380922	0.0254489	0.0392247	0.122541	0.00944177	0.035201	0.172371	0.136209	0.00756648	0.0126533	0.0139404	0.0113121	0.0181788	0.0194695	0.00256479	0.00141769	0.00133855	0.00463628	0.00674909	0.00606744	0.0604453	0.00985653	0.00560439	0.00487906	0.00207756	0.00630524	0.00346036	0.321718	0.0547088	0.32116	0.0223248	0.0176272	0.0393994	0.105615	0.0148568
MAG384	Bacteria	Verrucomicrobiota	Kiritimatiellae	UBA8416	Unresolved_UBA8416	Unresolved_UBA8416	Unresolved_UBA8416	86.72	0.68	0	0.0035276	9.09805e-05	0.00013403	6.23688e-06	0.0048933	0.0023126	0.00523051	0.0196726	0.30692	0.191285	0.430447	0.371214	0.0327097	0.175373	0.237514	0.168744	0.2598	0.314983	0	0	0.000146072	0.00168872	0.0622155	0.0725365	0	0.000168969	0	0	1.14466e-05	0.000338055	0.000394031	0.00668073	0.0321431	0.338789	0.000133391	0.000436813	0.0173518	0.0646798	7.2901e-05
MAG405	Bacteria	Verrucomicrobiota	Kiritimatiellae	UBA8416	Unresolved_UBA8416	Unresolved_UBA8416	Unresolved_UBA8416	96.28	6.67	0	0.0735639	0.0030892	0.0020563	0.000910585	0.00528795	0.00562904	0.00401653	0.0072697	0.0076552	0.00505674	0.00703308	0.0083309	0.00203171	0.00329646	0.003974	0.00291246	0.00533179	0.00671561	9.37764e-06	5.69354e-05	0.000671931	0.00131899	0.00171152	0.00190306	0	0.000232332	0.000116953	2.42589e-05	0.00378311	0.00192589	0.00177166	0.0147876	0.0934354	1.1967	9.70116e-05	0.000486865	0.0086811	0.0865438	5.14595e-05
MAG441	Bacteria	Verrucomicrobiota	Kiritimatiellae	UBA8416	Unresolved_UBA8416	Unresolved_UBA8416	Unresolved_UBA8416	84.36	4.39	0	0.0153586	0.000303958	0.000317438	4.98951e-05	0.00767532	0.0960637	0.107735	0.743233	0.00430271	0.0427742	0.00319634	0.0121674	0.00161597	0.0307804	0.0412354	0.0119325	0.0399685	0.0459933	0.000112532	7.4016e-05	0.000116858	0.000344786	0.0215301	0.0398854	0.000969063	0.000528028	0.00105725	0.00021833	0.00131636	0.000148539	0.000219235	0.249152	0.0665899	0.140888	0.000909484	0.00385852	0.0379154	0.29516	0.00316905
MAG450	Bacteria	Verrucomicrobiota	Kiritimatiellae	UBA8416	Unresolved_UBA8416	Unresolved_UBA8416	Unresolved_UBA8416	89.86	0	0	0.00799136	0.0028204	0.00153076	0.00264132	0.00506674	0.0133	0.154857	0.999644	0.00281509	0.00118644	0.00390822	0.00218263	0.00417187	0.00159093	0.00177261	0.00477713	0.00530692	0.00652257	0	1.70806e-05	0.00277271	0.00157281	0.00115457	0.00114709	0.0210771	0.000700517	0.000926268	0.00063073	0.00265562	0.00357007	0.00277599	0.0338484	0.0323268	0.0621913	0.0015825	0.00264363	0.00739914	0.0270669	0.0016467
MAG529	Bacteria	Verrucomicrobiota	Kiritimatiellae	UBA8416	Unresolved_UBA8416	Unresolved_UBA8416	Unresolved_UBA8416	93.65	3.04	20	0.00702806	0.00346553	0.00681435	0.00518909	0.993695	0.000232973	0.000637067	0.00199055	3.91479e-05	0.000110033	0.000454577	0.000584085	2.16908e-05	3.37061e-05	3.13736e-05	8.61675e-05	0.000181539	0.000250608	0	0	1.06234e-05	2.05405e-05	9.38677e-05	0.000170914	0	2.11211e-05	1.87125e-05	0	0.000366292	0.000233053	0.00191979	0.00658872	0.00157389	0.0148482	3.63794e-05	9.10028e-05	0.0016547	0.0034908	7.50451e-05
MAG573	Bacteria	Verrucomicrobiota	Kiritimatiellae	UBA8416	Unresolved_UBA8416	Unresolved_UBA8416	Unresolved_UBA8416	84.29	3.12	10	0.014843	0.0395269	0.00899056	0.000230765	0.0307101	0.000260382	0.00722101	0.0572632	0.000121003	0.000459268	0.000497462	0.0014018	0.000256675	0.00206281	0.0031792	0.217483	0.358538	0.398487	4.68882e-06	5.69354e-06	0.00256821	0.010304	0.0737581	0.0458082	0	0.000133767	5.61374e-05	6.06472e-06	0.00010302	0.0113735	0.00360257	0.039448	0.00213989	0.00521619	1.21265e-05	8.19025e-05	0.0022295	0.0064764	6.00361e-05
MAG702	Bacteria	Verrucomicrobiota	Kiritimatiellae	UBA8416	Unresolved_UBA8416	Unresolved_UBA8416	Unresolved_UBA8416	97.3	1.74	0	0.000461301	0.0124726	0.0799557	6.23688e-06	0.00372174	0.00017473	0.000628865	0.00468602	0.0010392	0.00291827	0.00694445	0.00681228	0.0732029	0.0674594	0.0673697	0.118901	0.0378671	0.0384006	4.21994e-05	0.000236282	1.05659	1.03656	0.280139	0.166181	0	6.33634e-05	0	0	1.14466e-05	0.00299128	0.00514018	0.0148515	0.000407126	0.000811532	0.000133391	3.64011e-05	0.000303072	0.000568351	2.78739e-05
MAG715	Bacteria	Verrucomicrobiota	Kiritimatiellae	UBA8416	Unresolved_UBA8416	Unresolved_UBA8416	Unresolved_UBA8416	85.54	6.08	30	0.0311378	0.00153013	0.00989703	0.000848216	0.00209713	0.00138071	0.00203697	0.00540957	0.00116376	0.000631494	0.00216996	0.00210271	0.000300056	0.000630304	0.000841859	0.000896142	0.0014548	0.00147994	0	0	0.000302767	0.000581002	0.00127347	0.00148235	0.00266492	0.000253454	0.000505237	0.000157683	0.000904284	0.00119344	0.000660669	0.0385075	0.236158	0.803181	0.000327414	0.000586968	0.00457743	0.0293718	0.000205838
MAG680	Bacteria	Verrucomicrobiota	Kiritimatiellae	Unresolved_Kiritimatiellae	Unresolved_Kiritimatiellae	Unresolved_Kiritimatiellae	Unresolved_Kiritimatiellae	64.75	6.71	6.67	0.0353302	0.0150697	0.00149196	0.000168396	0.00940966	0.0211355	0.0151146	0.0476521	0.00212111	0.0117448	0.0144578	0.0148911	0.00237514	0.0189732	0.0260767	0.0102643	0.0333336	0.0420479	0	1.13871e-05	0.000223092	0.000767333	0.0137454	0.0204439	0	0.000225292	2.80687e-05	4.85177e-05	9.1573e-05	0.00337287	0.00232567	0.0482219	0.103196	0.183205	0.000145517	0.000896378	0.0423326	0.198446	0.000147946
MAG129	Bacteria	Verrucomicrobiota	Lentisphaeria	UBA1407	YB12-FULL-65-16	Unresolved_YB12-FULL-65-16	Unresolved_YB12-FULL-65-16	64.33	6.79	0	0.00293062	0.000405277	0.000257478	2.8066e-05	0.00052738	0.000664659	0.000809321	0.00617039	0.00221008	0.0263601	0.0108927	0.0659893	0.0100935	0.113943	0.164487	0.0233342	0.191442	0.350326	4.68882e-05	3.98548e-05	0.000825971	0.00532291	0.0789897	0.0835111	0	0	0	0	0	0.00117295	0.000500686	0.00462591	0.000883761	0.00210998	0.000103075	5.46017e-05	0.00200655	0.00515375	1.71532e-05
MAG751	Bacteria	Verrucomicrobiota	Lentisphaeria	Victivallales	GWF2-38-69	GWF2-38-69	Unresolved_GWF2-38-69	95.57	3.19	12.5	0.00518285	0.0324842	0.0452667	4.98951e-05	4.95525e-05	0.000109634	0.000191394	0.000130426	0.258964	0.489743	0.13099	0.538084	0.864693	1.54255	1.47098	0.913879	1.20185	1.12037	0.000135976	0.00174222	0.659494	1.33119	1.07741	1.40017	0	0.000443544	0	0	1.14466e-05	0.0134659	0.00191387	0.000828063	8.93691e-05	0.000100742	0.00137029	8.19025e-05	0.000104508	0.000428018	6.86127e-05
MAG596	Bacteria	Verrucomicrobiota	Lentisphaeria	Victivallales	GWF2-50-93	Unresolved_GWF2-50-93	Unresolved_GWF2-50-93	63.88	6.62	27.78	0.0296861	0.00265704	0.00646164	0.000505188	0.00268291	0.00551598	0.0013917	0.0486893	0.266654	0.506028	0.403044	1.05771	0.0123312	0.12899	0.156408	0.0410571	0.100506	0.110339	1.17221e-05	4.55483e-05	0.00153774	0.0261113	0.136803	0.119761	0.000726797	0.000214731	8.88843e-05	9.09707e-06	8.01264e-05	0.00200784	0.00553717	0.0145473	0.125573	0.0667527	0.000194023	0.000291209	0.00274507	0.0559545	3.0018e-05
MAG063	Bacteria	Verrucomicrobiota	Lentisphaeria	Victivallales	Victivallaceae	Unresolved_Victivallaceae	Unresolved_Victivallaceae	94.57	1.69	0	0.109586	0.00289277	0.0275713	1.87107e-05	5.84011e-05	0.00367275	0.00098431	0.00793425	0.200897	0.246177	0.212253	0.466887	0.0019594	0.0199169	0.0264271	0.0158686	0.0275169	0.0307367	0	0.000165113	0.0195391	0.781477	1.99231	0.821208	0	7.74441e-05	0	6.06472e-06	5.72332e-05	0.000138295	0.00149317	0.00144655	0.0919508	0.0341459	4.85058e-05	0.000182006	0.000661882	0.0225867	7.2901e-05
MAG125	Bacteria	Verrucomicrobiota	Verrucomicrobiae	Chthoniobacterales	Chthoniobacteraceae	Chthoniobacter	Unresolved_Chthoniobacter	95.95	1.35	0	0.00301202	9.92515e-05	4.93793e-05	0.230808	0.00510744	0.0129026	0.0359519	0.0121607	0	3.82724e-05	0	0	0	0	0	0	0	0	1.87553e-05	0	0	0	0	0	0.918429	0.141937	0.564677	0.491858	0.0155216	1.28051e-05	0	0.00216728	0.0203662	0.0138128	0.0952472	0.304768	0.0237616	0.0171593	1.45126
MAG074	Bacteria	Verrucomicrobiota	Verrucomicrobiae	Chthoniobacterales	Chthoniobacteraceae	UBA695	Unresolved_UBA695	98.65	0	0	0	0	0	0	0.000322091	2.74086e-05	2.18736e-05	0	3.05257	2.49498	0.13217	0.177433	0.0549428	0.0754174	0.0860997	0.240593	0.182169	0.210653	0.000375106	0.00553127	2.47319	4.90136	0.554683	0.322905	0	0.000140808	0	0	4.57865e-05	2.56102e-05	0	0	0.000168808	0.000559677	0.000121265	0.000218407	3.48359e-05	0	8.57658e-06
MAG189	Bacteria	Verrucomicrobiota	Verrucomicrobiae	Chthoniobacterales	Chthoniobacteraceae	UBA695	Unresolved_UBA695	79.81	2.36	0	0	0.000165419	0.000197517	0	0.000222986	2.74086e-05	0.000103899	0.00016148	0.00255529	0.00871175	0.0514759	0.0342766	0.00545885	0.0276693	0.0356614	0.0527483	0.0561007	0.0723918	1.40665e-05	1.13871e-05	0.0376335	0.102365	0.0198249	0.0124767	0.00387625	7.04038e-05	1.87125e-05	0	0	6.91477e-05	0.000219235	4.60035e-05	0.000407126	0.00108577	0.000485058	0.000263908	2.09015e-05	5.61335e-05	0.000120072
MAG550	Bacteria	Verrucomicrobiota	Verrucomicrobiae	Chthoniobacterales	Chthoniobacteraceae	UBA695	Unresolved_UBA695	97.97	1.35	0	0	0	0	0	7.07892e-06	0	1.09368e-05	3.10538e-05	0.158556	0.266074	0.846586	1.20293	0.000545885	0.00677493	0.00994022	0.0014097	0.00368053	0.00489701	0	1.13871e-05	0.00018591	0.000561928	0.00011577	0.000111751	0	1.40808e-05	0	0	0	1.53661e-05	5.92528e-06	1.0223e-05	0.000109229	0.000257451	0	9.10028e-06	0	7.01668e-06	0
MAG047	Bacteria	Verrucomicrobiota	Verrucomicrobiae	Chthoniobacterales	Chthoniobacteraceae	Unresolved_Chthoniobacteraceae	Unresolved_Chthoniobacteraceae	62.64	3.49	0	0.00168239	0.0226376	0.0427272	0.000969835	0.00488092	0.00238112	0.00833929	0.0103347	0.0032991	0.00180837	0.00174398	0.00319095	0.00990186	0.0081434	0.00922908	0.00949221	0.00847516	0.00981434	2.34441e-06	0.00073162	0.0031525	0.00158602	0.00124218	0.0012457	0.00605664	0.00320689	0.00204434	0.00265635	0.00115611	0.0186289	0.0185432	0.0218031	0.00348043	0.00244579	0.00353486	0.00574228	0.021964	0.0204712	0.0123245
MAG224	Bacteria	Verrucomicrobiota	Verrucomicrobiae	Chthoniobacterales	Chthoniobacteraceae	Unresolved_Chthoniobacteraceae	Unresolved_Chthoniobacteraceae	97.3	1.52	0	0.00516928	0.000891196	0.00107224	0.0254496	0.0197537	1.48805	2.59813	0.849536	1.42356e-05	4.78405e-05	0.000114359	9.83722e-05	0.000184372	0.000128083	0.000177784	0.000468751	0.000216355	9.1438e-05	1.17221e-05	7.4016e-05	8.23315e-05	3.96138e-05	1.87735e-05	1.31472e-05	1.38297	0.184644	0.888496	0.573025	0.415999	6.40256e-05	0.000186646	0.22063	0.0507716	0.10701	0.304119	1.28247	1.41435	0.666578	0.887462
MAG285	Bacteria	Verrucomicrobiota	Verrucomicrobiae	Chthoniobacterales	Chthoniobacteraceae	Unresolved_Chthoniobacteraceae	Unresolved_Chthoniobacteraceae	68.11	5.68	0	0.00035276	0.01508	0.0074986	0.00863808	0.00185822	0.0162396	0.0119648	0.00852427	0.000565866	0.000306179	0.000268744	0.000454972	0.000874863	0.00103815	0.000972583	0.000758274	0.000320803	0.000375912	0.000724423	0.0154238	0.000225748	0.000111505	5.31917e-05	7.23097e-05	0.282603	0.0144398	0.0309551	0.0191706	0.0202548	0.00802881	0.000728809	0.00574533	0.00254205	0.00162306	0.247355	0.158804	0.00442764	0.00488712	0.362191
MAG411	Bacteria	Verrucomicrobiota	Verrucomicrobiae	Chthoniobacterales	Chthoniobacteraceae	Unresolved_Chthoniobacteraceae	Unresolved_Chthoniobacteraceae	67.38	4.62	0	0.000542707	0.00162524	0.00107224	0.00498015	0.000833543	0.254694	0.00878223	0.0107322	0.0005196	0.000296611	0.000137231	0.000172151	0.000206063	0.000138195	0.000235302	0.000151655	0.000238737	0.000291247	5.1577e-05	0.000668991	7.17081e-05	0.000168725	0.000106383	7.88833e-05	0.058386	0.00365043	0.0102123	0.00488816	0.00845906	0.000427691	0.000441433	0.00185547	0.00472167	0.00542327	0.0104287	0.00456834	0.000735037	0.00122441	0.0241945
MAG473	Bacteria	Verrucomicrobiota	Verrucomicrobiae	Chthoniobacterales	Chthoniobacteraceae	Unresolved_Chthoniobacteraceae	Unresolved_Chthoniobacteraceae	98.65	3.72	0	2.71354e-05	6.61676e-05	7.75961e-05	3.11844e-05	3.53946e-06	0.000215843	8.74942e-05	0.000167691	0.000857696	0.000473621	0.000254449	0.00136491	9.76086e-05	0.000168531	0.000135952	0.000113741	0.000126829	9.82111e-05	1.85688	8.29543	0.0136033	0.00328794	0.00213393	0.00284308	0.00460305	6.33634e-05	0.000280687	7.27766e-05	0.129307	3.32933e-05	5.92528e-06	5.1115e-06	0.000104264	0.000145516	0.000333477	0.000100103	6.96718e-06	2.45584e-05	0.000158667
MAG610	Bacteria	Verrucomicrobiota	Verrucomicrobiae	Chthoniobacterales	Chthoniobacteraceae	Unresolved_Chthoniobacteraceae	Unresolved_Chthoniobacteraceae	97.93	0.71	50	0.000841196	0.00589512	0.00389744	9.35533e-05	0.00514992	0.000568729	0.00157216	0.00332897	0.403558	1.07926	0.0120306	0.0318603	0.0958083	0.345771	0.441124	0.498272	0.745687	0.859324	0.000370417	0.0013209	0.536623	5.58125	3.26544	3.26296	0.00557211	0.000767401	0.000463134	0.000382077	0.000309059	0.00712733	0.00172426	0.00575555	0.000575934	0.00661538	0.00235253	0.00224777	0.00425346	0.00751487	0.00360645
MAG022	Bacteria	Verrucomicrobiota	Verrucomicrobiae	Chthoniobacterales	Terrimicrobiaceae	UBA967	Unresolved_UBA967	97.97	0	0	0	0.000126132	5.29064e-05	4.36582e-05	4.95525e-05	0.000123339	0.000103899	0.000195639	4.98246e-05	8.61128e-05	6.57564e-05	0.000135262	0.000195217	0.000198866	0.000439231	0.00030331	0.000256145	0.000440257	0.462189	0.445961	0.00182192	0.000402006	0.000137673	0.000193921	0	5.6323e-05	9.82405e-05	8.18737e-05	0.0071198	4.09764e-05	2.96264e-05	0.000398697	6.95093e-05	5.03709e-05	0.000388046	6.82521e-05	0.000101024	0.0001684	0.000205838
MAG023	Bacteria	Verrucomicrobiota	Verrucomicrobiae	Chthoniobacterales	Terrimicrobiaceae	UBA967	Unresolved_UBA967	79.31	3.76	28.57	0.000529139	0.000709234	4.58522e-05	0.000246357	0.000863629	0.000740032	0.00360914	0.00417674	0.000693986	0.0017701	0.00108927	0.00122965	0.00124722	0.00187069	0.0028184	0.00154067	0.0019472	0.00354237	2.81329e-05	1.13871e-05	0.000339949	0.000158455	0.0011139	0.00136731	0.0855198	0.000728679	0.0416446	0.00694107	0.00149379	0.000873309	0.00032589	0.353338	0.00493019	0.00287114	0.000424426	0.000864527	0.00610325	0.0113916	0.0503981
MAG001	Bacteria	Verrucomicrobiota	Verrucomicrobiae	Chthoniobacterales	Terrimicrobiaceae	Unresolved_Terrimicrobiaceae	Unresolved_Terrimicrobiaceae	85.41	2.03	0	0.00151958	0.00382738	0.000331547	0.000764018	0.018676	0.0197719	0.0750782	0.32372	0.000309625	0.000368372	0.000377385	0.000940684	0.00250167	0.00446943	0.0061074	0.00424289	0.00677167	0.0089914	0	0	0.00130668	0.000830422	0.000926162	0.000949886	0.000484531	0.000232332	2.80687e-05	3.03236e-05	5.72332e-05	0.00358543	0.000974709	0.553872	0.030877	0.0181335	0.000315288	0.00245708	0.145907	0.221745	0.000205838
MAG032	Bacteria	Verrucomicrobiota	Verrucomicrobiae	Chthoniobacterales	Terrimicrobiaceae	Unresolved_Terrimicrobiaceae	Unresolved_Terrimicrobiaceae	70.53	7.25	10.34	0.0018452	0.00788429	0.00474394	0.00256024	0.369952	0.00124024	0.00499811	0.0176603	0.00461234	0.00414777	0.00305625	0.00612982	0.0106466	0.0177564	0.0231799	0.0148036	0.023063	0.0295345	9.37764e-06	4.27016e-05	0.00568087	0.00395844	0.00424908	0.00415452	0.000605664	0.00114054	0.000201159	0.000733831	0.00147089	0.00290932	0.0035285	0.0489682	0.00772049	0.00791943	0.000260719	0.00122399	0.0226189	0.0282667	0.00028946
MAG568	Bacteria	Verrucomicrobiota	Verrucomicrobiae	Chthoniobacterales	Terrimicrobiaceae	Unresolved_Terrimicrobiaceae	Unresolved_Terrimicrobiaceae	72.07	2.03	33.33	0.000312057	0.00358339	0.00145316	5.6132e-05	0.00194316	0.000698919	0.00249905	0.00845906	0.00618893	0.00835773	0.00821956	0.0280422	0.247188	0.287119	0.336278	0.678283	0.48424	0.61382	3.28217e-05	0.00026475	0.190913	0.0656664	0.0716492	0.0715537	0	0.000978612	5.61374e-05	0.000409368	6.86798e-05	0.00499144	0.0163241	0.0245378	0.00297897	0.000817129	0.000539627	0.000919128	0.0077893	0.0114863	0.000203694
MAG644	Bacteria	Verrucomicrobiota	Verrucomicrobiae	Chthoniobacterales	Terrimicrobiaceae	Unresolved_Terrimicrobiaceae	Unresolved_Terrimicrobiaceae	81.99	5.56	0	0.000637681	0.00181547	0.00226792	0.000979191	0.00104768	0.00073318	0.00130694	0.0027141	0.000138797	0.000282259	0.00025159	0.000356599	0.000469968	0.000923547	0.00130201	0.00075138	0.00137274	0.00178812	2.34441e-06	3.7008e-05	0.000493989	0.00032718	0.000287861	0.000269518	0.636069	0.420955	0.0491343	0.291631	0.228864	0.000578792	0.000746585	0.0188921	0.00114194	0.000643629	0.00167345	0.003358	0.00737476	0.00419598	0.00309615
MAG646	Bacteria	Verrucomicrobiota	Verrucomicrobiae	Chthoniobacterales	Terrimicrobiaceae	Unresolved_Terrimicrobiaceae	Unresolved_Terrimicrobiaceae	92.82	4.6	50	0.00255072	0.000150945	0.000641931	1.24738e-05	0.00109015	0.000236399	0.000801119	0.00151232	0.0112248	0.026738	0.00140948	0.00622819	0.221854	0.231531	0.337539	0.46456	0.453282	0.902879	0	4.55483e-05	0.0478293	0.0123125	0.0280727	0.0280266	0.000969063	0.000408342	9.35624e-06	1.81941e-05	2.28933e-05	0.00072477	0.000536238	0.0068443	0.000426986	0.000100742	0.00020615	0.000427713	0.00168606	0.00268037	0.000115784
MAG730	Bacteria	Verrucomicrobiota	Verrucomicrobiae	Chthoniobacterales	Terrimicrobiaceae	Unresolved_Terrimicrobiaceae	Unresolved_Terrimicrobiaceae	97.3	2.36	25	0.00287635	0.00532236	0.000772434	2.49475e-05	0.000775142	0.00139099	0.00301855	0.0159834	0.00917485	0.0324263	0.0225545	0.104564	0.730995	1.8566	2.51802	0.79292	0.978965	1.49534	1.40665e-05	7.4016e-05	0.139456	0.103929	0.0509295	0.044076	0.000484531	0.000785002	9.35624e-06	6.67119e-05	3.43399e-05	0.00245346	0.00121468	0.100272	0.000913551	0.000660419	0.00181897	0.000282109	0.0157841	0.0192222	0.000162955
MAG750	Bacteria	Verrucomicrobiota	Verrucomicrobiae	Chthoniobacterales	Terrimicrobiaceae	Unresolved_Terrimicrobiaceae	Unresolved_Terrimicrobiaceae	96.62	3.38	0	0.0106642	0.00164799	0.008592	0.00115071	0.00579587	0.0073969	0.0125062	0.0160269	0.00356602	0.00304265	0.00926022	0.00614826	0.00455869	0.00636371	0.00915588	0.0115637	0.0113475	0.0130519	1.40665e-05	5.69354e-06	0.00435826	0.00562075	0.00215583	0.00217915	0.0680767	0.00935314	0.0106801	0.0126176	0.0105481	0.00228956	0.00237011	0.129993	0.0180625	0.0431343	0.00583282	0.0151338	0.180115	0.521077	0.00882102
MAG636	Bacteria	Verrucomicrobiota	Verrucomicrobiae	Chthoniobacterales	UBA6821	UBA6821	Unresolved_UBA6821	100	0.68	0	0.000162812	0.000605848	0.000232788	4.36582e-05	0.00091672	0.00025353	0.000246077	0.00065213	0.00962327	0.0162275	0.125678	0.46096	0.670394	1.12818	1.52052	1.01836	0.862312	1.19153	0.000843988	0.0194093	0.287544	0.121513	0.111377	0.13397	0.00290719	0.000802603	1.87125e-05	3.03236e-05	0.000309059	0.00324738	0.0258342	0.00313335	0.000119159	0.000179097	0.00133391	0.000418613	0.000836061	0.000887611	0.000295892
MAG181	Bacteria	Verrucomicrobiota	Verrucomicrobiae	Chthoniobacterales	UBA6821	Unresolved_UBA6821	Unresolved_UBA6821	55.45	0.49	0	2.71354e-05	0.00165833	0.0168948	0.0010322	0.000980431	6.50954e-05	9.56968e-05	8.07399e-05	2.84712e-05	7.17607e-05	2.28718e-05	6.14826e-05	0.000300056	0.000380879	0.000434002	0.000206802	0.000412816	0.000501216	0	1.70806e-05	6.37405e-05	3.81466e-05	3.12892e-05	2.62944e-05	0.000969063	0.000309777	0.000336825	0.000312333	0.00292461	0.000363666	0.000580677	0.000562265	0.00707009	0.00545126	0.00163707	0.00192471	0.00459834	0.00378901	0.0700471
MAG611	Bacteria	Verrucomicrobiota	Verrucomicrobiae	Chthoniobacterales	UBA6821	Unresolved_UBA6821	Unresolved_UBA6821	83.98	3.79	40	0.000257786	0.00213597	0.00341423	0.000898111	0.00138039	0.00299782	0.00316893	0.00418605	0.0285851	0.043133	0.0499663	0.0720576	0.192506	0.283323	0.312827	0.283622	0.237946	0.289035	5.1577e-05	0.000199274	0.0104959	0.00803279	0.00951819	0.0134266	0.00557211	0.000542109	0.000135665	0.000145553	8.01264e-05	0.0020565	0.00111692	0.00401764	0.04391	0.0135722	0.0122538	0.0260313	0.148983	0.122894	0.00460991
MAG618	Bacteria	Verrucomicrobiota	Verrucomicrobiae	Chthoniobacterales	UBA6821	Unresolved_UBA6821	Unresolved_UBA6821	61.57	0.81	0	0.00131606	0.00580001	0.00130502	0.0061558	0.00452166	0.00255243	0.00522231	0.00367988	3.5589e-05	2.87043e-05	1.14359e-05	1.22965e-05	0.000115684	7.41534e-05	4.18315e-05	0.000124081	0.000109421	0.000142237	0	2.84677e-05	0.000669275	0.000906715	0.000168962	0.000230076	0.119195	0.046565	0.10471	0.151275	0.036841	7.17087e-05	3.55517e-05	0.00188103	0.00229877	0.000817129	0.00254655	0.0123809	0.00453215	0.00745874	0.0142993
MAG635	Bacteria	Verrucomicrobiota	Verrucomicrobiae	Chthoniobacterales	UBA6821	Unresolved_UBA6821	Unresolved_UBA6821	99.88	0.68	0	0.0121024	0.00767338	0.00165773	0.00222657	0.000341558	0.175943	0.0976326	0.0961954	0.604668	0.617663	0.242335	0.339901	0.227616	0.494276	0.565233	0.154609	0.510377	0.54625	0.000128943	0.000543733	0.202482	0.377149	0.369495	0.499548	0.258255	0.00889199	0.0298137	0.0186945	0.0133811	0.0196482	0.0169582	6.90053e-05	0.117496	0.142606	0.0242105	0.0313596	0.163279	0.244163	0.00390449
MAG745	Bacteria	Verrucomicrobiota	Verrucomicrobiae	Chthoniobacterales	UBA6821	Unresolved_UBA6821	Unresolved_UBA6821	97.3	1.01	50	0.000895467	0.000461106	0.000105813	8.10795e-05	0.00059109	0.00034946	0.000317166	0.000217377	3.5589e-05	5.26245e-05	2.28718e-05	5.53344e-05	0.000195217	0.000256166	0.000219616	0.000148208	0.000174079	0.000250608	0	0	1.32793e-05	1.17374e-05	2.50314e-05	1.6434e-05	0	0.000161929	9.35624e-06	6.06472e-06	2.28933e-05	0.00202577	7.11034e-05	0.000838286	0.000575934	0.000313419	0.000133391	0.000268458	0.000721103	0.00069816	0.00035164
MAG200	Bacteria	Verrucomicrobiota	Verrucomicrobiae	Chthoniobacterales	Unresolved_Chthoniobacterales	Unresolved_Chthoniobacterales	Unresolved_Chthoniobacterales	89.49	2.51	44.44	0.000203515	0.000692693	0.000444414	0.000570675	0.000373413	0.000650954	0.00126046	0.000503072	9.60904e-05	8.61128e-05	5.43205e-05	6.76309e-05	8.31481e-05	4.04473e-05	8.8892e-05	0.000224035	0.000131803	6.09586e-05	1.87553e-05	1.99274e-05	0.000116858	6.60229e-05	3.44182e-05	2.62944e-05	2.5232	0.434433	0.336235	0.371894	0.215054	0.000962945	0.000260712	0.00192959	0.000342581	0.000559677	0.00166739	0.00263908	0.0034383	0.000859544	0.00582993
MAG266	Bacteria	Verrucomicrobiota	Verrucomicrobiae	Methylacidiphilales	UBA3015	UBA3015	Unresolved_UBA3015	71.02	2.03	0	0.00340549	0.00192713	0.000599606	0.0755193	0.0154763	0.00877075	0.00390443	0.0135332	0.0248554	0.0179497	0.0371152	0.0292043	0.00454061	0.00765129	0.00794799	0.0111811	0.019947	0.0132179	0.00162468	0.00527222	0.0232573	0.0612223	0.0437987	0.0334958	0.130823	0.00281615	0.0263238	0.00812975	0.0156361	0.000916847	0.00104285	0.00935149	0.0672055	0.0301106	0.00285578	0.00202936	0.000466801	0.00226639	0.0051288
MAG293	Bacteria	Verrucomicrobiota	Verrucomicrobiae	Methylacidiphilales	UBA3015	UBA3015	Unresolved_UBA3015	60.64	0.04	0	0.00450447	0.00107729	4.93793e-05	0.0541268	0.0103405	0.0269427	0.0130202	0.0472918	0.000380803	0.000282259	0.000486026	0.000405785	0.000137375	0.000188754	0.000162097	0.000172335	0.000410329	0.000314953	3.51662e-05	5.97822e-05	0.000321358	0.000713048	0.000578851	0.000407564	0.523415	0.0137182	0.156708	0.0407397	0.107988	0.000171589	0.000222198	0.0252023	0.09774	0.0354332	0.00474144	0.00300764	0.000620079	0.00418545	0.00498514
MAG228	Bacteria	Verrucomicrobiota	Verrucomicrobiae	Opitutales	Opitutaceae	Lacunisphaera	Unresolved_Lacunisphaera	95.27	4.05	28.57	0.000135677	0.000500393	0.000225734	0.598872	0.130332	0.00150747	0.00212994	0.00253399	6.76192e-05	2.87043e-05	5.71795e-06	6.14826e-05	0.000234984	0.000144936	0.000104579	0.00198185	0.00212128	0.00192697	9.37764e-06	9.9637e-05	7.43639e-05	0.00103436	0.000328537	0.000193921	0.00823703	0.000306256	0.00196949	0.00100978	0.00547721	0.000215126	4.1477e-05	0.000802506	0.0178043	0.0252358	0.00415331	0.00231602	0.000686267	0.00302068	0.00261586
MAG308	Bacteria	Verrucomicrobiota	Verrucomicrobiae	Opitutales	Opitutaceae	Lacunisphaera	Unresolved_Lacunisphaera	50.72	1.69	0	0.00040703	0.000674083	0.000271586	0.0353382	0.00771426	0.00639991	0.00864005	0.00929751	0.000633485	0.000440132	0.000411693	0.000657864	0.000596497	0.000374138	0.000386942	0.000289523	0.000524724	0.000640066	2.34441e-06	2.84677e-05	0.00010889	0.000403473	0.000341053	0.000285952	0.148267	0.00274575	0.021365	0.0124023	0.0613024	0.000309884	0.000139244	0.00685708	0.139237	0.143037	0.0210576	0.0128314	0.00283912	0.0138053	0.012912
MAG717	Bacteria	Verrucomicrobiota	Verrucomicrobiae	Opitutales	Opitutaceae	Lacunisphaera	Unresolved_Lacunisphaera	89.39	4.69	29.41	0.000800493	0.00161697	0.00331194	0.0120403	0.148972	0.0158113	0.0223356	0.0306781	0.0186451	0.0027891	0.0338817	0.00327088	0.00157258	0.00113253	0.00128109	0.00178194	0.00136528	0.0010092	9.37764e-06	5.69354e-05	0.00274881	0.00204818	0.00126096	0.000571904	0.00944836	0.000274575	0.000308756	0.000163747	0.00175706	0.00113197	0.00290339	0.00510639	0.714089	0.92307	0.000569943	0.00139234	0.00273462	0.011995	0.00056391
MAG326	Bacteria	Verrucomicrobiota	Verrucomicrobiae	Opitutales	Opitutaceae	Opitutus	Unresolved_Opitutus	97.26	0.34	0	0.000651248	0.0394897	0.181448	0.0154675	0.161366	0.0148829	0.0213814	0.0388359	0.824811	0.207034	0.255835	0.221559	0.0316686	0.076769	0.099376	0.0414535	0.0800116	0.0686631	9.37764e-05	0.000293217	0.0285372	0.29531	0.150695	0.0461369	0.00242266	9.15249e-05	0	6.06472e-06	0.000274719	0.00474046	0.296771	0.00820651	0.719411	0.818942	0.000527501	0.00248438	0.00201003	0.00743769	0.000186541
MAG594	Bacteria	Verrucomicrobiota	Verrucomicrobiae	Opitutales	Opitutaceae	Opitutus	Unresolved_Opitutus	91.15	2.74	40	0.000447733	0.00178446	0.00318144	1.00474	0.563351	0.0185693	0.0270302	0.0307681	0.175571	0.0597814	0.0103037	0.00873668	0.00797137	0.00597609	0.00623813	0.00993339	0.00993991	0.00735229	0.00061658	0.00295495	0.00133058	0.0106766	0.00474032	0.00161711	0.0253168	0.00624833	0.00347584	0.00638615	0.0042467	0.000765746	0.00296857	0.0065555	0.18625	0.111146	0.0144669	0.0149745	0.00790426	0.00688688	0.0121337
MAG119	Bacteria	Verrucomicrobiota	Verrucomicrobiae	Opitutales	Opitutaceae	Tous-C4FEB	Unresolved_Tous-C4FEB	92.47	1.6	33.33	2.71354e-05	0.000856044	0.00498026	0.00250723	0.000690195	0.000479651	0.000243343	0.000555863	0.00885099	0.0032388	0.000420269	0.000756236	0.000354283	0.000411214	0.000512436	0.000213695	0.000494882	0.000440257	0.00203964	0.0036097	0.000199189	0.00108571	0.000459952	0.000348401	0.00242266	3.52019e-05	0.000252618	8.4906e-05	0.000440695	0.00525266	0.845739	1.27788e-05	0.00120152	0.000716387	0.000576006	0.000131954	2.09015e-05	0.000140334	0.000115784
MAG426	Bacteria	Verrucomicrobiota	Verrucomicrobiae	Opitutales	Opitutaceae	Tous-C4FEB	Unresolved_Tous-C4FEB	84.25	0.68	0	0.000271354	0.000293619	0.000472631	0.403788	0.00668781	0.000465946	0.000366382	0.00040991	0.000277594	0.000220066	0.000114359	8.60757e-05	4.33816e-05	6.0671e-05	0.000125495	6.20406e-05	0.000109421	9.48246e-05	0	5.69354e-06	1.59351e-05	8.3629e-05	2.50314e-05	3.2868e-05	0.0838239	0.00398485	0.00342438	0.0045637	0.0452714	2.04882e-05	3.2589e-05	1.53345e-05	0.042073	0.0389983	0.00130966	0.0017154	0.00054344	0.00146649	0.00427328
MAG753	Bacteria	Verrucomicrobiota	Verrucomicrobiae	Opitutales	Opitutaceae	Tous-C4FEB	Unresolved_Tous-C4FEB	64.92	5.49	0	0.00275424	0.022894	0.0850135	0.0302489	0.0059109	0.00670826	0.00364195	0.00675731	0.151086	0.0680626	0.0344821	0.0475076	0.0214703	0.0406765	0.0442839	0.0169267	0.0416148	0.0315461	0.00145588	0.0185467	0.0115238	0.0959753	0.0599408	0.0320726	0.00751024	0.000510427	0.00188528	0.000673183	0.00310204	0.06148	0.0546222	0.000357805	0.09136	0.0550946	0.0210576	0.00865437	0.00140737	0.00638167	0.00412962
MAG558	Bacteria	Verrucomicrobiota	Verrucomicrobiae	Opitutales	Opitutaceae	Unresolved_Opitutaceae	Unresolved_Opitutaceae	94.52	0	0	0.00146531	1.24972	0.423149	0.0533846	0.0147171	0.00156914	0.000483952	0.000596233	0.0561559	0.022863	0.000777641	0.000645568	0.0615911	0.0564308	0.0407125	0.0991443	0.0579931	0.03773	4.21994e-05	0.00422745	0.0159218	0.16075	0.066596	0.0271687	0.0116288	0.000732199	0.000996439	0.000412401	0.00327374	0.0092581	0.0467653	0.000255575	0.0107441	0.00207081	0.00860978	0.00738943	0.00157807	0.00421352	0.00405672
MAG320	Bacteria	Verrucomicrobiota	Verrucomicrobiae	Opitutales	UBA953	UBA953	Unresolved_UBA953	95.38	1.72	25	0.142501	0.00190852	0.00101228	0.0606163	0.00219801	0.00117172	0.00216001	0.00255262	0.44155	0.82366	0.0575626	0.0643969	0.00109539	0.00229876	0.0030537	0.00340534	0.0099598	0.0117007	2.81329e-05	0.000290371	0.000148728	0.00545643	0.00838552	0.00531147	0.0497856	0.000763881	0.000935624	0.000327495	0.00378311	0.00525266	0.00125616	0.000276021	0.0394267	0.0456864	0.00787613	0.00274373	0.000602661	0.00270844	0.00984377
MAG347	Bacteria	Verrucomicrobiota	Verrucomicrobiae	Opitutales	UBA953	UBA953	Unresolved_UBA953	91.78	0	0	0.00510145	0.00129027	0.000123448	0.00166525	0.000210598	0.539384	0.246047	0.403976	0.00087549	0.00080372	0.00249303	0.00437142	6.50724e-05	0.000252796	0.000423544	0.000389477	0.00126083	0.00148671	0.000445438	0.00208953	6.10847e-05	0.00055606	0.00266271	0.00201152	0.0763137	0.00300272	0.00267588	0.00248047	0.0829995	7.68307e-05	0.000761398	0.0111916	0.0410452	0.0514959	0.0383499	0.00985105	0.00211105	0.0139597	0.00791833
MAG444	Bacteria	Verrucomicrobiota	Verrucomicrobiae	Opitutales	UBA953	UBA953	Unresolved_UBA953	83.9	0	0	0.0227123	0.00105041	0.000246897	3.84811	0.113643	0.0474751	0.0953195	0.0861867	0.0330088	0.0510936	0.0378957	0.0473047	0.00704951	0.0243527	0.0360013	0.0092923	0.0262337	0.027025	7.971e-05	0.00081987	0.000180598	0.00134393	0.00232479	0.00195565	1.29697	0.0203537	0.0382436	0.0223485	0.1469	0.000560864	0.000586603	0.00968118	0.16083	0.327932	0.0310013	0.0107565	0.00447641	0.0148719	0.0491288
MAG497	Bacteria	Verrucomicrobiota	Verrucomicrobiae	Opitutales	UBA953	UBA953	Unresolved_UBA953	53.44	2.74	0	0.0107727	0.00241098	0.000885301	0.0219258	0.00629493	0.00584488	0.00809048	0.00699642	0.0162001	0.0128547	0.000851975	0.000713199	0.00120384	0.000603339	0.000721594	0.00066866	0.000569487	0.000778916	0.000278985	0.000390008	0.000355885	0.000996213	0.000550691	0.000341828	0.0924244	0.00455512	0.014984	0.0154923	0.0123452	0.0019976	0.000506611	0.00264776	0.134347	0.00523858	0.00772455	0.00849056	0.00246638	0.00511165	0.0136411
MAG589	Bacteria	Verrucomicrobiota	Verrucomicrobiae	Opitutales	UBA953	UBA953	Unresolved_UBA953	94.59	0.68	0	0.0534566	0.000130268	2.82168e-05	0.812105	0.0819368	0.345821	0.616208	0.826699	0.000775841	0.000818072	0.00092059	0.00180759	3.25362e-05	5.73004e-05	0.000172555	0.000113741	0.000450118	0.000690865	2.34441e-05	0.000333072	2.65585e-05	0.000322779	0.000632043	0.000499594	1.60961	0.0187661	0.130127	0.0442542	1.02063	5.12205e-05	1.77758e-05	0.0267485	0.327994	0.0757187	0.0190385	0.00970545	0.00391904	0.0175628	0.171371
MAG658	Bacteria	Verrucomicrobiota	Verrucomicrobiae	Opitutales	UBA953	UBA953	Unresolved_UBA953	86.09	0.04	100	0.000149244	0.00401968	0.000899409	0.0027567	0.000231835	0.00119913	0.000544105	0.000971984	0.0201292	0.0272212	0.0579086	0.131315	0.00724835	0.0401541	0.0508828	0.00941294	0.0334729	0.0260158	0.00106905	0.00411643	0.000430248	0.0355761	0.181938	0.138953	0	2.46413e-05	2.33906e-05	2.72912e-05	0.000389185	0.000504522	0.00978264	0.00010223	0.000516355	0.000526096	0.000873105	0.000495965	0.000250818	0.00112267	5.78919e-05
MAG664	Bacteria	Verrucomicrobiota	Verrucomicrobiae	Opitutales	UBA953	UBA953	Unresolved_UBA953	85.47	7.51	68.18	0.0105014	0.00135437	0.000126975	1.01043	0.0309207	0.0067802	0.0109422	0.0132444	0.000861254	0.000837208	0.000623257	0.00092224	0.000108454	0.000306726	0.000308508	0.000110294	0.000397895	0.00028786	1.87553e-05	0.000102484	3.7182e-05	0.000108571	0.000125157	0.000131472	0.472176	0.0137182	0.0102357	0.00619511	0.357747	0.000460984	8.88792e-05	0.00740656	0.198121	0.141811	0.0178501	0.00600163	0.00175224	0.00825162	0.0223784
MAG711	Bacteria	Verrucomicrobiota	Verrucomicrobiae	Opitutales	UBA953	UBA953	Unresolved_UBA953	68.82	1.35	50	0.000447733	0.0562032	0.00626059	0.00656432	0.000865398	0.00317255	0.00145186	0.00261473	0.0101464	0.0107354	0.0063069	0.0104766	0.000281981	0.00163812	0.00204974	0.00382239	0.0160078	0.0173732	0.00628536	0.0208384	0.000456807	0.00246045	0.0128912	0.0115268	0.000484531	0.000221772	0.000369571	0.000224394	0.00218631	0.00262249	0.0196601	0.000153345	0.00279527	0.00161187	0.00209181	0.00106018	0.000536473	0.00310488	0.000340919
MAG042	Bacteria	Verrucomicrobiota	Verrucomicrobiae	Palsa-1439	Palsa-1439	Unresolved_Palsa-1439	Unresolved_Palsa-1439	96.62	1.27	25	0.000515572	0.00175344	0.0140519	6.86057e-05	0.00842392	6.16694e-05	0.000174988	0.000708027	0.104888	0.163858	0.0497462	0.0387525	0.00441046	0.0112376	0.0133547	0.0162615	0.0302251	0.0276651	0	5.12419e-05	0.143682	1.28998	0.882275	0.438746	0	6.33634e-05	0	6.06472e-06	0	0.00116783	0.00141022	0.000311802	0.0570423	0.0455297	2.42529e-05	0.000254808	0.000686267	0.00403459	0.000105063
MAG148	Bacteria	Verrucomicrobiota	Verrucomicrobiae	Palsa-1439	Palsa-1439	Unresolved_Palsa-1439	Unresolved_Palsa-1439	82.53	5.49	25	0.00325624	0.00236343	0.0045041	0.000118501	0.0031572	0.000438538	0.000691751	0.00458975	0.0560847	0.192017	0.30236	0.219149	0.00499612	0.0282356	0.0322783	0.027098	0.0926	0.0900325	4.68882e-06	1.70806e-05	0.00271428	0.0510871	0.123855	0.0794815	0	1.40808e-05	0	0	1.14466e-05	0.000962945	0.017047	0.00117053	0.0154162	0.039877	4.24426e-05	2.27507e-05	5.57374e-05	0.000926202	1.71532e-05
MAG754	Bacteria	Verrucomicrobiota	Verrucomicrobiae	Palsa-1439	Palsa-1439	Unresolved_Palsa-1439	Unresolved_Palsa-1439	93.24	3.75	0	0.00192661	2.89483e-05	7.05419e-06	0.000249475	2.47762e-05	0.000359738	0.000207799	0.000257747	0.000110326	7.65447e-05	6.28975e-05	6.14826e-05	7.23027e-06	3.37061e-05	3.66026e-05	3.4467e-05	4.22763e-05	1.35464e-05	4.68882e-06	5.69354e-06	0	1.76061e-05	2.50314e-05	1.31472e-05	0.0205926	0.00359411	0.00677859	0.0427017	1.39495	5.12205e-06	1.18506e-05	0.000127788	0.00517348	0.00436548	0.000303161	0.00031851	1.74179e-05	0.000224534	0.000214415
MAG186	Bacteria	Verrucomicrobiota	Verrucomicrobiae	Pedosphaerales	Pedosphaeraceae	PALSA-1440	Unresolved_PALSA-1440	92.94	5.19	16.67	0.0556682	0.0598817	0.130594	0.0003212	0.34302	0.00784571	0.0174387	0.133137	1.40444	2.59276	0.996688	1.56955	0.131728	0.983645	1.17684	0.552144	1.28304	1.3496	3.28217e-05	5.69354e-05	0.0285504	0.187882	0.485328	0.695629	0.00363399	0.000992693	5.61374e-05	2.42589e-05	0.000171699	0.0323816	0.101811	0.127133	0.0126259	0.325788	0.00144911	0.0047913	0.110917	0.478376	0.000184397
MAG454	Bacteria	Verrucomicrobiota	Verrucomicrobiae	Pedosphaerales	Pedosphaeraceae	PALSA-1440	Unresolved_PALSA-1440	78.94	3.01	0	0.0238384	0.181047	0.282474	0.000343029	0.75568	0.029358	0.123353	0.382067	2.82543	1.76764	1.46882	2.37937	0.23352	0.427882	0.559188	0.378089	0.661012	0.614778	0.00047826	0.000293217	0.124105	0.521229	0.410293	0.433165	0.000969063	0.000707558	5.61374e-05	3.03236e-05	0.000131636	0.162295	0.416888	0.0635385	0.0556571	0.982127	0.000515374	0.00260723	0.0208458	0.0964794	0.00011364
MAG040	Bacteria	Verrucomicrobiota	Verrucomicrobiae	Pedosphaerales	Pedosphaeraceae	UBA11358	Unresolved_UBA11358	87.07	9.37	32.14	0.000189947	0.0238452	0.0663446	0.000455293	0.00375183	0.000424833	0.000776511	0.0054841	0.0138762	0.0718659	0.0948237	0.0952673	0.00778339	0.0114297	0.0130357	0.00992305	0.0174626	0.0121646	9.37764e-06	8.54031e-05	0.0171223	0.0467516	0.0590866	0.0347678	0	5.6323e-05	5.14593e-05	1.81941e-05	0.000440695	0.102838	1.71295	0.000963518	0.00239311	0.00562475	0.000115201	2.27507e-05	5.57374e-05	0.00166997	5.78919e-05
MAG221	Bacteria	Verrucomicrobiota	Verrucomicrobiae	Pedosphaerales	Pedosphaeraceae	UBA11358	Unresolved_UBA11358	83	4.19	28.57	0.00980943	0.141502	0.0815253	0.00119436	0.205871	0.000393999	0.0042462	0.0198962	0.0295282	0.0190883	0.150965	0.190252	0.0927499	0.233162	0.286358	0.119352	0.362129	0.294596	9.37764e-06	5.97822e-05	0.0158076	0.141527	0.119306	0.0569209	0	0.000221772	8.88843e-05	3.33559e-05	3.43399e-05	0.02927	0.029739	0.0225264	0.157632	0.528106	0.000521437	0.000468664	0.00420121	0.0167944	0.000664685
MAG361	Bacteria	Verrucomicrobiota	Verrucomicrobiae	Pedosphaerales	Pedosphaeraceae	UBA11358	Unresolved_UBA11358	91.33	3.76	37.5	0.00099044	0.154338	1.16248	0.000592504	0.117478	0.00180212	0.00217095	0.00619834	0.0346281	0.0223032	0.0315088	0.0366006	0.0157439	0.0115983	0.0123455	0.0183295	0.017475	0.0140069	2.10997e-05	0.000170806	0.0102782	0.0138457	0.00852006	0.00708635	0.000484531	4.92826e-05	9.82405e-05	5.76148e-05	0.000663905	0.0955442	2.62679	0.0163364	0.00303855	0.0211894	0.000163707	0.000373111	0.00112172	0.00459242	0.000109351
MAG692	Bacteria	Verrucomicrobiota	Verrucomicrobiae	Pedosphaerales	Pedosphaeraceae	UBA11358	Unresolved_UBA11358	84.28	9.93	5.88	0.000691951	0.0168686	0.125378	0.0013191	0.00298554	0.00211046	0.00736592	0.0404414	0.0020784	0.0327851	0.267949	0.202923	0.0523002	0.0321051	0.033345	0.0622302	0.052164	0.0278784	0.000110187	0.000845491	0.204708	0.239593	0.100379	0.0387251	0.0104174	0.000299216	0.000238584	0.000157683	0.00128775	0.0054012	0.0411066	0.000460035	0.00100788	0.00336366	0.00111563	0.000728022	0.00032049	0.000357851	0.00028946
MAG731	Bacteria	Verrucomicrobiota	Verrucomicrobiae	Pedosphaerales	Pedosphaeraceae	UBA11358	Unresolved_UBA11358	87.84	7.43	11.76	0.000135677	0.0350399	0.0830595	0.000732834	0.00599762	0.00044539	0.000563244	0.00230109	0.00214246	0.00632451	0.0308798	0.0222567	0.0123529	0.0117196	0.0107612	0.0316028	0.0299814	0.0200859	3.28217e-05	0.00107039	0.0220941	0.0320182	0.0264175	0.012904	0	9.85653e-05	4.21031e-05	3.63883e-05	0.00188869	0.0413016	1.2956	0.000403809	0.00161361	0.00322934	0.000145517	9.10028e-05	0.000229917	0.000343818	9.64866e-05
MAG544	Bacteria	Verrucomicrobiota	Verrucomicrobiae	Pedosphaerales	Pedosphaeraceae	UBA693	Unresolved_UBA693	91.31	9.62	0	0.00124823	0.0445846	0.202307	0.00162471	0.158913	0.0126628	0.00806861	0.0284484	0.124875	0.127658	0.0906867	0.0725495	0.0348318	0.0418664	0.0392014	0.0486984	0.0562971	0.0413774	7.03323e-05	0.000207814	0.106943	0.214287	0.0575628	0.0350998	0.00266492	9.15249e-05	0.000257297	0.000157683	0.000486482	0.0394347	0.203619	0.00680596	0.0173972	0.40355	0.000666955	0.00260268	0.00325716	0.025218	0.000437406
MAG162	Bacteria	Verrucomicrobiota	Verrucomicrobiae	Pedosphaerales	Pedosphaeraceae	Unresolved_Pedosphaeraceae	Unresolved_Pedosphaeraceae	92.3	6.01	11.76	0.0451804	0.267427	0.269749	0.00390117	0.199656	0.00167878	0.0144174	0.0591202	0.0795842	0.193998	0.385799	0.275504	0.723595	0.737247	0.678058	0.912145	1.23167	1.02219	3.28217e-05	0.000159419	0.0987208	0.129753	0.117297	0.124488	0	0.000918769	0.000243262	0.000245621	0.000177423	0.0702079	0.123018	0.154449	0.00608703	0.225611	0.00109138	0.00212492	0.0347174	0.209202	0.000630379
MAG625	Bacteria	Verrucomicrobiota	Verrucomicrobiae	Pedosphaerales	Pedosphaeraceae	Unresolved_Pedosphaeraceae	Unresolved_Pedosphaeraceae	93.92	3.26	0	0.0955843	0.556557	0.0573082	0.000586267	0.0663861	0.0207826	0.330384	0.653565	0.20201	0.297525	0.568705	0.754822	1.51752	2.74831	2.67782	2.17632	3.11693	3.39055	0.000107843	9.39434e-05	0.0472078	0.121498	0.625751	0.942123	0	0.00278095	1.87125e-05	6.06472e-06	5.72332e-05	0.676395	0.16552	0.362531	0.0673197	0.245077	0.00339541	0.00676151	0.625172	2.21525	0.000192973
MAG629	Bacteria	Verrucomicrobiota	Verrucomicrobiae	Pedosphaerales	UBA9464	UBA6176	Unresolved_UBA6176	97.97	2.06	0	0	4.13548e-05	1.41084e-05	0.00157793	0.000373413	0.000801702	0.000295293	0.000527915	5.69424e-05	0.000143521	0.000114359	0.000381192	6.14573e-05	0.000283131	0.000303279	0.000606619	0.00151449	0.00180167	1.80854	1.96368	0.0113405	0.0192538	0.0251221	0.0337982	0.00387625	5.6323e-05	0.000280687	0.000127359	0.0294522	5.12205e-06	5.92528e-05	2.0446e-05	0.000615654	0.000582064	0.000194023	0.000154705	1.39344e-05	8.42002e-05	0.000115784
MAG604	Bacteria	Verrucomicrobiota	Verrucomicrobiae	Pedosphaerales	UBA9464	UBA9464	Unresolved_UBA9464	81.67	5.67	42.86	0.000786925	0.00993135	0.0218468	0.0484356	0.00524548	0.0588428	0.0240855	0.0337772	0.0058971	0.0027891	0.00760202	0.00876742	0.00238599	0.00258189	0.00280271	0.00118911	0.00182037	0.00158154	1.40665e-05	0.00117287	0.00112608	0.00271721	0.00112641	0.00107807	0.311433	0.00467481	0.00450035	0.00215601	0.0323711	0.000632573	0.000823614	0.00278321	0.424722	0.100322	0.0244954	0.0566401	0.00260572	0.01577	0.00367078
MAG298	Bacteria	Verrucomicrobiota	Verrucomicrobiae	Pedosphaerales	Unresolved_Pedosphaerales	Unresolved_Pedosphaerales	Unresolved_Pedosphaerales	99.32	6.08	0	2.71354e-05	0.000343245	0.000712473	0	0.00019998	1.37043e-05	2.18736e-05	0.000136637	0.034226	0.0773963	0.37496	0.998749	0.0219945	0.077642	0.0913653	0.0530654	0.102431	0.0996979	1.40665e-05	3.98548e-05	0.0269224	0.0916105	1.3983	1.40057	0	3.52019e-05	0	0	1.14466e-05	0.0604914	0.1109	5.62265e-05	0.000228388	0.000761161	4.85058e-05	0	1.39344e-05	9.12169e-05	8.57658e-06
MAG161	Bacteria	Verrucomicrobiota	Verrucomicrobiae	Verrucomicrobiales	Akkermansiaceae	UBA1315	Unresolved_UBA1315	98.03	1.7	33.33	0.000244218	0.603583	0.151915	0.00335544	0.0116112	0.00144923	0.0050938	0.0121762	0.085613	0.128643	0.126687	0.0788576	0.555831	0.477646	0.504744	0.125339	0.141084	0.145153	0.000124254	0.000523806	0.265392	0.169749	0.0599439	0.035698	0.0133246	0.00696997	0.00211919	0.00360244	0.00124196	2.03427	0.0242759	0.0102869	0.0177745	0.0320919	0.00306193	0.00240702	0.00574444	0.0104514	0.00233069
MAG180	Bacteria	Verrucomicrobiota	Verrucomicrobiae	Verrucomicrobiales	Akkermansiaceae	UBA1315	Unresolved_UBA1315	62.19	3.85	0	0.000691951	0.000643067	0.000846503	0.00358621	0.00961672	0.00560163	0.00672065	0.00721691	4.98246e-05	1.91362e-05	4.57436e-05	8.60757e-05	0.000213293	0.000182013	0.000282363	0.000168888	0.000193974	0.000243835	1.40665e-05	4.55483e-05	0.000100922	2.4942e-05	9.38677e-06	2.62944e-05	0.0477263	0.00689253	0.0126824	0.0113289	0.00397198	0.000332933	0.00125023	0.00288544	0.00363434	0.00144956	0.00526288	0.00853151	0.0256044	0.0108794	0.148874
MAG193	Bacteria	Verrucomicrobiota	Verrucomicrobiae	Verrucomicrobiales	Akkermansiaceae	UBA1315	Unresolved_UBA1315	86.32	5.58	30	0.00143817	0.559282	0.0774903	0.0024854	0.0189414	0.00055845	0.00853889	0.0211694	0.0136662	0.00693208	0.0329583	0.0184202	0.355483	0.111678	0.0909208	0.103773	0.0991031	0.0774717	0.000389172	0.0106469	0.0726615	0.00732708	0.00658326	0.00831561	0.00387625	0.000432983	0.000280687	0.00021833	0.000629565	0.728215	0.249087	0.00491982	0.00843048	0.0521227	0.00124902	0.0032761	0.00789381	0.0273089	0.00760529
MAG223	Bacteria	Verrucomicrobiota	Verrucomicrobiae	Verrucomicrobiales	Akkermansiaceae	UBA1315	Unresolved_UBA1315	97.96	2.61	20	5.42707e-05	0.00921385	0.00189758	0.000130975	0.00240329	8.22258e-05	0.000366382	0.00192844	0.0112568	0.0373538	0.436131	0.191414	0.20761	0.0626934	0.0466735	0.119242	0.0884992	0.0580665	4.68882e-05	0.000344459	1.23368	1.05177	0.39733	0.231996	0	9.15249e-05	9.35624e-06	2.42589e-05	6.86798e-05	0.0149077	0.0151776	0.00182736	0.000153913	0.000682806	0.000109138	0.000100103	0.000365777	0.000557826	1.92973e-05
MAG437	Bacteria	Verrucomicrobiota	Verrucomicrobiae	Verrucomicrobiales	Akkermansiaceae	UBA1315	Unresolved_UBA1315	94.76	0.68	0	0	2.06774e-05	7.05419e-06	2.49475e-05	6.01708e-05	9.59301e-05	0.0154209	0.0230388	7.11781e-06	0	0	0	3.61514e-05	0	3.13736e-05	1.37868e-05	2.48684e-05	1.35464e-05	0	0	5.31171e-06	0	0	0	0.00484531	0.000418902	0.000318112	0.00016678	1.71699e-05	0.00176711	2.37011e-05	0.866931	0.000148948	0.000223871	0.000194023	0.000277559	0.00239323	0.00182083	0.000591784
MAG498	Bacteria	Verrucomicrobiota	Verrucomicrobiae	Verrucomicrobiales	Akkermansiaceae	UBA1315	Unresolved_UBA1315	93.66	2.36	28.57	0.0377046	0.0123671	0.00516719	0.000130975	0.00841153	3.08347e-05	0.000803853	0.00266752	0.00268341	0.0184808	0.00652132	0.0137168	0.00521664	0.010041	0.0104004	0.00253677	0.00283997	0.00285828	0	0	0.0180226	0.330967	0.125733	0.0669555	0	0	0	1.21294e-05	3.43399e-05	0.00662537	0.00150798	0.00436011	0.000382301	0.000990628	6.06323e-05	0.000141054	0.00288789	0.00255758	0.000317334
MAG508	Bacteria	Verrucomicrobiota	Verrucomicrobiae	Verrucomicrobiales	Akkermansiaceae	UBA1315	Unresolved_UBA1315	93.48	1.34	0	0.00131606	0.152822	0.0941381	0.000436582	0.217907	0.000164452	0.00311425	0.0120768	0.0383294	0.0371481	0.0479279	0.0410028	0.194747	0.203366	0.18225	0.104645	0.147696	0.13441	0.000103154	0.000247669	0.714056	0.315009	0.283631	0.302225	0.000484531	0.000161929	0.000294721	0.000136456	0.00010302	0.0185777	0.0441256	0.0570009	0.00160368	0.0261089	0.000327414	0.000245708	0.0034592	0.00650797	0.000467424
MAG524	Bacteria	Verrucomicrobiota	Verrucomicrobiae	Verrucomicrobiales	Akkermansiaceae	UBA1315	Unresolved_UBA1315	87.56	1.25	33.33	0.00287635	0.743997	0.0670994	0.00211742	0.392401	0.000534468	0.0170668	0.0369447	0.00171895	0.0421857	0.0266314	0.0306429	0.0990511	0.0680189	0.060457	0.0327643	0.0354176	0.0315055	1.64109e-05	5.12419e-05	0.460515	0.0902724	0.024584	0.0130322	0.000121133	0.000154888	1.87125e-05	6.06472e-06	6.29565e-05	0.0920868	0.0403067	0.00529551	0.00165829	0.00721424	0.000230403	0.00652945	0.0944436	0.0637782	0.0156072
MAG700	Bacteria	Verrucomicrobiota	Verrucomicrobiae	Verrucomicrobiales	Akkermansiaceae	UBA1315	Unresolved_UBA1315	82.47	7.45	31.58	0.00143817	0.00183202	0.000613714	0.000118501	0.00368635	0.000674937	0.0058129	0.0178	0.000170827	0.000569302	0.000769065	0.00098987	0.0147389	0.0143992	0.0123089	0.00688995	0.00902972	0.0105154	0	0	0.0037899	0.00204378	0.00323844	0.0031126	0.00314945	3.16817e-05	0.000130987	2.12265e-05	6.86798e-05	0.0011371	0.000589565	0.64006	0.00154906	0.00368268	6.66955e-05	0.000195656	0.00678603	0.0113776	0.000184397
MAG562	Bacteria	Verrucomicrobiota	Verrucomicrobiae	Verrucomicrobiales	Verrucomicrobiaceae	Unresolved_Verrucomicrobiaceae	Unresolved_Verrucomicrobiaceae	67.06	4.08	6.25	0.0233364	0.000428022	0.000151665	0.00309349	0.00199803	0.0629165	0.0720269	0.16642	2.13534e-05	9.56809e-06	9.43462e-05	8.60757e-05	0.00079533	0.000438179	0.000454918	0.000865122	0.000410329	0.000463963	5.86103e-05	0.000187887	0.000188566	6.45557e-05	4.0676e-05	4.60152e-05	0.531894	0.259667	0.137261	0.406815	0.0663618	0.000412325	0.000118506	0.0296007	0.00706512	0.00378901	0.0158553	0.0356412	0.132369	0.0637325	0.112718
MAG029	Bacteria	Verrucomicrobiota_A	Chlamydiia	Parachlamydiales	Ga0074140	Unresolved_Ga0074140	Unresolved_Ga0074140	89.39	1.56	0	0.0058341	0.000177826	0.00276524	0.0650195	0.0170921	0.0022338	0.00020233	0.000509282	0.00585084	0.00446352	0.00424844	0.00509691	0.000433816	0.00141566	0.00131769	0.000661766	0.00181291	0.00139528	5.1577e-05	0.000125258	0.0101241	0.0897706	0.0849941	0.0640598	0.038278	0.00169673	0.00584765	0.00221969	0.00278153	6.14646e-05	0.011341	0.000132899	0.000546144	0.000402968	0.000327414	0.000191106	0.000149794	0.000354343	0.000197261
MAG003	Bacteria	Verrucomicrobiota_A	Chlamydiia	Parachlamydiales	Parachlamydiaceae	Unresolved_Parachlamydiaceae	Unresolved_Parachlamydiaceae	94.03	2.36	0	0.00455874	0.00157768	0.00746686	4.98951e-05	0.000449512	0.00590655	0.00681635	0.00289732	0.00232396	0.000961593	0.00188692	0.00121736	0.00209316	0.000235943	0.00024576	0.000599726	0.000397895	0.00031834	9.37764e-06	1.70806e-05	0.00148993	0.000808414	0.000344182	0.000207069	0	0.000133767	0.000102919	3.63883e-05	9.1573e-05	0.00173125	0.272249	0.00343493	0.000526285	0.000610048	0.000175834	0.000395862	0.000616595	0.000413984	9.86307e-05
MAG112	Bacteria	Verrucomicrobiota_A	Chlamydiia	Parachlamydiales	Parachlamydiaceae	Unresolved_Parachlamydiaceae	Unresolved_Parachlamydiaceae	90.51	2.36	0	0.000434166	0.000107522	5.64335e-05	0.000944888	0.000309703	0.000856519	0.000667143	0.000583812	0.000177945	0.000688903	4.28846e-05	0.000209041	0.00152559	0.00171227	0.00105625	0.000854781	0.000616737	0.000697638	0	5.69354e-06	0.000876432	0.000132046	0.000187735	0.000200495	0.000726797	0.00159112	0.00079528	0.00343263	0.00113322	0.000143417	0.000192572	0.000237685	0.00117173	0.000111935	0.0357912	0.321631	0.375346	0.051955	0.132118
MAG663	Bacteria	Verrucomicrobiota_A	Chlamydiia	Parachlamydiales	SM23-39	Unresolved_SM23-39	Unresolved_SM23-39	80.91	1.82	0	0.570372	4.13548e-06	3.52709e-06	1.87107e-05	2.6546e-05	6.85215e-06	5.46839e-06	4.037e-05	0.000156592	0.000382724	7.43334e-05	0.000541047	2.16908e-05	0.000256166	0.000407857	1.37868e-05	0.000258632	0.00043687	0	5.69354e-06	7.96756e-06	4.40153e-05	0.000300377	0.000292525	0	7.04038e-06	0	0	3.43399e-05	5.12205e-06	3.2589e-05	3.0669e-05	0.00147955	0.000145516	0	6.3702e-05	0.00018463	0.00101742	0
MAG041	Bacteria	Verrucomicrobiota_A	Chlamydiia	Parachlamydiales	Simkaniaceae	Unresolved_Simkaniaceae	Unresolved_Simkaniaceae	81.15	5.07	11.11	0.00545421	0.000643067	3.8798e-05	0.000377331	0.000157506	0.0432748	0.0260104	0.0109962	7.11781e-06	0	5.71795e-06	0	3.97665e-05	2.35943e-05	1.04579e-05	0.000103401	2.73553e-05	6.77318e-06	2.34441e-05	4.55483e-05	5.5773e-05	5.72199e-05	1.87735e-05	1.6434e-05	0.00896383	0.00129895	0.322683	0.0150284	0.000732584	0.000240736	0.00117913	0.000127788	0.00602248	0.00168463	0.00426851	0.00875447	0.00124016	0.00728683	0.00245934
MAG533	Bacteria	Verrucomicrobiota_A	Chlamydiia	Parachlamydiales	Unresolved_Parachlamydiales	Unresolved_Parachlamydiales	Unresolved_Parachlamydiales	68.51	1.35	0	0.00420598	2.48129e-05	7.05419e-06	1.87107e-05	7.07892e-06	0.00044539	0.000404661	0.0004037	7.11781e-06	0	5.71795e-06	0	7.23027e-05	0.00010786	6.27473e-05	2.75736e-05	4.47632e-05	3.38659e-05	0	0	1.59351e-05	8.80306e-06	0	0	0.0763137	0.0912362	0.0589443	0.103892	0.00615829	1.02441e-05	0	5.62265e-05	2.97897e-05	0.000167903	0.00709397	0.00706182	0.028872	0.00658867	0.0053282
[truncated: 5 more columns]
