# Supplementary material for: Anoxygenic phototroph of the Chloroflexota uses a type I reaction centre
Source: Nature. 2024 Mar 13;627(8005):915–22. doi: 10.1038/s41586-024-07180-y (PMC10972752; doi:10.1038/s41586-024-07180-y)
Supplement: Supplementary file 10 — Source Data Fig. 1 [file 41586_2024_7180_MOESM10_ESM.xlsx]

## Sheet: Fig1a
Associated data for Fig. 1, panel a | in vivo absorption spectra
	Absorbance (A.U., non-normalized)
Wavelength (nm)	Cfx. aurantiacus	Ca. Chx. allophototropha	Chl. ferrooxidans
190	0.227	3.849	0.834
191	0.225	3.386	0.463
192	0.242	2.635	0.362
193	0.186	1.526	0.35
194	0.176	0.811	0.507
195	0.191	0.703	0.459
196	0.208	0.651	0.364
197	0.272	0.624	0.375
198	0.355	0.712	0.476
199	0.491	0.797	0.578
200	0.669	0.957	0.769
201	0.855	1.116	1.005
202	1.04	1.315	1.206
203	1.214	1.477	1.349
204	1.362	1.667	1.514
205	1.501	1.77	1.642
206	1.608	1.908	1.733
207	1.693	1.975	1.796
208	1.745	2.034	1.835
209	1.764	2.061	1.85
210	1.753	2.063	1.846
211	1.725	2.074	1.824
212	1.683	2.05	1.783
213	1.633	2.023	1.747
214	1.575	1.992	1.703
215	1.518	1.948	1.658
216	1.459	1.898	1.613
217	1.401	1.851	1.569
218	1.348	1.801	1.525
219	1.296	1.751	1.482
220	1.249	1.705	1.443
221	1.203	1.661	1.404
222	1.159	1.617	1.367
223	1.115	1.573	1.331
224	1.074	1.533	1.299
225	1.033	1.494	1.267
226	0.992	1.453	1.237
227	0.949	1.413	1.207
228	0.906	1.372	1.179
229	0.86	1.332	1.15
230	0.812	1.289	1.121
231	0.762	1.249	1.094
232	0.713	1.209	1.069
233	0.664	1.17	1.044
234	0.62	1.135	1.022
235	0.58	1.105	1.003
236	0.546	1.079	0.987
237	0.516	1.057	0.973
238	0.492	1.04	0.963
239	0.473	1.027	0.955
240	0.458	1.017	0.95
241	0.447	1.011	0.947
242	0.44	1.008	0.946
243	0.435	1.007	0.946
244	0.432	1.007	0.948
245	0.431	1.009	0.95
246	0.432	1.013	0.953
247	0.433	1.017	0.957
248	0.436	1.021	0.961
249	0.438	1.026	0.965
250	0.442	1.03	0.97
251	0.445	1.034	0.973
252	0.448	1.038	0.976
253	0.451	1.041	0.98
254	0.453	1.043	0.982
255	0.455	1.045	0.984
256	0.457	1.047	0.986
257	0.459	1.049	0.988
258	0.461	1.051	0.99
259	0.462	1.052	0.992
260	0.463	1.052	0.992
261	0.463	1.052	0.992
262	0.462	1.053	0.991
263	0.461	1.053	0.99
264	0.46	1.053	0.988
265	0.458	1.053	0.987
266	0.455	1.051	0.984
267	0.452	1.05	0.98
268	0.449	1.047	0.976
269	0.446	1.043	0.97
270	0.443	1.036	0.964
271	0.439	1.025	0.957
272	0.435	1.013	0.949
273	0.43	0.997	0.94
274	0.424	0.98	0.929
275	0.418	0.961	0.918
276	0.412	0.942	0.906
277	0.405	0.922	0.893
278	0.398	0.903	0.879
279	0.391	0.885	0.866
280	0.384	0.867	0.853
281	0.377	0.85	0.839
282	0.37	0.834	0.827
283	0.363	0.818	0.815
284	0.356	0.802	0.801
285	0.348	0.786	0.789
286	0.34	0.77	0.777
287	0.33	0.754	0.763
288	0.322	0.74	0.752
289	0.314	0.726	0.74
290	0.308	0.713	0.729
291	0.301	0.699	0.718
292	0.292	0.684	0.707
293	0.283	0.67	0.696
294	0.273	0.657	0.686
295	0.265	0.645	0.678
296	0.258	0.633	0.669
297	0.252	0.623	0.661
298	0.247	0.614	0.655
299	0.242	0.605	0.649
300	0.238	0.597	0.643
301	0.236	0.59	0.637
302	0.234	0.584	0.633
303	0.232	0.579	0.628
304	0.231	0.574	0.624
305	0.231	0.57	0.62
306	0.231	0.566	0.616
307	0.232	0.561	0.613
308	0.234	0.557	0.611
309	0.236	0.554	0.609
310	0.239	0.551	0.607
311	0.242	0.548	0.606
312	0.245	0.546	0.606
313	0.249	0.544	0.606
314	0.253	0.543	0.606
315	0.257	0.542	0.608
316	0.262	0.542	0.61
317	0.266	0.542	0.612
318	0.271	0.542	0.614
319	0.275	0.542	0.617
320	0.28	0.542	0.621
321	0.283	0.544	0.625
322	0.287	0.544	0.629
323	0.289	0.545	0.632
324	0.291	0.545	0.636
325	0.292	0.546	0.639
326	0.293	0.547	0.642
327	0.293	0.549	0.645
328	0.292	0.551	0.647
329	0.29	0.553	0.647
330	0.288	0.556	0.648
331	0.286	0.56	0.647
332	0.283	0.565	0.645
333	0.281	0.571	0.642
334	0.278	0.579	0.639
335	0.275	0.589	0.636
336	0.272	0.6	0.631
337	0.269	0.613	0.626
338	0.266	0.626	0.62
339	0.263	0.639	0.614
340	0.26	0.649	0.608
341	0.257	0.658	0.601
342	0.254	0.662	0.594
343	0.251	0.661	0.586
344	0.247	0.656	0.578
345	0.245	0.649	0.569
346	0.242	0.638	0.561
347	0.239	0.625	0.553
348	0.237	0.611	0.544
349	0.235	0.595	0.535
350	0.232	0.578	0.527
351	0.231	0.563	0.519
352	0.229	0.547	0.511
353	0.228	0.532	0.503
354	0.226	0.517	0.496
355	0.225	0.503	0.489
356	0.225	0.49	0.482
357	0.224	0.477	0.476
358	0.224	0.465	0.47
359	0.224	0.455	0.466
360	0.225	0.445	0.461
361	0.225	0.436	0.457
362	0.225	0.428	0.453
363	0.226	0.421	0.45
364	0.227	0.414	0.447
365	0.228	0.407	0.446
366	0.229	0.4	0.443
367	0.23	0.394	0.442
368	0.232	0.389	0.44
369	0.233	0.384	0.439
370	0.234	0.379	0.438
371	0.236	0.375	0.438
372	0.237	0.371	0.438
373	0.239	0.368	0.437
374	0.241	0.365	0.438
375	0.243	0.362	0.438
376	0.245	0.359	0.439
377	0.247	0.357	0.44
378	0.249	0.355	0.441
379	0.252	0.353	0.442
380	0.255	0.352	0.444
381	0.258	0.351	0.447
382	0.261	0.35	0.449
383	0.265	0.349	0.452
384	0.269	0.349	0.456
385	0.273	0.349	0.46
386	0.278	0.349	0.464
387	0.283	0.349	0.468
388	0.288	0.35	0.474
389	0.293	0.351	0.479
390	0.299	0.352	0.485
391	0.305	0.354	0.491
392	0.311	0.355	0.498
393	0.317	0.357	0.506
394	0.323	0.359	0.513
395	0.328	0.361	0.52
396	0.334	0.363	0.527
397	0.34	0.365	0.534
398	0.346	0.367	0.541
399	0.352	0.369	0.548
400	0.357	0.371	0.555
401	0.363	0.373	0.561
402	0.368	0.375	0.568
403	0.373	0.377	0.573
404	0.378	0.378	0.579
405	0.383	0.38	0.585
406	0.388	0.381	0.59
407	0.393	0.382	0.595
408	0.398	0.384	0.6
409	0.402	0.385	0.605
410	0.407	0.386	0.61
411	0.411	0.387	0.614
412	0.415	0.388	0.619
413	0.42	0.389	0.624
414	0.424	0.39	0.629
415	0.428	0.391	0.634
416	0.432	0.391	0.639
417	0.436	0.392	0.645
418	0.44	0.393	0.65
419	0.444	0.394	0.656
420	0.447	0.395	0.662
421	0.451	0.396	0.668
422	0.454	0.397	0.673
423	0.457	0.397	0.678
424	0.46	0.398	0.683
425	0.462	0.398	0.687
426	0.465	0.399	0.692
427	0.468	0.399	0.695
428	0.471	0.399	0.698
429	0.474	0.4	0.701
430	0.477	0.4	0.703
431	0.48	0.4	0.705
432	0.483	0.4	0.706
433	0.486	0.399	0.707
434	0.49	0.399	0.708
435	0.493	0.399	0.709
436	0.496	0.398	0.71
437	0.499	0.397	0.711
438	0.502	0.396	0.712
439	0.505	0.395	0.713
440	0.508	0.394	0.714
441	0.511	0.393	0.716
442	0.514	0.392	0.718
443	0.518	0.392	0.72
444	0.522	0.391	0.724
445	0.526	0.391	0.727
446	0.53	0.391	0.731
447	0.536	0.391	0.735
448	0.541	0.391	0.739
449	0.548	0.392	0.743
450	0.555	0.392	0.748
451	0.563	0.392	0.752
452	0.571	0.392	0.755
453	0.581	0.392	0.758
454	0.59	0.391	0.76
455	0.599	0.39	0.76
456	0.609	0.389	0.76
457	0.618	0.386	0.758
458	0.626	0.383	0.754
459	0.632	0.379	0.748
460	0.637	0.374	0.741
461	0.639	0.368	0.732
462	0.64	0.362	0.722
463	0.638	0.354	0.709
464	0.634	0.346	0.695
465	0.628	0.337	0.68
466	0.62	0.328	0.664
467	0.61	0.318	0.647
468	0.599	0.308	0.629
469	0.586	0.298	0.611
470	0.573	0.288	0.594
471	0.56	0.279	0.578
472	0.546	0.27	0.563
473	0.532	0.262	0.548
474	0.519	0.254	0.534
475	0.505	0.246	0.521
476	0.492	0.239	0.509
477	0.479	0.232	0.498
478	0.467	0.226	0.488
479	0.455	0.221	0.478
480	0.444	0.215	0.469
481	0.434	0.21	0.461
482	0.423	0.206	0.453
483	0.413	0.202	0.445
484	0.404	0.198	0.437
485	0.395	0.194	0.43
486	0.386	0.191	0.422
487	0.378	0.187	0.414
488	0.37	0.184	0.407
489	0.363	0.181	0.399
490	0.356	0.178	0.391
491	0.349	0.175	0.382
492	0.343	0.173	0.374
493	0.337	0.17	0.366
494	0.332	0.168	0.358
495	0.327	0.166	0.35
496	0.323	0.163	0.342
497	0.319	0.161	0.335
498	0.315	0.16	0.328
499	0.312	0.158	0.321
500	0.309	0.156	0.315
501	0.306	0.154	0.31
502	0.303	0.153	0.305
503	0.301	0.151	0.301
504	0.299	0.15	0.297
505	0.296	0.148	0.293
506	0.294	0.147	0.29
507	0.291	0.146	0.287
508	0.289	0.145	0.285
509	0.286	0.144	0.282
510	0.283	0.143	0.28
511	0.28	0.141	0.278
512	0.276	0.14	0.275
513	0.272	0.139	0.273
514	0.267	0.138	0.27
515	0.263	0.137	0.267
516	0.258	0.136	0.264
517	0.252	0.134	0.26
518	0.247	0.133	0.256
519	0.241	0.132	0.252
520	0.234	0.13	0.247
521	0.228	0.129	0.242
522	0.221	0.127	0.237
523	0.214	0.126	0.231
524	0.207	0.124	0.226
525	0.2	0.122	0.22
526	0.193	0.121	0.213
527	0.187	0.119	0.208
528	0.18	0.117	0.201
529	0.173	0.115	0.195
530	0.166	0.114	0.189
531	0.159	0.112	0.183
532	0.153	0.11	0.177
533	0.147	0.108	0.171
534	0.141	0.106	0.166
535	0.135	0.104	0.16
536	0.13	0.103	0.156
537	0.125	0.101	0.151
538	0.12	0.099	0.146
539	0.115	0.097	0.141
540	0.111	0.096	0.137
541	0.106	0.094	0.133
542	0.102	0.093	0.129
543	0.099	0.091	0.126
544	0.096	0.09	0.123
545	0.092	0.089	0.12
546	0.09	0.088	0.117
547	0.087	0.087	0.115
548	0.084	0.086	0.112
549	0.082	0.086	0.11
550	0.08	0.085	0.108
551	0.078	0.084	0.106
552	0.076	0.083	0.104
553	0.075	0.083	0.103
554	0.073	0.083	0.101
555	0.072	0.082	0.1
556	0.071	0.082	0.099
557	0.069	0.082	0.097
558	0.069	0.082	0.097
559	0.068	0.082	0.096
560	0.067	0.082	0.095
561	0.066	0.082	0.094
562	0.065	0.081	0.093
563	0.064	0.081	0.093
564	0.064	0.081	0.092
565	0.063	0.081	0.092
566	0.062	0.081	0.091
567	0.062	0.08	0.091
568	0.061	0.08	0.091
569	0.061	0.079	0.09
570	0.061	0.079	0.09
571	0.06	0.079	0.09
572	0.06	0.078	0.09
573	0.06	0.077	0.09
574	0.059	0.076	0.09
575	0.059	0.076	0.09
576	0.059	0.075	0.09
577	0.059	0.074	0.09
578	0.059	0.074	0.09
579	0.059	0.073	0.091
580	0.059	0.072	0.091
581	0.059	0.072	0.091
582	0.059	0.071	0.091
583	0.059	0.071	0.092
584	0.06	0.07	0.092
585	0.06	0.069	0.092
586	0.06	0.069	0.093
587	0.06	0.069	0.093
588	0.061	0.068	0.094
589	0.061	0.068	0.094
590	0.061	0.067	0.094
591	0.062	0.067	0.095
592	0.062	0.067	0.095
593	0.062	0.066	0.095
594	0.062	0.066	0.096
595	0.062	0.066	0.096
596	0.062	0.065	0.097
597	0.063	0.065	0.097
598	0.063	0.065	0.097
599	0.063	0.065	0.098
600	0.063	0.064	0.098
601	0.064	0.064	0.099
602	0.064	0.064	0.099
603	0.064	0.064	0.099
604	0.065	0.064	0.1
605	0.065	0.064	0.1
606	0.065	0.064	0.101
607	0.066	0.064	0.101
608	0.066	0.064	0.101
609	0.066	0.064	0.102
610	0.067	0.064	0.102
611	0.067	0.064	0.103
612	0.067	0.064	0.103
613	0.068	0.064	0.104
614	0.068	0.065	0.105
615	0.068	0.065	0.105
616	0.069	0.065	0.106
617	0.069	0.065	0.107
618	0.069	0.066	0.108
619	0.07	0.066	0.109
620	0.07	0.067	0.11
621	0.071	0.067	0.111
622	0.071	0.068	0.112
623	0.072	0.068	0.113
624	0.072	0.069	0.114
625	0.072	0.07	0.115
626	0.073	0.07	0.116
627	0.073	0.071	0.117
628	0.074	0.071	0.118
629	0.075	0.072	0.119
630	0.075	0.072	0.12
631	0.076	0.072	0.121
632	0.076	0.073	0.122
633	0.077	0.073	0.123
634	0.077	0.073	0.123
635	0.078	0.074	0.124
636	0.078	0.074	0.124
637	0.079	0.074	0.125
638	0.079	0.074	0.125
639	0.08	0.074	0.125
640	0.08	0.075	0.126
641	0.081	0.075	0.126
642	0.081	0.075	0.126
643	0.082	0.075	0.126
644	0.082	0.075	0.126
645	0.083	0.075	0.126
646	0.083	0.075	0.127
647	0.084	0.075	0.127
648	0.084	0.075	0.127
649	0.085	0.076	0.127
650	0.085	0.076	0.127
651	0.086	0.076	0.128
652	0.086	0.077	0.128
653	0.087	0.077	0.128
654	0.088	0.078	0.129
655	0.089	0.078	0.129
656	0.089	0.079	0.13
657	0.09	0.079	0.13
658	0.091	0.08	0.131
659	0.092	0.082	0.132
660	0.094	0.083	0.133
661	0.095	0.084	0.134
662	0.097	0.085	0.135
663	0.098	0.086	0.136
664	0.1	0.087	0.137
665	0.101	0.089	0.138
666	0.103	0.09	0.139
667	0.105	0.091	0.14
668	0.107	0.092	0.141
669	0.109	0.093	0.143
670	0.111	0.094	0.144
671	0.113	0.095	0.145
672	0.115	0.096	0.146
673	0.116	0.096	0.147
674	0.118	0.097	0.148
675	0.119	0.097	0.149
676	0.12	0.097	0.15
677	0.122	0.098	0.151
678	0.123	0.098	0.153
679	0.124	0.098	0.154
680	0.125	0.098	0.155
681	0.126	0.098	0.156
682	0.127	0.097	0.157
683	0.127	0.097	0.158
684	0.128	0.098	0.159
685	0.13	0.098	0.16
686	0.13	0.098	0.162
687	0.131	0.098	0.163
688	0.132	0.098	0.165
689	0.134	0.099	0.166
690	0.135	0.1	0.168
691	0.136	0.1	0.17
692	0.137	0.101	0.172
693	0.139	0.102	0.174
694	0.141	0.103	0.176
695	0.143	0.105	0.178
696	0.145	0.106	0.181
697	0.148	0.108	0.184
698	0.151	0.11	0.187
699	0.154	0.112	0.191
700	0.158	0.114	0.194
701	0.162	0.117	0.198
702	0.166	0.119	0.202
703	0.171	0.122	0.206
704	0.176	0.125	0.21
705	0.181	0.128	0.215
706	0.187	0.131	0.22
707	0.194	0.135	0.225
708	0.201	0.139	0.231
709	0.209	0.143	0.237
710	0.218	0.147	0.243
711	0.227	0.151	0.25
712	0.237	0.156	0.258
713	0.248	0.16	0.266
714	0.259	0.165	0.275
715	0.271	0.17	0.284
716	0.285	0.176	0.294
717	0.299	0.182	0.304
718	0.314	0.188	0.315
719	0.329	0.194	0.326
720	0.346	0.2	0.339
721	0.363	0.208	0.352
722	0.382	0.215	0.366
723	0.401	0.223	0.381
724	0.422	0.232	0.397
725	0.442	0.241	0.413
726	0.464	0.25	0.43
727	0.486	0.26	0.448
728	0.508	0.27	0.466
729	0.531	0.281	0.486
730	0.555	0.292	0.507
731	0.579	0.304	0.53
732	0.603	0.316	0.552
733	0.627	0.328	0.575
734	0.648	0.34	0.598
735	0.669	0.352	0.621
736	0.689	0.364	0.645
737	0.706	0.375	0.669
738	0.722	0.387	0.695
739	0.734	0.399	0.72
740	0.743	0.41	0.743
741	0.748	0.42	0.766
742	0.747	0.43	0.789
743	0.742	0.438	0.81
744	0.731	0.446	0.83
745	0.714	0.453	0.849
746	0.692	0.458	0.864
747	0.665	0.462	0.878
748	0.633	0.464	0.889
749	0.598	0.465	0.897
750	0.56	0.465	0.903
751	0.519	0.464	0.906
752	0.478	0.461	0.907
753	0.436	0.456	0.905
754	0.394	0.45	0.9
755	0.354	0.443	0.892
756	0.317	0.434	0.882
757	0.282	0.424	0.869
758	0.25	0.413	0.853
759	0.222	0.401	0.835
760	0.196	0.388	0.816
761	0.173	0.373	0.792
762	0.153	0.358	0.767
763	0.134	0.343	0.739
764	0.119	0.327	0.711
765	0.106	0.311	0.682
766	0.094	0.294	0.651
767	0.084	0.278	0.62
768	0.075	0.261	0.588
769	0.068	0.244	0.555
770	0.061	0.228	0.522
771	0.056	0.213	0.491
772	0.052	0.198	0.46
773	0.048	0.184	0.429
774	0.045	0.17	0.4
775	0.042	0.157	0.371
776	0.039	0.144	0.342
777	0.038	0.132	0.315
778	0.036	0.12	0.289
779	0.035	0.11	0.266
780	0.034	0.101	0.244
781	0.033	0.092	0.224
782	0.033	0.084	0.205
783	0.032	0.077	0.187
784	0.032	0.071	0.171
785	0.032	0.065	0.157
786	0.032	0.06	0.144
787	0.032	0.055	0.132
788	0.032	0.05	0.121
789	0.032	0.046	0.111
790	0.033	0.043	0.101
791	0.033	0.04	0.094
792	0.033	0.037	0.087
793	0.033	0.035	0.08
794	0.034	0.033	0.075
795	0.034	0.031	0.07
796	0.034	0.03	0.066
797	0.034	0.028	0.062
798	0.034	0.027	0.058
799	0.034	0.026	0.055
800	0.034	0.024	0.052
801	0.033	0.024	0.05
802	0.033	0.023	0.047
803	0.033	0.022	0.045
804	0.032	0.021	0.043
805	0.032	0.02	0.041
806	0.031	0.019	0.039
807	0.03	0.019	0.038
808	0.029	0.018	0.036
809	0.029	0.017	0.035
810	0.028	0.016	0.033
811	0.027	0.016	0.032
812	0.026	0.015	0.031
813	0.025	0.014	0.029
814	0.024	0.014	0.028
815	0.023	0.013	0.027
816	0.022	0.012	0.026
817	0.021	0.012	0.025
818	0.02	0.011	0.024
819	0.019	0.011	0.023
820	0.018	0.01	0.022
821	0.017	0.01	0.021
822	0.016	0.009	0.02
823	0.016	0.009	0.02
824	0.015	0.009	0.019
825	0.014	0.008	0.018
826	0.014	0.008	0.018
827	0.013	0.008	0.017
828	0.013	0.008	0.016
829	0.013	0.007	0.016
830	0.012	0.007	0.016
831	0.012	0.007	0.015
832	0.012	0.007	0.015
833	0.012	0.006	0.015
834	0.012	0.006	0.014
835	0.012	0.006	0.014
836	0.012	0.006	0.014
837	0.012	0.006	0.013
838	0.012	0.006	0.013
839	0.012	0.005	0.013
840	0.013	0.005	0.013
841	0.013	0.005	0.012
842	0.013	0.005	0.012
843	0.013	0.005	0.012
844	0.014	0.005	0.012
845	0.014	0.005	0.012
846	0.014	0.005	0.011
847	0.015	0.005	0.011
848	0.015	0.005	0.011
849	0.016	0.005	0.011
850	0.016	0.005	0.011
851	0.017	0.004	0.011
852	0.017	0.004	0.01
853	0.018	0.004	0.01
854	0.018	0.004	0.01
855	0.019	0.004	0.01
856	0.019	0.004	0.01
857	0.02	0.004	0.01
858	0.02	0.004	0.01
859	0.021	0.004	0.01
860	0.021	0.004	0.01
861	0.021	0.004	0.01
862	0.022	0.004	0.009
863	0.022	0.004	0.009
864	0.022	0.004	0.009
865	0.022	0.004	0.009
866	0.022	0.004	0.009
867	0.023	0.004	0.009
868	0.023	0.004	0.009
869	0.022	0.004	0.009
870	0.022	0.004	0.009
871	0.022	0.004	0.009
872	0.022	0.004	0.009
873	0.021	0.004	0.009
874	0.021	0.004	0.009
875	0.021	0.004	0.009
876	0.02	0.004	0.009
877	0.02	0.004	0.009
878	0.019	0.004	0.008
879	0.018	0.004	0.008
880	0.018	0.004	0.008
881	0.017	0.004	0.008
882	0.016	0.004	0.008
883	0.016	0.004	0.008
884	0.015	0.003	0.008
885	0.014	0.003	0.008
886	0.014	0.003	0.008
887	0.013	0.003	0.008
888	0.012	0.003	0.008
889	0.012	0.003	0.008
890	0.011	0.003	0.008
891	0.01	0.003	0.008
892	0.01	0.003	0.008
893	0.009	0.003	0.008
894	0.009	0.003	0.008
895	0.008	0.003	0.008
896	0.008	0.003	0.007
897	0.007	0.003	0.007
898	0.007	0.003	0.007
899	0.007	0.003	0.007
900	0.006	0.003	0.007
901	0.006	0.003	0.007
902	0.006	0.003	0.007
903	0.005	0.003	0.007
904	0.005	0.003	0.007
905	0.005	0.003	0.007
906	0.005	0.003	0.007
907	0.005	0.003	0.007
908	0.004	0.003	0.007
909	0.004	0.003	0.007
910	0.004	0.003	0.007
911	0.004	0.003	0.007
912	0.004	0.003	0.007
913	0.004	0.003	0.007
914	0.004	0.003	0.007
915	0.004	0.003	0.007
916	0.004	0.003	0.007
917	0.003	0.003	0.007
918	0.003	0.003	0.007
919	0.003	0.004	0.007
920	0.003	0.004	0.007
921	0.003	0.004	0.007
922	0.003	0.004	0.007
923	0.003	0.004	0.007
924	0.003	0.004	0.007
925	0.003	0.004	0.007
926	0.003	0.004	0.007
927	0.003	0.004	0.007
928	0.003	0.004	0.007
929	0.003	0.004	0.007
930	0.003	0.004	0.007
931	0.003	0.004	0.007
932	0.003	0.004	0.007
933	0.003	0.004	0.007
934	0.003	0.004	0.007
935	0.003	0.005	0.007
936	0.003	0.005	0.007
937	0.003	0.005	0.007
938	0.003	0.005	0.007
939	0.003	0.005	0.007
940	0.003	0.005	0.007
941	0.003	0.005	0.007
942	0.003	0.005	0.007
943	0.003	0.005	0.007
944	0.003	0.005	0.007
945	0.003	0.005	0.007
946	0.003	0.005	0.007
947	0.003	0.006	0.007
948	0.003	0.006	0.007
949	0.003	0.006	0.007
950	0.003	0.006	0.007
951	0.003	0.007	0.007
952	0.003	0.007	0.007
953	0.003	0.007	0.007
954	0.003	0.007	0.007
955	0.003	0.007	0.007
956	0.003	0.007	0.007
957	0.003	0.007	0.007
958	0.003	0.007	0.007
959	0.003	0.007	0.007
960	0.003	0.007	0.006
961	0.003	0.007	0.006
962	0.003	0.006	0.006
963	0.003	0.006	0.006
964	0.003	0.006	0.006
965	0.003	0.006	0.006
966	0.003	0.006	0.006
967	0.003	0.006	0.006
968	0.003	0.006	0.006
969	0.003	0.006	0.006
970	0.003	0.006	0.006
971	0.003	0.006	0.006
972	0.003	0.006	0.006
973	0.003	0.006	0.006
974	0.002	0.006	0.006
975	0.003	0.005	0.005
976	0.002	0.005	0.005
977	0.003	0.005	0.005
978	0.002	0.005	0.005
979	0.002	0.005	0.005
980	0.002	0.005	0.005
981	0.002	0.005	0.005
982	0.002	0.005	0.005
983	0.002	0.005	0.005
984	0.002	0.004	0.005
985	0.002	0.004	0.005
986	0.002	0.004	0.005
987	0.002	0.004	0.005
988	0.002	0.004	0.005
989	0.002	0.004	0.005
990	0.002	0.004	0.005
991	0.002	0.004	0.005
992	0.002	0.004	0.005
993	0.002	0.004	0.005
994	0.002	0.004	0.005
995	0.002	0.004	0.005
996	0.002	0.004	0.005
997	0.002	0.004	0.005
998	0.002	0.004	0.005
999	0.002	0.004	0.005
1000	0.002	0.004	0.005
1001	0.002	0.004	0.004
1002	0.002	0.003	0.004
1003	0.002	0.004	0.005
1004	0.002	0.003	0.004
1005	0.002	0.003	0.004
1006	0.002	0.003	0.004
1007	0.002	0.003	0.004
1008	0.002	0.003	0.004
1009	0.002	0.004	0.004
1010	0.002	0.003	0.004
1011	0.002	0.003	0.004
1012	0.002	0.003	0.004
1013	0.002	0.003	0.004
1014	0.002	0.003	0.004
1015	0.002	0.003	0.004
1016	0.002	0.003	0.004
1017	0.002	0.003	0.004
1018	0.002	0.003	0.004
1019	0.002	0.003	0.004
1020	0.002	0.004	0.004
1021	0.002	0.004	0.004
1022	0.002	0.004	0.004
1023	0.002	0.004	0.004
1024	0.002	0.004	0.004
1025	0.002	0.004	0.004
1026	0.002	0.004	0.004
1027	0.002	0.004	0.004
1028	0.002	0.004	0.004
1029	0.002	0.004	0.004
1030	0.002	0.004	0.004
1031	0.002	0.004	0.004
1032	0.002	0.004	0.004
1033	0.002	0.004	0.004
1034	0.002	0.004	0.004
1035	0.002	0.004	0.004
1036	0.002	0.004	0.004
1037	0.002	0.004	0.004
1038	0.002	0.004	0.004
1039	0.002	0.004	0.004
1040	0.002	0.004	0.004
1041	0.002	0.005	0.004
1042	0.002	0.005	0.004
1043	0.002	0.005	0.004
1044	0.002	0.005	0.004
1045	0.002	0.005	0.004
1046	0.002	0.005	0.004
1047	0.002	0.005	0.004
1048	0.002	0.005	0.004
1049	0.002	0.005	0.004
1050	0.002	0.005	0.004
1051	0.002	0.005	0.004
1052	0.002	0.005	0.004
1053	0.002	0.005	0.004
1054	0.002	0.005	0.004
1055	0.002	0.005	0.004
1056	0.002	0.005	0.005
1057	0.002	0.005	0.004
1058	0.002	0.005	0.004
1059	0.002	0.005	0.004
1060	0.002	0.005	0.004
1061	0.002	0.005	0.004
1062	0.002	0.005	0.004
1063	0.002	0.005	0.004
1064	0.002	0.006	0.004
1065	0.002	0.005	0.004
1066	0.002	0.005	0.004
1067	0.002	0.005	0.004
1068	0.002	0.005	0.004
1069	0.002	0.005	0.004
1070	0.002	0.005	0.004
1071	0.002	0.005	0.005
1072	0.002	0.005	0.005
1073	0.002	0.005	0.005
1074	0.002	0.005	0.004
1075	0.002	0.005	0.004
1076	0.002	0.005	0.005
1077	0.002	0.005	0.005
1078	0.002	0.005	0.004
1079	0.002	0.005	0.005
1080	0.002	0.005	0.005
1081	0.002	0.005	0.005
1082	0.002	0.005	0.005
1083	0.002	0.005	0.005
1084	0.002	0.005	0.005
1085	0.002	0.005	0.004
1086	0.002	0.005	0.005
1087	0.002	0.005	0.005
1088	0.002	0.005	0.005
1089	0.002	0.005	0.005
1090	0.002	0.005	0.005
1091	0.002	0.005	0.004
1092	0.002	0.005	0.005
1093	0.002	0.005	0.005
1094	0.002	0.005	0.005
1095	0.002	0.005	0.004
1096	0.002	0.005	0.005
1097	0.002	0.005	0.005
1098	0.002	0.005	0.005
1099	0.002	0.005	0.005
1100	0.002	0.005	0.004

## Sheet: Fig1b
Associated data for Fig. 1, panel b | HPLC profiles at 667 nm
	Absorbance at 667 nm (A.U., non-normalized)
Retention time (min)	Cfx. aurantiacus	Ca. Chx. allophototropha	Chl. ferrooxidans
0	0	0	0
0.011	0	0	0
0.021	0	0	0
0.032	0	0	0
0.043	0	0	0
0.053	0	0	0
0.064	0	0	0
0.075	0	0	0
0.085	0	0	0
0.096	0	0	0
0.107	0	0	0
0.117	0	0	0
0.128	0	0	0
0.139	0	0	0
0.149	26	27	38
0.16	28	58	40
0.171	22	24	73
0.181	60	59	134
0.192	91	37	176
0.203	74	39	158
0.213	80	43	215
0.224	107	76	214
0.235	157	118	206
0.245	138	72	292
0.256	219	92	290
0.267	212	119	342
0.277	229	118	422
0.288	283	105	480
0.299	311	138	503
0.309	345	157	530
0.32	381	175	564
0.331	443	185	689
0.341	533	242	720
0.352	520	183	807
0.363	552	241	884
0.373	589	305	956
0.384	632	337	1012
0.395	731	312	1177
0.405	814	310	1233
0.416	891	392	1332
0.427	971	383	1466
0.437	1050	407	1641
0.448	1098	465	1803
0.459	1194	576	1954
0.469	1300	583	2209
0.48	1439	576	2503
0.491	1570	619	2832
0.501	1754	720	3185
0.512	2000	805	3579
0.523	2140	902	3983
0.533	2429	936	3879
0.544	2765	1010	2564
0.555	3184	1077	-225
0.565	3534	1160	-3630
0.576	3702	1286	-5557
0.587	2822	1443	-4413
0.597	329	1531	-1604
0.608	-3348	1660	984
0.619	-5986	1878	2362
0.629	-5488	2030	2844
0.64	-2736	2223	2751
0.651	27	2417	2518
0.661	1904	2644	2196
0.672	2682	2971	1751
0.683	2623	3325	1458
0.693	2278	3773	1220
0.704	1890	4165	1103
0.715	1639	4235	950
0.725	1294	3252	815
0.736	1061	798	709
0.747	862	-2670	667
0.757	774	-5136	610
0.768	666	-4590	585
0.779	549	-2026	506
0.789	488	658	549
0.8	394	2505	476
0.811	411	3154	461
0.821	388	3128	415
0.832	355	2738	414
0.843	252	2477	398
0.853	273	2175	369
0.864	282	1821	356
0.875	265	1612	369
0.885	278	1368	380
0.896	288	1254	364
0.907	310	1071	387
0.917	289	929	326
0.928	280	866	363
0.939	278	835	377
0.949	287	745	356
0.96	301	723	328
0.971	281	681	330
0.981	258	622	360
0.992	233	627	337
1.003	267	593	294
1.013	276	617	256
1.024	249	586	242
1.035	258	643	273
1.045	259	620	296
1.056	254	613	226
1.067	197	582	217
1.077	183	544	254
1.088	211	542	234
1.099	187	536	205
1.109	221	509	216
1.12	213	530	205
1.131	200	583	241
1.141	196	504	201
1.152	202	518	185
1.163	176	448	165
1.173	154	458	165
1.184	176	478	128
1.195	209	464	124
1.205	192	474	148
1.216	151	491	94
1.227	193	455	120
1.237	180	462	106
1.248	167	429	61
1.259	180	394	70
1.269	136	367	80
1.28	179	430	80
1.291	167	444	53
1.301	157	384	39
1.312	130	409	0
1.323	91	384	14
1.333	73	354	9
1.344	83	389	56
1.355	76	348	-16
1.365	24	309	33
1.376	44	314	25
1.387	73	330	-32
1.397	83	332	-35
1.408	25	289	-71
1.419	62	300	0
1.429	47	287	-58
1.44	74	237	-29
1.451	61	307	-73
1.461	26	296	-77
1.472	35	252	-129
1.483	27	258	-92
1.493	16	301	-109
1.504	37	251	-133
1.515	41	225	-82
1.525	-6	243	-112
1.536	-53	223	-171
1.547	-52	257	-141
1.557	-29	251	-109
1.568	14	203	-131
1.579	-6	178	-105
1.589	-64	196	-98
1.6	-18	172	-82
1.611	-29	142	-114
1.621	-54	156	-135
1.632	-49	103	-159
1.643	-65	98	-202
1.653	-105	64	-245
1.664	-75	115	-195
1.675	-56	119	-185
1.685	-61	90	-204
1.696	-70	60	-252
1.707	-68	94	-223
1.717	-64	146	-219
1.728	-130	105	-227
1.739	-107	88	-194
1.749	-97	104	-204
1.76	-153	68	-241
1.771	-147	63	-231
1.781	-100	55	-204
1.792	-167	53	-232
1.803	-112	37	-238
1.813	-85	95	-253
1.824	-95	33	-219
1.835	-141	28	-246
1.845	-124	61	-244
1.856	-113	51	-257
1.867	-73	98	-275
1.877	-102	-34	-256
1.888	-108	21	-230
1.899	-160	-27	-250
1.909	-130	-10	-301
1.92	-117	33	-334
1.931	-81	28	-327
1.941	-137	-2	-313
1.952	-88	16	-278
1.963	-113	5	-209
1.973	-109	18	-256
1.984	-129	11	-303
1.995	-123	-2	-246
2.005	-123	-28	-251
2.016	-125	-16	-272
2.027	-168	1	-235
2.037	-179	-4	-205
2.048	-115	-52	-235
2.059	-112	-55	-300
2.069	-159	-42	-282
2.08	-156	-39	-241
2.091	-173	-65	-272
2.101	-176	-33	-316
2.112	-145	-4	-305
2.123	-164	30	-279
2.133	-146	-5	-274
2.144	-147	-18	-269
2.155	-177	-83	-278
2.165	-185	-69	-255
2.176	-186	-57	-265
2.187	-203	-57	-278
2.197	-214	-40	-316
2.208	-219	-31	-292
2.219	-159	-27	-290
2.229	-147	-30	-267
2.24	-171	-23	-284
2.251	-162	-42	-299
2.261	-210	-33	-301
2.272	-162	-80	-302
2.283	-145	-102	-286
2.293	-151	-67	-260
2.304	-174	-97	-217
2.315	-159	-70	-257
2.325	-134	-37	-209
2.336	-123	-74	-254
2.347	-154	-39	-263
2.357	-101	-7	-272
2.368	-126	9	-281
2.379	-118	-8	-237
2.389	-134	-15	-299
2.4	-210	31	-237
2.411	-150	-62	-225
2.421	-143	-25	-284
2.432	-176	-62	-262
2.443	-159	-39	-304
2.453	-166	-40	-253
2.464	-150	-47	-323
2.475	-153	-53	-308
2.485	-152	-49	-332
2.496	-124	-26	-305
2.507	-159	27	-324
2.517	-162	-6	-306
2.528	-155	36	-314
2.539	-157	-11	-254
2.549	-165	9	-282
2.56	-129	6	-264
2.571	-131	20	-246
2.581	-169	11	-256
2.592	-163	-3	-292
2.603	-111	-53	-292
2.613	-153	-107	-311
2.624	-157	-35	-288
2.635	-120	-18	-312
2.645	-62	-14	-272
2.656	-144	67	-286
2.667	-163	-47	-261
2.677	-230	-35	-307
2.688	-141	-55	-361
2.699	-169	-52	-351
2.709	-181	-55	-312
2.72	-122	-56	-319
2.731	-121	-34	-275
2.741	-107	35	-230
2.752	-103	0	-259
2.763	-73	-7	-255
2.773	-139	5	-258
2.784	-136	1	-296
2.795	-116	-49	-306
2.805	-144	4	-327
2.816	-140	64	-300
2.827	-143	-12	-230
2.837	-127	35	-269
2.848	-129	21	-276
2.859	-142	-27	-282
2.869	-130	2	-266
2.88	-96	1	-306
2.891	-145	20	-317
2.901	-105	31	-312
2.912	-61	-2	-281
2.923	-87	-22	-219
2.933	-56	-7	-294
2.944	-99	5	-305
2.955	-95	69	-222
2.965	-89	74	-224
2.976	-78	63	-278
2.987	-87	78	-251
2.997	-64	83	-194
3.008	-108	86	-256
3.019	-136	66	-188
3.029	-116	46	-182
3.04	-56	82	-190
3.051	-38	24	-163
3.061	28	85	-178
3.072	-18	133	-178
3.083	-23	51	-168
3.093	-36	33	-211
3.104	-21	27	-221
3.115	-46	42	-211
3.125	-40	44	-269
3.136	-67	37	-254
3.147	-81	79	-301
3.157	-124	-29	-260
3.168	-118	30	-225
3.179	-124	16	-277
3.189	-128	79	-219
3.2	-138	80	-314
3.211	-104	41	-262
3.221	-27	29	-257
3.232	-59	51	-224
3.243	-52	75	-267
3.253	-26	116	-314
3.264	-47	98	-266
3.275	-22	78	-280
3.285	-26	54	-311
3.296	-41	12	-298
3.307	113	49	-229
3.317	317	-5	-236
3.328	402	44	-260
3.339	432	25	-246
3.349	409	103	-285
3.36	334	43	-274
3.371	317	37	-235
3.381	223	53	-238
3.392	167	33	-254
3.403	97	35	-280
3.413	85	37	-279
3.424	100	73	-309
3.435	51	51	-295
3.445	53	85	-245
3.456	-3	126	-320
3.467	47	60	-325
3.477	13	8	-298
3.488	19	-21	-284
3.499	-48	15	-321
3.509	-9	7	-346
3.52	-57	-55	-364
3.531	-72	-21	-403
3.541	-130	-21	-367
3.552	-170	-88	-349
3.563	-122	-56	-360
3.573	-116	-46	-370
3.584	-93	-47	-383
3.595	-136	-9	-407
3.605	-129	27	-352
3.616	-137	5	-374
3.627	-145	-5	-321
3.637	-114	-38	-319
3.648	-110	42	-324
3.659	-94	127	-359
3.669	-62	170	-411
3.68	-85	186	-391
3.691	-30	132	-404
3.701	-57	92	-406
3.712	-49	72	-446
3.723	-32	18	-499
3.733	-60	-10	-472
3.744	-74	-51	-538
3.755	-221	-84	-515
3.765	-163	-153	-456
3.776	-210	-165	-370
3.787	-283	-103	-392
3.797	-271	-97	-371
3.808	-303	-106	-443
3.819	-291	-134	-472
3.829	-265	-79	-459
3.84	-251	-86	-432
3.851	-270	-147	-424
3.861	-237	-109	-470
3.872	-213	-157	-438
3.883	-188	-123	-446
3.893	-177	-105	-434
3.904	-198	-128	-404
3.915	-220	-108	-424
3.925	-254	-132	-404
3.936	-258	-131	-411
3.947	-283	-147	-390
3.957	-349	-149	-348
3.968	-391	-142	-365
3.979	-387	-206	-405
3.989	-357	-209	-376
4	-330	-197	-393
4.011	-330	-258	-439
4.021	-310	-180	-447
4.032	-179	-215	-359
4.043	41	-146	-310
4.053	313	163	-298
4.064	525	375	-159
4.075	681	307	226
4.085	581	176	360
4.096	519	-10	377
4.107	308	-218	111
4.117	52	-442	-239
4.128	-313	-623	-363
4.139	-530	-770	-529
4.149	-645	-908	-812
4.16	-733	-1026	-1107
4.171	-743	-1076	-1316
4.181	-758	-1048	-1352
4.192	-640	-884	-1294
4.203	-529	-669	-1136
4.213	-466	-490	-1026
4.224	-450	-315	-844
4.235	-388	-153	-534
4.245	-226	-57	-182
4.256	-144	73	120
4.267	68	212	352
4.277	83	269	618
4.288	171	369	848
4.299	100	415	1219
4.309	172	536	1410
4.32	177	508	1444
4.331	210	544	1419
4.341	278	602	1362
4.352	487	648	1332
4.363	576	673	1266
4.373	698	674	1285
4.384	870	717	1217
4.395	953	826	1108
4.405	951	881	1051
4.416	783	883	1029
4.427	618	864	969
4.437	436	829	733
4.448	57	630	422
4.459	-496	486	203
4.469	-1061	244	-20
4.48	-1721	26	-238
4.491	-2109	-411	-671
4.501	-1540	-768	-977
4.512	-662	-973	-1214
4.523	78	-1065	-931
4.533	623	-1124	99
4.544	1018	27	1597
4.555	1186	1957	4071
4.565	1206	4065	7545
4.576	1114	5324	10408
4.587	993	5801	11314
4.597	878	5365	10396
4.608	718	4688	8837
4.619	589	3941	7084
4.629	408	3291	5690
4.64	292	2716	4418
4.651	223	2192	3471
4.661	226	1817	2682
4.672	183	1459	2076
4.683	129	1229	1574
4.693	92	1011	1151
4.704	79	788	852
4.715	123	702	615
4.725	60	593	481
4.736	6	572	333
4.747	41	468	228
4.757	-8	479	147
4.768	8	382	100
4.779	-53	348	76
4.789	-42	340	49
4.8	-44	369	-17
4.811	-46	339	-15
4.821	-46	307	-13
4.832	-41	333	-65
4.843	-38	342	-76
4.853	16	311	-75
4.864	-19	290	-67
4.875	-57	304	-118
4.885	-50	267	-119
4.896	-49	292	-183
4.907	-39	309	-200
4.917	-18	282	-176
4.928	-22	286	-193
4.939	-35	269	-154
4.949	-50	273	-140
4.96	-14	240	-109
4.971	-21	257	-172
4.981	9	183	-150
4.992	-10	225	-175
5.003	-11	218	-186
5.013	-19	257	-130
5.024	-16	204	-124
5.035	-54	209	-137
5.045	-34	173	-127
5.056	30	219	-162
5.067	-38	180	-178
5.077	-66	98	-169
5.088	-17	154	-168
5.099	-56	195	-173
5.109	-17	142	-231
5.12	-26	195	-234
5.131	-19	175	-279
5.141	10	153	-207
5.152	-26	219	-204
5.163	-37	185	-209
5.173	-38	176	-211
5.184	4	126	-234
5.195	-75	118	-198
5.205	-80	112	-212
5.216	-39	110	-201
5.227	-35	143	-234
5.237	35	130	-191
5.248	-24	152	-251
5.259	-64	136	-309
5.269	15	115	-324
5.28	-21	173	-293
5.291	-8	145	-265
5.301	-36	158	-271
5.312	-20	181	-295
5.323	34	190	-293
5.333	37	124	-256
5.344	14	166	-319
5.355	36	146	-255
5.365	20	136	-261
5.376	4	166	-294
5.387	-21	205	-288
5.397	1	213	-295
5.408	-44	191	-298
5.419	-40	213	-349
5.429	19	199	-319
5.44	-7	219	-313
5.451	19	239	-262
5.461	-8	276	-274
5.472	19	249	-248
5.483	-12	206	-228
5.493	-15	201	-241
5.504	-4	235	-265
5.515	-5	247	-292
5.525	13	228	-273
5.536	-16	228	-273
5.547	2	184	-258
5.557	-51	169	-240
5.568	-42	228	-219
5.579	-11	263	-220
5.589	-12	234	-265
5.6	-22	218	-235
5.611	-8	216	-198
5.621	27	214	-202
5.632	6	232	-195
5.643	-41	210	-192
5.653	10	192	-185
5.664	21	179	-173
5.675	31	215	-196
5.685	-11	241	-127
5.696	-37	193	-147
5.707	52	188	-141
5.717	11	137	-112
5.728	52	181	-119
5.739	-21	180	-146
5.749	59	131	-160
5.76	-17	128	-165
5.771	3	109	-189
5.781	-23	122	-211
5.792	-14	156	-230
5.803	-11	177	-239
5.813	-38	217	-222
5.824	-71	166	-210
5.835	-29	186	-187
5.845	-70	104	-235
5.856	-46	98	-254
5.867	28	83	-240
5.877	47	150	-265
5.888	-31	158	-263
5.899	-28	146	-236
5.909	-26	141	-207
5.92	-2	116	-240
5.931	-34	130	-251
5.941	-39	138	-195
5.952	-71	144	-244
5.963	-49	154	-319
5.973	11	185	-287
5.984	-57	196	-321
5.995	-79	167	-304
6.005	-48	165	-310
6.016	-80	174	-312
6.027	-54	113	-345
6.037	-36	123	-304
6.048	-53	121	-310
6.059	-24	185	-324
6.069	-42	177	-323
6.08	-75	143	-253
6.091	-85	131	-340
6.101	-72	151	-364
6.112	-58	187	-351
6.123	-80	141	-397
6.133	-92	142	-398
6.144	-51	127	-378
6.155	-57	127	-337
6.165	-59	141	-371
6.176	-50	163	-337
6.187	-74	193	-354
6.197	-107	175	-362
6.208	-36	190	-378
6.219	-24	193	-348
6.229	9	168	-370
6.24	20	193	-374
6.251	-12	178	-355
6.261	-8	180	-368
6.272	20	175	-373
6.283	25	176	-402
6.293	-6	192	-362
6.304	-1	190	-366
6.315	8	174	-389
6.325	61	190	-392
6.336	38	132	-446
6.347	22	191	-378
6.357	-1	213	-335
6.368	12	149	-367
6.379	-14	130	-371
6.389	-34	183	-408
6.4	41	153	-428
6.411	42	187	-334
6.421	22	198	-324
6.432	-10	176	-346
6.443	-12	238	-374
6.453	7	175	-431
6.464	-109	134	-442
6.475	-75	178	-437
6.485	-37	184	-396
6.496	-58	186	-385
6.507	-71	213	-414
6.517	-57	178	-391
6.528	-52	153	-381
6.539	-33	171	-378
6.549	-23	145	-363
6.56	20	179	-441
6.571	16	149	-409
6.581	14	156	-415
6.592	30	175	-420
6.603	-24	138	-429
6.613	-48	191	-455
6.624	-69	187	-455
6.635	-41	154	-457
6.645	-29	122	-453
6.656	-54	128	-451
6.667	-31	78	-412
6.677	-15	138	-472
6.688	-16	109	-452
6.699	-64	157	-454
6.709	-13	121	-482
6.72	5	148	-481
6.731	-34	117	-482
6.741	31	95	-500
6.752	84	93	-496
6.763	89	89	-453
6.773	133	80	-456
6.784	170	62	-499
6.795	173	125	-540
6.805	139	146	-494
6.816	121	116	-443
6.827	139	143	-467
6.837	168	97	-466
6.848	120	119	-437
6.859	131	75	-470
6.869	136	132	-451
6.88	95	96	-457
6.891	78	128	-478
6.901	45	133	-441
6.912	88	156	-428
6.923	-11	132	-435
6.933	-28	125	-440
6.944	-23	141	-429
6.955	6	141	-469
6.965	-72	156	-510
6.976	-35	137	-502
6.987	-2	88	-448
6.997	-56	90	-390
7.008	-46	131	-434
7.019	146	87	-468
7.029	202	131	-439
7.04	277	112	-441
7.051	366	92	-464
7.061	463	59	-485
7.072	600	86	-474
7.083	755	149	-461
7.093	842	165	-490
7.104	998	140	-476
7.115	1167	151	-526
7.125	1252	141	-591
7.136	1378	114	-538
7.147	1542	99	-458
7.157	1610	109	-473
7.168	1670	83	-499
7.179	1673	117	-524
7.189	1731	160	-530
7.2	1722	152	-496
7.211	1686	101	-504
7.221	1614	137	-466
7.232	1528	166	-528
7.243	1485	170	-526
7.253	1345	116	-548
7.264	1253	128	-507
7.275	1123	144	-495
7.285	983	111	-547
7.296	879	136	-576
7.307	737	79	-546
7.317	614	101	-493
7.328	488	140	-570
7.339	413	163	-538
7.349	337	209	-534
7.36	251	203	-517
7.371	216	145	-550
7.381	194	168	-573
7.392	81	150	-601
7.403	53	138	-545
7.413	123	112	-543
7.424	110	111	-538
7.435	57	99	-569
7.445	-19	79	-544
7.456	-20	103	-523
7.467	-22	137	-522
7.477	31	120	-503
7.488	66	166	-515
7.499	10	100	-534
7.509	50	123	-506
7.52	5	136	-455
7.531	43	173	-480
7.541	-46	109	-530
7.552	-56	78	-553
7.563	-20	74	-553
7.573	20	85	-535
7.584	2	104	-516
7.595	-27	97	-531
7.605	20	106	-571
7.616	17	94	-606
7.627	45	119	-627
7.637	46	184	-584
7.648	-1	170	-566
7.659	40	144	-547
7.669	147	118	-548
7.68	260	98	-571
7.691	365	153	-537
7.701	510	153	-539
7.712	736	149	-512
7.723	884	111	-545
7.733	1123	126	-573
7.744	1332	183	-552
7.755	1601	126	-590
7.765	1788	121	-581
7.776	2041	106	-528
7.787	2162	138	-547
7.797	2368	144	-596
7.808	2456	134	-603
7.819	2455	110	-570
7.829	2460	138	-535
7.84	2396	115	-519
7.851	2303	176	-546
7.861	2191	133	-564
7.872	2010	76	-564
7.883	1818	120	-550
7.893	1561	113	-545
7.904	1400	127	-549
7.915	1160	132	-548
7.925	1011	98	-547
7.936	910	175	-604
7.947	742	146	-624
7.957	618	119	-570
7.968	506	54	-588
7.979	381	62	-574
7.989	307	84	-540
8	226	81	-537
8.011	142	95	-571
8.021	65	147	-628
8.032	37	119	-615
8.043	59	126	-623
8.053	21	130	-594
8.064	-24	152	-582
8.075	-43	139	-557
8.085	-77	96	-606
8.096	-92	90	-593
8.107	-101	111	-565
8.117	-107	155	-565
8.128	-89	135	-562
8.139	-79	99	-559
8.149	-57	103	-576
8.16	-86	100	-588
8.171	-103	75	-586
8.181	-93	122	-617
8.192	-112	108	-594
8.203	-91	100	-625
8.213	-86	167	-580
8.224	-68	179	-580
8.235	-71	104	-589
8.245	-65	49	-585
8.256	-49	108	-573
8.267	16	123	-588
8.277	0	142	-593
8.288	93	137	-593
8.299	141	161	-599
8.309	189	117	-539
8.32	277	108	-548
8.331	356	133	-569
8.341	438	113	-592
8.352	597	99	-541
8.363	694	132	-534
8.373	815	122	-529
8.384	943	121	-556
8.395	1022	157	-566
8.405	1119	168	-611
8.416	1167	150	-611
8.427	1263	107	-616
8.437	1269	133	-582
8.448	1311	116	-588
8.459	1327	114	-603
8.469	1238	104	-580
8.48	1217	151	-602
8.491	1157	137	-590
8.501	1038	93	-624
8.512	984	67	-604
8.523	876	102	-612
8.533	786	166	-581
8.544	670	173	-585
8.555	565	154	-563
8.565	457	145	-557
8.576	393	135	-582
8.587	297	111	-594
8.597	264	205	-563
8.608	155	210	-574
8.619	128	196	-591
8.629	106	180	-607
8.64	87	164	-566
8.651	97	155	-544
8.661	49	170	-531
8.672	3	216	-606
8.683	-1	136	-595
8.693	-5	109	-593
8.704	3	115	-585
8.715	-36	173	-592
8.725	-40	147	-633
8.736	-11	167	-651
8.747	1	196	-579
8.757	-29	175	-584
8.768	-23	135	-599
8.779	-69	220	-569
8.789	-61	196	-586
8.8	-104	251	-593
8.811	-58	212	-595
8.821	-82	309	-616
8.832	-38	345	-565
8.843	-59	366	-621
8.853	-131	387	-564
8.864	-97	467	-609
8.875	-90	433	-588
8.885	-89	475	-632
8.896	-109	466	-650
8.907	-102	465	-682
8.917	-86	501	-699
8.928	-77	530	-657
8.939	-88	517	-626
8.949	-85	522	-687
8.96	-58	553	-612
8.971	-129	521	-654
8.981	-128	500	-653
8.992	-184	470	-620
9.003	-157	554	-654
9.013	-135	530	-617
9.024	-122	483	-612
9.035	-157	447	-589
9.045	-169	369	-653
9.056	-134	367	-653
9.067	-136	328	-650
9.077	-178	325	-632
9.088	-181	281	-612
9.099	-177	273	-568
9.109	-117	257	-621
9.12	-110	197	-632
9.131	-131	189	-632
9.141	-70	173	-595
9.152	-49	124	-611
9.163	-81	164	-609
9.173	-83	197	-587
9.184	-39	169	-629
9.195	-48	139	-620
9.205	-23	136	-609
9.216	-58	153	-592
9.227	22	165	-628
9.237	15	165	-574
9.248	-46	134	-616
9.259	-65	118	-630
9.269	-8	101	-632
9.28	8	83	-627
9.291	24	97	-649
9.301	28	94	-643
9.312	32	136	-621
9.323	0	88	-594
9.333	-47	173	-663
9.344	-64	128	-621
9.355	-45	90	-622
9.365	-36	118	-632
9.376	-67	127	-680
9.387	-109	149	-667
9.397	-78	99	-672
9.408	-59	110	-678
9.419	-108	179	-638
9.429	-70	172	-641
9.44	-111	189	-655
9.451	-170	103	-644
9.461	-173	142	-674
9.472	-187	127	-699
9.483	-183	120	-703
9.493	-177	131	-716
9.504	-149	149	-674
9.515	-191	162	-652
9.525	-144	184	-660
9.536	-137	221	-685
9.547	-105	207	-672
9.557	-100	185	-652
9.568	-111	152	-667
9.579	-117	134	-683
9.589	-142	159	-700
9.6	-134	174	-688
9.611	-151	154	-705
9.621	-122	111	-711
9.632	-136	189	-712
9.643	-87	124	-702
9.653	-96	122	-667
9.664	-56	148	-685
9.675	-36	139	-700
9.685	-4	166	-654
9.696	-23	162	-648
9.707	33	166	-706
9.717	64	176	-719
9.728	96	188	-758
9.739	134	163	-716
9.749	142	168	-705
9.76	152	181	-700
9.771	131	181	-737
9.781	142	179	-742
9.792	227	208	-715
9.803	226	195	-697
9.813	269	181	-651
9.824	239	185	-621
9.835	245	127	-670
9.845	220	128	-703
9.856	198	143	-720
9.867	160	158	-712
9.877	82	178	-713
9.888	95	193	-709
9.899	109	204	-732
9.909	145	155	-746
9.92	90	167	-710
9.931	50	180	-696
9.941	32	170	-768
9.952	-20	191	-701
9.963	-61	187	-736
9.973	-95	198	-718
9.984	-40	197	-782
9.995	-80	168	-757
10.005	-68	153	-746
10.016	-95	175	-790
10.027	-31	180	-827
10.037	-86	157	-777
10.048	-104	176	-786
10.059	-94	175	-779
10.069	-67	194	-759
10.08	-72	243	-781
10.091	-32	238	-714
10.101	-8	167	-771
10.112	-65	249	-736
10.123	-116	229	-784
10.133	-147	241	-741
10.144	-100	223	-791
10.155	-122	276	-808
10.165	-118	326	-818
10.176	-48	292	-780
10.187	-69	326	-798
10.197	-81	390	-778
10.208	-171	412	-751
10.219	-179	439	-779
10.229	-139	469	-817
10.24	-108	493	-808
10.251	-100	476	-768
10.261	-112	451	-704
10.272	-127	484	-736
10.283	-67	488	-768
10.293	-116	516	-759
10.304	-107	553	-752
10.315	-91	496	-782
10.325	-130	520	-807
10.336	-100	472	-792
10.347	-124	463	-761
10.357	-157	480	-773
10.368	-158	455	-805
10.379	-187	446	-778
10.389	-176	427	-771
10.4	-146	470	-730
10.411	-151	345	-769
10.421	-131	289	-794
10.432	-182	309	-785
10.443	-184	291	-782
10.453	-201	271	-751
10.464	-173	265	-772
10.475	-135	212	-855
10.485	-113	180	-834
10.496	-122	151	-787
10.507	-103	160	-774
10.517	-67	201	-773
10.528	-96	179	-747
10.539	-77	197	-716
10.549	-122	206	-738
10.56	-118	184	-766
10.571	-124	197	-795
10.581	-127	151	-782
10.592	-167	131	-808
10.603	-149	112	-787
10.613	-207	108	-857
10.624	-170	143	-835
10.635	-155	128	-838
10.645	-118	110	-868
10.656	-184	119	-815
10.667	-140	142	-846
10.677	-129	137	-788
10.688	-169	184	-789
10.699	-138	144	-775
10.709	-194	117	-860
10.72	-168	167	-782
10.731	-187	165	-784
10.741	-178	136	-782
10.752	-212	156	-804
10.763	-108	146	-799
10.773	-111	138	-789
10.784	-137	113	-748
10.795	-154	157	-778
10.805	-165	172	-804
10.816	-179	142	-769
10.827	-144	142	-810
10.837	-234	184	-777
10.848	-203	189	-786
10.859	-148	201	-818
10.869	-156	169	-874
10.88	-171	189	-812
10.891	-153	219	-798
10.901	-131	287	-824
10.912	-124	276	-819
10.923	-133	216	-823
10.933	-137	249	-844
10.944	-144	221	-807
10.955	-178	210	-825
10.965	-162	215	-839
10.976	-161	242	-870
10.987	-216	227	-876
10.997	-163	253	-836
11.008	-149	234	-833
11.019	-127	181	-806
11.029	-164	205	-822
11.04	-167	164	-809
11.051	-179	172	-781
11.061	-187	161	-800
11.072	-200	158	-807
11.083	-153	150	-855
11.093	-112	168	-805
11.104	-154	150	-825
11.115	-139	132	-872
11.125	-145	148	-875
11.136	-132	133	-865
11.147	-205	190	-847
11.157	-205	205	-834
11.168	-164	141	-836
11.179	-173	173	-880
11.189	-175	173	-838
11.2	-194	148	-868
11.211	-176	218	-882
11.221	-171	142	-869
11.232	-184	172	-864
11.243	-171	191	-830
11.253	-204	168	-829
11.264	-173	202	-836
11.275	-130	171	-825
11.285	-141	139	-824
11.296	-155	118	-832
11.307	-189	201	-815
11.317	-175	225	-860
11.328	-182	174	-812
11.339	-142	143	-804
11.349	-123	205	-821
11.36	-177	197	-820
11.371	-164	135	-816
11.381	-175	159	-853
11.392	-130	119	-846
11.403	-181	167	-867
11.413	-148	192	-869
11.424	-160	200	-851
11.435	-145	225	-862
11.445	-174	195	-811
11.456	-189	143	-813
11.467	-181	187	-827
11.477	-136	155	-857
11.488	-111	125	-922
11.499	-158	119	-863
11.509	-91	180	-859
11.52	-142	192	-847
11.531	-133	186	-830
11.541	-120	178	-812
11.552	-129	214	-823
11.563	-57	260	-859
11.573	-39	199	-842
11.584	-49	146	-866
11.595	-132	190	-821
11.605	-87	152	-826
11.616	-75	108	-825
11.627	-79	167	-853
11.637	-137	184	-828
11.648	-67	216	-816
11.659	-105	181	-886
11.669	-79	187	-932
11.68	-152	149	-885
11.691	-141	149	-850
11.701	-151	205	-856
11.712	-129	194	-943
11.723	-133	146	-931
11.733	-139	152	-927
11.744	-121	185	-872
11.755	-162	195	-878
11.765	-136	164	-829
11.776	-104	156	-841
11.787	-98	166	-878
11.797	-118	185	-899
11.808	-158	162	-916
11.819	-108	157	-881
11.829	-96	195	-875
11.84	-136	196	-865
11.851	-87	151	-922
11.861	-91	158	-924
11.872	-78	197	-882
11.883	-136	221	-936
11.893	-163	182	-951
11.904	-71	204	-900
11.915	-98	205	-906
11.925	-66	179	-925
11.936	-69	220	-919
11.947	-38	168	-920
11.957	-74	156	-919
11.968	-76	157	-955
11.979	-76	184	-948
11.989	-62	164	-899
12	-70	145	-900
12.011	-96	130	-860
12.021	-105	115	-904
12.032	-106	151	-944
12.043	-89	144	-877
12.053	-85	156	-909
12.064	-120	175	-886
12.075	-82	157	-957
12.085	-87	163	-875
12.096	-73	142	-897
12.107	-60	147	-886
12.117	-123	233	-860
12.128	-148	218	-872
12.139	-136	241	-850
12.149	-106	231	-887
12.16	-130	198	-866
12.171	-175	262	-928
12.181	-149	202	-911
12.192	-103	199	-859
12.203	-91	204	-893
12.213	-89	177	-851
12.224	-109	183	-897
12.235	-150	175	-920
12.245	-90	148	-899
12.256	-126	131	-870
12.267	-178	181	-842
12.277	-169	214	-870
12.288	-156	182	-889
12.299	-180	134	-906
12.309	-204	173	-927
12.32	-128	166	-868
12.331	-121	151	-934
12.341	-123	133	-957
12.352	-192	200	-925
12.363	-131	161	-896
12.373	-141	165	-881
12.384	-100	160	-948
12.395	-125	150	-960
12.405	-125	166	-958
12.416	-123	151	-913
12.427	-159	203	-1003
12.437	-120	186	-957
12.448	-69	216	-925
12.459	-23	167	-855
12.469	10	154	-897
12.48	127	168	-914
12.491	230	198	-917
12.501	347	202	-944
12.512	565	214	-920
12.523	816	233	-948
12.533	1143	212	-918
12.544	1454	152	-919
12.555	1906	146	-869
12.565	2407	207	-920
12.576	3016	215	-902
12.587	3752	226	-943
12.597	4504	248	-933
12.608	5293	180	-914
12.619	6134	132	-908
12.629	7003	181	-940
12.64	7887	190	-934
12.651	8698	144	-930
12.661	9384	150	-918
12.672	10130	202	-889
12.683	10701	203	-936
12.693	11136	160	-953
12.704	11386	171	-953
12.715	11571	124	-957
12.725	11598	154	-953
12.736	11428	145	-917
12.747	11179	149	-886
12.757	10773	148	-871
12.768	10389	183	-940
12.779	9808	193	-891
12.789	9267	192	-888
12.8	8637	163	-980
12.811	8002	196	-1011
12.821	7335	155	-973
12.832	6709	147	-935
12.843	5989	154	-950
12.853	5364	192	-972
12.864	4795	154	-931
12.875	4250	159	-923
12.885	3745	168	-915
12.896	3270	199	-946
12.907	2788	211	-940
12.917	2444	196	-970
12.928	2076	212	-965
12.939	1789	195	-960
12.949	1507	161	-892
12.96	1280	202	-917
12.971	1064	176	-937
12.981	843	175	-977
12.992	708	207	-983
13.003	625	186	-1036
13.013	511	183	-1015
13.024	401	195	-983
13.035	321	160	-957
13.045	231	154	-994
13.056	133	232	-944
13.067	149	207	-997
13.077	94	223	-994
13.088	82	239	-994
13.099	35	237	-1006
13.109	10	229	-1043
13.12	-3	211	-1035
13.131	-52	228	-1015
13.141	-43	207	-1002
13.152	-36	213	-1043
13.163	-40	199	-990
13.173	-95	185	-1013
13.184	-104	170	-979
13.195	-107	187	-999
13.205	-140	208	-971
13.216	-132	219	-974
13.227	-64	207	-968
13.237	-61	223	-972
13.248	-49	235	-978
13.259	-69	206	-1015
13.269	-87	180	-981
13.28	-79	187	-1025
13.291	-11	215	-1026
13.301	45	271	-1022
13.312	29	281	-1025
13.323	46	293	-1004
13.333	54	245	-995
13.344	134	241	-1013
13.355	170	160	-1015
13.365	147	206	-1027
13.376	181	224	-1038
13.387	217	214	-977
13.397	301	243	-999
13.408	361	155	-1018
13.419	432	177	-1013
13.429	609	227	-1038
13.44	650	219	-1048
13.451	755	202	-1027
13.461	891	168	-1039
13.472	1011	198	-1037
13.483	1109	178	-981
13.493	1271	213	-961
13.504	1386	236	-998
13.515	1471	242	-997
13.525	1627	207	-1004
13.536	1702	250	-1019
13.547	1787	287	-1047
13.557	1907	228	-1013
13.568	1971	232	-971
13.579	2105	187	-974
13.589	2200	224	-980
13.6	2377	249	-1006
13.611	2546	166	-992
13.621	2770	172	-978
13.632	3001	219	-957
13.643	3280	223	-1027
13.653	3681	248	-940
13.664	4163	176	-945
13.675	4733	181	-967
13.685	5287	200	-1006
13.696	5936	235	-1004
13.707	6612	211	-1003
13.717	7285	177	-1014
13.728	7933	239	-1036
13.739	8562	198	-1034
13.749	9122	214	-1026
13.76	9693	224	-1036
13.771	10081	273	-1008
13.781	10400	254	-1044
13.792	10554	294	-1031
13.803	10650	202	-1048
13.813	10610	197	-1049
13.824	10439	261	-987
13.835	10201	247	-965
13.845	9901	220	-994
13.856	9473	182	-1034
13.867	8939	171	-1017
13.877	8432	235	-994
13.888	7846	220	-1070
13.899	7248	201	-1025
13.909	6644	227	-1024
13.92	6014	269	-1022
13.931	5444	249	-982
13.941	4848	230	-997
13.952	4333	252	-964
13.963	3827	301	-1034
13.973	3376	294	-1020
13.984	2903	228	-1008
13.995	2505	220	-1000
14.005	2181	242	-1013
14.016	1855	224	-989
14.027	1586	231	-1011
14.037	1408	269	-1042
14.048	1133	257	-1066
14.059	975	255	-1037
14.069	890	246	-1017
14.08	791	234	-1027
14.091	584	235	-1045
14.101	489	195	-1027
14.112	394	218	-1039
14.123	378	195	-1033
14.133	326	246	-1067
14.144	340	323	-1060
14.155	252	332	-1038
14.165	196	283	-1070
14.176	186	271	-1013
14.187	213	280	-991
14.197	141	286	-1044
14.208	80	248	-1114
14.219	65	248	-1077
14.229	89	179	-1004
14.24	32	225	-1058
14.251	48	218	-1035
14.261	38	288	-987
14.272	13	269	-973
14.283	-46	249	-1042
14.293	-18	175	-1019
14.304	-67	233	-944
14.315	-74	219	-1004
14.325	-58	245	-917
14.336	-37	252	-914
14.347	-50	266	-908
14.357	-47	284	-852
14.368	-65	255	-903
14.379	-57	265	-870
14.389	-71	247	-909
14.4	-93	199	-872
14.411	-32	192	-812
14.421	-84	218	-864
14.432	-103	198	-853
14.443	-131	229	-912
14.453	-119	232	-912
14.464	-82	201	-904
14.475	-108	191	-923
14.485	-77	167	-956
14.496	-53	227	-953
14.507	-67	197	-972
14.517	-98	235	-946
14.528	-104	220	-945
14.539	-80	241	-1036
14.549	-85	244	-944
14.56	-116	258	-982
14.571	-32	248	-1018
14.581	-64	221	-1054
14.592	-62	294	-1015
14.603	-93	247	-1038
14.613	-77	245	-999
14.624	-45	204	-1002
14.635	-6	238	-1056
14.645	-53	270	-1086
14.656	-45	260	-1073
14.667	-86	251	-1063
14.677	-84	180	-1049
14.688	-96	253	-1071
14.699	-21	296	-1066
14.709	-40	299	-1065
14.72	-41	223	-1032
14.731	-41	235	-1115
14.741	-68	207	-1180
14.752	-50	289	-1140
14.763	-26	235	-1180
14.773	-13	252	-1129
14.784	-77	212	-1092
14.795	-104	233	-1070
14.805	-79	274	-1094
14.816	-84	252	-1097
14.827	-81	239	-1142
14.837	-91	254	-1098
14.848	-67	245	-1098
14.859	-76	238	-1105
14.869	-71	245	-1094
14.88	-46	226	-1055
14.891	-41	242	-1057
14.901	-23	236	-1062
14.912	-40	209	-1087
14.923	-93	219	-1116
14.933	-20	252	-1118
14.944	-38	226	-1139
14.955	28	253	-1144
14.965	-16	304	-1157
14.976	-68	201	-1172
14.987	-55	248	-1184
14.997	-4	289	-1188
15.008	-57	257	-1160
15.019	12	256	-1140
15.029	-24	244	-1125
15.04	-33	226	-1112
15.051	-27	242	-1091
15.061	7	223	-1084
15.072	-44	226	-1131
15.083	4	240	-1113
15.093	5	200	-1091
15.104	-12	227	-1127
15.115	29	234	-1116
15.125	-57	222	-1078
15.136	17	203	-1129
15.147	23	224	-1106
15.157	-45	184	-1094
15.168	3	212	-1098
15.179	-9	245	-1108
15.189	-41	259	-1081
15.2	-36	277	-1101
15.211	-45	260	-1120
15.221	-34	267	-1121
15.232	-45	269	-1106
15.243	-19	230	-1151
15.253	-12	237	-1192
15.264	-18	238	-1171
15.275	-92	178	-1218
15.285	-69	223	-1167
15.296	-68	195	-1127
15.307	-23	212	-1135
15.317	-26	201	-1133
15.328	-20	239	-1174
15.339	-61	242	-1175
15.349	-10	249	-1184
15.36	-34	241	-1216
15.371	1	200	-1222
15.381	-12	247	-1195
15.392	5	275	-1178
15.403	-52	294	-1147
15.413	-13	249	-1199
15.424	5	240	-1215
15.435	-2	246	-1105
15.445	-36	224	-1123
15.456	-12	233	-1138
15.467	-66	232	-1177
15.477	-46	235	-1174
15.488	-68	236	-1177
15.499	-83	266	-1157
15.509	-84	287	-1194
15.52	-97	273	-1228
15.531	-67	275	-1192
15.541	-71	224	-1180
15.552	-91	248	-1187
15.563	-156	193	-1150
15.573	-122	194	-1168
15.584	-97	186	-1124
15.595	-80	236	-1212
15.605	-54	239	-1200
15.616	-17	181	-1231
15.627	-22	159	-1221
15.637	-100	233	-1185
15.648	-34	215	-1152
15.659	-71	202	-1134
15.669	-90	262	-1144
15.68	-106	214	-1156
15.691	-106	239	-1156
15.701	-103	221	-1178
15.712	-85	237	-1142
15.723	-135	198	-1208
15.733	-79	197	-1166
15.744	-100	235	-1205
15.755	-98	180	-1162
15.765	-108	184	-1158
15.776	-85	195	-1177
15.787	-79	194	-1148
15.797	-60	193	-1183
15.808	-52	252	-1200
15.819	-104	220	-1193
15.829	-117	205	-1141
15.84	-72	200	-1162
15.851	-41	197	-1203
15.861	-45	224	-1178
15.872	-57	184	-1138
15.883	-32	134	-1159
15.893	-39	165	-1176
15.904	-52	192	-1195
15.915	-41	222	-1140
15.925	-47	236	-1181
15.936	-91	240	-1207
15.947	-87	230	-1180
15.957	-87	201	-1181
15.968	-49	198	-1162
15.979	-50	209	-1153
15.989	-40	193	-1134
16	-65	229	-1173
16.011	-111	232	-1168
16.021	-81	230	-1165
16.032	-72	221	-1195
16.043	-99	275	-1180
16.053	-73	226	-1210
16.064	-35	190	-1163
16.075	-51	235	-1191
16.085	-31	205	-1173
16.096	2	245	-1177
16.107	-13	226	-1170
16.117	51	209	-1175
16.128	46	246	-1223
16.139	37	215	-1177
16.149	41	230	-1144
16.16	35	184	-1167
16.171	48	241	-1121
16.181	123	248	-1136
16.192	141	261	-1168
16.203	142	236	-1212
16.213	135	234	-1209
16.224	183	220	-1192
16.235	163	195	-1217
16.245	129	167	-1227
16.256	154	231	-1173
16.267	211	221	-1196
16.277	246	195	-1181
16.288	215	227	-1191
16.299	172	220	-1187
16.309	207	229	-1229
16.32	176	156	-1205
16.331	250	215	-1200
16.341	254	239	-1242
16.352	267	269	-1234
16.363	311	213	-1226
16.373	246	200	-1209
16.384	265	191	-1190
16.395	298	210	-1217
16.405	269	203	-1262
16.416	283	254	-1260
16.427	289	212	-1239
16.437	257	265	-1225
16.448	262	293	-1206
16.459	217	318	-1158
16.469	228	295	-1198
16.48	277	295	-1184
16.491	231	303	-1174
16.501	246	274	-1081
16.512	280	326	-1137
16.523	306	407	-1105
16.533	274	340	-1047
16.544	288	360	-1024
16.555	262	391	-905
16.565	285	361	-882
16.576	302	385	-858
16.587	332	394	-791
16.597	287	383	-748
16.608	301	403	-682
16.619	253	382	-623
16.629	290	357	-582
16.64	263	349	-573
16.651	323	318	-527
16.661	343	307	-497
16.672	389	314	-447
16.683	489	326	-433
16.693	507	331	-418
16.704	534	279	-400
16.715	644	346	-417
16.725	753	276	-433
16.736	806	255	-423
16.747	971	231	-457
16.757	1137	244	-467
16.768	1384	296	-517
16.779	1655	262	-607
16.789	1860	229	-652
16.8	2195	262	-721
16.811	2501	257	-743
16.821	2878	245	-749
16.832	3263	217	-820
16.843	3590	204	-879
16.853	3977	265	-930
16.864	4307	274	-997
16.875	4581	279	-1035
16.885	4919	215	-998
16.896	5171	234	-1124
16.907	5325	229	-1137
16.917	5445	221	-1194
16.928	5484	195	-1197
16.939	5486	192	-1233
16.949	5363	200	-1252
16.96	5222	217	-1248
16.971	5053	212	-1202
16.981	4780	254	-1224
16.992	4511	244	-1288
17.003	4270	217	-1288
17.013	3932	214	-1277
17.024	3608	217	-1268
17.035	3309	290	-1217
17.045	2981	266	-1263
17.056	2645	273	-1280
17.067	2382	220	-1332
17.077	2139	257	-1337
17.088	1872	235	-1301
17.099	1585	252	-1354
17.109	1393	243	-1344
17.12	1228	226	-1375
17.131	1070	266	-1420
17.141	893	220	-1403
17.152	772	174	-1369
17.163	682	198	-1345
17.173	597	207	-1343
17.184	495	225	-1345
17.195	452	200	-1353
17.205	409	192	-1339
17.216	391	161	-1340
17.227	293	252	-1368
17.237	291	206	-1345
17.248	275	188	-1356
17.259	206	158	-1304
17.269	227	163	-1274
17.28	234	180	-1334
17.291	202	187	-1335
17.301	202	146	-1322
17.312	160	219	-1338
17.323	141	237	-1358
17.333	180	226	-1354
17.344	161	225	-1339
17.355	177	287	-1379
17.365	185	218	-1322
17.376	168	184	-1355
17.387	235	238	-1355
17.397	293	183	-1398
17.408	287	187	-1374
17.419	312	187	-1408
17.429	364	207	-1389
17.44	425	219	-1376
17.451	487	240	-1365
17.461	531	247	-1425
17.472	581	173	-1396
17.483	639	240	-1400
17.493	697	218	-1390
17.504	765	257	-1384
17.515	772	256	-1388
17.525	843	231	-1396
17.536	830	238	-1374
17.547	909	233	-1401
17.557	941	208	-1391
17.568	960	184	-1406
17.579	979	140	-1415
17.589	975	150	-1413
17.6	971	170	-1374
17.611	928	141	-1313
17.621	857	183	-1355
17.632	796	210	-1355
17.643	781	196	-1384
17.653	766	218	-1402
17.664	719	214	-1372
17.675	659	225	-1372
17.685	590	154	-1381
17.696	501	205	-1422
17.707	444	222	-1381
17.717	418	218	-1380
17.728	372	187	-1399
17.739	327	139	-1378
17.749	257	171	-1373
17.76	201	176	-1387
17.771	179	215	-1410
17.781	165	265	-1407
17.792	126	249	-1398
17.803	95	182	-1389
17.813	74	229	-1430
17.824	46	192	-1427
17.835	13	202	-1410
17.845	-61	235	-1332
17.856	-28	200	-1304
17.867	22	204	-1334
17.877	59	212	-1342
17.888	56	199	-1392
17.899	44	213	-1343
17.909	79	218	-1364
17.92	129	234	-1391
17.931	139	200	-1372
17.941	140	220	-1404
17.952	145	190	-1411
17.963	136	218	-1464
17.973	203	203	-1454
17.984	229	173	-1398
17.995	207	180	-1301
18.005	232	176	-1315
18.016	302	220	-1373
18.027	277	229	-1406
18.037	332	148	-1398
18.048	333	143	-1421
18.059	384	156	-1399
18.069	409	195	-1409
18.08	422	187	-1412
18.091	474	231	-1404
18.101	426	199	-1402
18.112	410	170	-1407
18.123	399	194	-1405
18.133	371	156	-1423
18.144	402	130	-1407
18.155	377	147	-1452
18.165	339	193	-1486
18.176	313	149	-1423
18.187	282	145	-1386
18.197	184	169	-1370
18.208	208	203	-1395
18.219	220	245	-1453
18.229	181	204	-1450
18.24	146	216	-1454
18.251	153	210	-1424
18.261	170	219	-1450
18.272	127	207	-1501
18.283	74	142	-1446
18.293	89	211	-1472
18.304	72	141	-1467
18.315	35	141	-1440
18.325	62	155	-1455
18.336	74	195	-1486
18.347	49	212	-1495
18.357	71	274	-1476
18.368	19	158	-1465
18.379	40	179	-1463
18.389	-7	190	-1463
18.4	-32	191	-1480
18.411	-33	147	-1428
18.421	-57	149	-1453
18.432	-32	146	-1439
18.443	-24	174	-1419
18.453	-66	199	-1448
18.464	-76	155	-1469
18.475	-50	202	-1482
18.485	-42	190	-1533
18.496	-52	146	-1430
18.507	-85	176	-1427
18.517	-106	218	-1444
18.528	-84	204	-1462
18.539	-47	212	-1517
18.549	-26	202	-1492
18.56	-57	178	-1450
18.571	-66	218	-1425
18.581	-88	218	-1475
18.592	-22	240	-1474
18.603	-66	219	-1463
18.613	-67	234	-1432
18.624	-108	253	-1443
18.635	-101	215	-1461
18.645	-89	170	-1427
18.656	-105	231	-1472
18.667	-101	209	-1473
18.677	-105	230	-1495
18.688	-59	217	-1488
18.699	-81	275	-1485
18.709	-80	258	-1456
18.72	-41	207	-1482
18.731	-63	181	-1469
18.741	-97	172	-1455
18.752	-73	193	-1439
18.763	-127	205	-1455
18.773	-77	173	-1471
18.784	-95	172	-1503
18.795	-68	203	-1407
18.805	-115	209	-1369
18.816	-38	248	-1398
18.827	-44	224	-1433
18.837	-64	182	-1421
18.848	-72	242	-1430
18.859	-88	172	-1448
18.869	-97	178	-1450
18.88	-107	188	-1460
18.891	-106	166	-1454
18.901	-87	213	-1435
18.912	-55	212	-1456
18.923	-92	190	-1493
18.933	-92	203	-1440
18.944	-49	212	-1453
18.955	-100	240	-1478
18.965	-81	242	-1453
18.976	-54	198	-1447
18.987	-77	220	-1476
18.997	-69	167	-1487
19.008	-101	147	-1486
19.019	-92	189	-1462
19.029	-121	206	-1455
19.04	-140	277	-1461
19.051	-86	193	-1491
19.061	-112	180	-1532
19.072	-167	223	-1548
19.083	-126	192	-1542
19.093	-89	190	-1558
19.104	-58	216	-1527
19.115	-101	128	-1452
19.125	-63	197	-1518
19.136	-75	191	-1478
19.147	-122	177	-1492
19.157	-67	188	-1501
19.168	-99	251	-1504
19.179	-73	212	-1533
19.189	-128	204	-1551
19.2	-127	184	-1573
19.211	-99	142	-1596
19.221	-81	169	-1539
19.232	-72	128	-1524
19.243	-104	156	-1527
19.253	-91	253	-1535
19.264	-86	188	-1564
19.275	-39	142	-1603
19.285	-56	148	-1571
19.296	-58	166	-1520
19.307	-142	190	-1527
19.317	-161	138	-1513
19.328	-136	140	-1489
19.339	-118	147	-1529
19.349	-71	129	-1538
19.36	-45	153	-1542
19.371	-30	188	-1576
19.381	-26	218	-1563
19.392	-44	219	-1570
19.403	-37	191	-1563
19.413	-51	168	-1586
19.424	-69	166	-1513
19.435	-52	165	-1524
19.445	-62	173	-1507
19.456	-63	145	-1556
19.467	-59	167	-1556
19.477	-53	187	-1547
19.488	-72	200	-1502
19.499	-82	178	-1600
19.509	-82	236	-1557
19.52	-113	166	-1559
19.531	-129	194	-1617
19.541	-77	189	-1601
19.552	-122	189	-1565
19.563	-125	186	-1564
19.573	-122	175	-1635
19.584	-112	155	-1577
19.595	-121	179	-1552
19.605	-132	171	-1558
19.616	-138	199	-1551
19.627	-133	175	-1550
19.637	-104	113	-1553
19.648	-92	145	-1539
19.659	-86	138	-1536
19.669	-78	174	-1574
19.68	-96	186	-1567
19.691	-138	195	-1616
19.701	-138	164	-1597
19.712	-133	200	-1618
19.723	-73	227	-1629
19.733	-48	194	-1634
19.744	-97	196	-1624
19.755	-89	156	-1568
19.765	-114	204	-1562
19.776	-94	170	-1528
19.787	-139	185	-1535
19.797	-95	202	-1542
19.808	-102	213	-1601
19.819	-90	198	-1569
19.829	-131	200	-1576
19.84	-106	196	-1590
19.851	-84	200	-1591
19.861	-88	171	-1646
19.872	-76	183	-1558
19.883	-93	187	-1555
19.893	-95	180	-1588
19.904	-123	152	-1582
19.915	-146	173	-1565
19.925	-100	171	-1539
19.936	-100	176	-1539
19.947	-108	189	-1546
19.957	-102	220	-1547
19.968	-52	210	-1583
19.979	-98	178	-1595
19.989	-94	171	-1615
20	-112	226	-1628
20.011	-158	229	-1577
20.021	-125	232	-1589
20.032	-92	237	-1614
20.043	-68	207	-1604
20.053	-92	211	-1542
20.064	-97	208	-1540
20.075	-82	141	-1580
20.085	-130	142	-1593
20.096	-120	153	-1570
20.107	-130	232	-1505
20.117	-145	258	-1510
20.128	-113	192	-1550
20.139	-126	195	-1589
20.149	-101	150	-1624
20.16	-91	162	-1575
20.171	-125	157	-1577
20.181	-117	155	-1595
20.192	-148	182	-1584
20.203	-148	156	-1563
20.213	-121	180	-1565
20.224	-147	121	-1561
20.235	-153	176	-1546
20.245	-117	151	-1526
20.256	-73	141	-1529
20.267	-88	154	-1556
20.277	-47	179	-1584
20.288	-84	152	-1563
20.299	-103	152	-1573
20.309	-133	150	-1576
20.32	-115	127	-1571
20.331	-102	118	-1557
20.341	-52	177	-1544
20.352	-117	156	-1517
20.363	-68	139	-1491
20.373	-95	146	-1491
20.384	-67	185	-1537
20.395	-93	205	-1509
20.405	-77	174	-1539
20.416	-79	156	-1553
20.427	-80	164	-1490
20.437	-41	165	-1462
20.448	-75	149	-1485
20.459	-88	134	-1498
20.469	-74	175	-1527
20.48	-83	162	-1511
20.491	-52	118	-1513
20.501	-108	159	-1516
20.512	-39	214	-1505
20.523	-66	197	-1491
20.533	-45	151	-1522
20.544	-56	119	-1567
20.555	-135	125	-1550
20.565	-135	162	-1526
20.576	-106	166	-1522
20.587	-114	138	-1555
20.597	-121	97	-1477
20.608	-96	109	-1540
20.619	-98	126	-1582
20.629	-100	118	-1592
20.64	-152	118	-1603
20.651	-125	130	-1572
20.661	-67	115	-1589
20.672	-103	117	-1587
20.683	-102	113	-1626
20.693	-134	140	-1550
20.704	-117	110	-1603
20.715	-137	91	-1644
20.725	-131	154	-1617
20.736	-92	163	-1593
20.747	-83	178	-1640
20.757	-134	179	-1664
20.768	-139	135	-1709
20.779	-135	174	-1680
20.789	-106	211	-1661
20.8	-86	169	-1664
20.811	-103	137	-1682
20.821	-134	162	-1679
20.832	-165	186	-1672
20.843	-114	182	-1658
20.853	-129	141	-1682
20.864	-116	198	-1640
20.875	-131	175	-1676
20.885	-112	152	-1623
20.896	-95	106	-1637
20.907	-136	81	-1685
20.917	-159	124	-1678
20.928	-133	148	-1736
20.939	-142	136	-1710
20.949	-111	171	-1667
20.96	-124	144	-1692
20.971	-115	188	-1684
20.981	-135	189	-1691
20.992	-158	167	-1701
21.003	-106	173	-1651
21.013	-126	134	-1674
21.024	-117	152	-1666
21.035	-148	182	-1690
21.045	-111	154	-1696
21.056	-135	167	-1746
21.067	-108	201	-1776
21.077	-151	197	-1776
21.088	-89	188	-1744
21.099	-75	213	-1727
21.109	-127	182	-1744
21.12	-190	175	-1718
21.131	-172	174	-1719
21.141	-119	139	-1701
21.152	-86	149	-1731
21.163	-122	146	-1697
21.173	-125	145	-1720
21.184	-100	98	-1732
21.195	-107	158	-1718
21.205	-127	204	-1740
21.216	-114	153	-1803
21.227	-105	213	-1744
21.237	-102	200	-1728
21.248	-130	167	-1739
21.259	-63	149	-1744
21.269	-64	155	-1743
21.28	-106	109	-1718
21.291	-155	109	-1676
[truncated: 4,847 more rows]

## Sheet: Fig1c
Associated data for Fig. 1, panel c | in vitro absorption spectra corresponding to peaks in HPLC profiles (panel b)
	Absorbance (A.U., non-normalized)
Retention time (min)	35.765	39.179	31.104
Wavelength (nm)	Cfx. aurantiacus	Ca. Chx. allophototropha	Chl. ferrooxidans
350	181445	10911	182496
351	178956	10753	179801
352	177045	10610	177695
353	175809	10568	176473
354	175117	10558	175811
355	175001	10575	175729
356	175247	10620	176160
357	175708	10695	176994
358	176552	10771	177938
359	177419	10884	179142
360	178440	10956	180430
361	179554	11025	181803
362	180553	11143	183144
363	181976	11251	184598
364	183216	11306	186153
365	184658	11425	187937
366	186393	11590	189895
367	188301	11723	191908
368	190433	11908	194165
369	192772	12061	196831
370	195473	12238	199767
371	198514	12447	202972
372	201965	12664	206835
373	205701	12881	210796
374	209785	13203	215308
375	214241	13497	220161
376	219066	13743	225322
377	224116	14067	230912
378	229345	14348	236449
379	234800	14694	242382
380	240115	15026	248129
381	245329	15303	253651
382	250844	15584	259678
383	256242	15951	265267
384	261374	16189	270818
385	266361	16447	276308
386	271172	16809	281462
387	275920	17013	286478
388	279992	17208	290978
389	283418	17341	294680
390	286453	17477	297833
391	289153	17664	300592
392	291951	17790	303387
393	294216	17835	305630
394	295973	17880	307506
395	297237	17909	308845
396	298087	17879	309449
397	298524	17884	309563
398	298652	17909	309703
399	298869	17895	309814
400	299421	17873	310153
401	300499	17939	311304
402	302453	17989	312986
403	305044	18141	315805
404	308299	18339	319434
405	312501	18579	323923
406	317201	18889	328899
407	321721	19170	333742
408	326880	19463	339316
409	332467	19816	345488
410	338200	20231	351905
411	343840	20610	357938
412	349696	20968	364646
413	355040	21271	370625
414	359593	21543	375534
415	363285	21805	379445
416	366599	22051	382896
417	369442	22246	385891
418	371742	22354	388173
419	373568	22399	389944
420	375239	22463	391759
421	377339	22665	393983
422	379460	22802	396334
423	381916	22925	398901
424	384626	23083	401693
425	387604	23314	404984
426	392506	23673	409717
427	399676	24162	417311
428	407418	24690	426040
429	415513	25279	435284
430	426273	26124	446889
431	435910	26762	457856
432	444967	27411	468083
433	453273	28045	477384
434	459539	28524	484554
435	460215	28589	485911
436	456434	28424	482658
437	448143	27914	474039
438	435489	27078	460487
439	418447	25963	442440
440	397064	24554	419494
441	371893	22958	392805
442	346759	21385	365905
443	320028	19694	336957
444	291018	17822	305437
445	262811	16029	274530
446	236719	14341	246579
447	211882	12798	219821
448	188106	11371	193983
449	166568	10008	171044
450	147168	8716	150258
451	129603	7622	131427
452	113804	6656	114565
453	100040	5797	99975
454	87710	5066	86950
455	77043	4432	75772
456	67706	3867	65984
457	59451	3363	57367
458	52383	2918	50047
459	46465	2490	43800
460	41386	2166	38419
461	36778	1898	33640
462	32902	1691	29652
463	29719	1530	26310
464	27125	1349	23743
465	24861	1240	21417
466	22925	1107	19396
467	21326	967	17760
468	19992	906	16465
469	18866	813	15317
470	17948	768	14354
471	17214	761	13603
472	16621	767	13010
473	16226	756	12559
474	15708	710	12128
475	15401	656	11853
476	15180	650	11632
477	14924	691	11389
478	14750	639	11191
479	14555	640	11098
480	14469	617	11022
481	14384	598	10932
482	14205	614	10850
483	14163	536	10819
484	14128	611	10863
485	14441	800	11447
486	14605	831	11784
487	13835	439	10664
488	13790	470	10650
489	13889	591	10793
490	13945	642	10848
491	13915	604	10804
492	13890	605	10848
493	13909	582	10906
494	13836	571	10855
495	13804	620	10837
496	13883	699	10934
497	13944	658	11027
498	13882	558	10762
499	13901	593	10987
500	13973	666	11372
501	14012	657	11424
502	13996	674	11361
503	14071	605	11357
504	14098	622	11387
505	14118	688	11406
506	14245	665	11386
507	14200	658	11454
508	14272	719	11510
509	14349	727	11561
510	14384	673	11641
511	14427	668	11765
512	14446	681	11726
513	14498	672	11753
514	14560	705	11841
515	14611	750	11926
516	14659	607	11929
517	14706	612	11977
518	14799	688	12062
519	14926	708	12156
520	15035	626	12221
521	15061	677	12257
522	15079	642	12365
523	15199	636	12461
524	15367	669	12589
525	15498	701	12822
526	15638	725	12955
527	15744	724	13074
528	15836	726	13264
529	15959	729	13485
530	16179	700	13629
531	16323	755	13840
532	16563	739	14092
533	16748	757	14345
534	16856	826	14565
535	17062	817	14696
536	17124	808	14907
537	17302	803	15057
538	17520	829	15232
539	17675	866	15494
540	17732	795	15632
541	17914	871	15831
542	18072	942	16017
543	18168	935	16168
544	18222	860	16285
545	18369	903	16408
546	18465	910	16561
547	18608	944	16785
548	18794	990	17008
549	18938	979	17092
550	19085	916	17272
551	19279	946	17444
552	19501	990	17656
553	19719	1004	17908
554	19933	1015	18170
555	20164	1073	18462
556	20414	1069	18739
557	20669	1050	19032
558	20920	1062	19355
559	21209	1086	19697
560	21545	1132	20091
561	21884	1181	20462
562	22226	1196	20854
563	22634	1188	21347
564	23079	1273	21797
565	23543	1284	22327
566	24068	1303	22934
567	24618	1354	23553
568	25222	1426	24236
569	25909	1501	25126
570	26484	1507	25800
571	27103	1516	26538
572	27839	1580	27409
573	28635	1694	28241
574	29334	1688	29027
575	30123	1737	29993
576	30964	1791	30971
577	31827	1835	31895
578	32540	1913	32663
579	33408	1970	33717
580	34249	2021	34711
581	35085	2092	35674
582	35834	2146	36505
583	36247	2041	36865
584	37601	2205	38305
585	38558	2280	39319
586	39333	2317	40137
587	40320	2416	41196
588	41454	2497	42445
589	42084	2465	43074
590	43047	2524	44084
591	44257	2649	45393
592	45321	2732	46549
593	46516	2842	47866
594	47510	2938	49052
595	48497	2975	50158
596	49510	2999	51242
597	50662	3102	52557
598	51909	3215	53911
599	53138	3275	55286
600	54425	3367	56744
601	55803	3498	58299
602	57112	3583	59759
603	58522	3689	61322
604	59699	3691	62652
605	61049	3749	64110
606	62681	3911	65840
607	64043	4002	67413
608	65519	4119	68947
609	67043	4207	70561
610	68568	4308	72268
611	70016	4432	73925
612	71562	4501	75495
613	73099	4617	77176
614	74447	4699	78652
615	75748	4760	80043
616	77111	4831	81463
617	78266	4914	82631
618	79183	4928	83590
619	80214	5019	84636
620	81062	5117	85511
621	81557	5132	86076
622	82469	5223	86881
623	83096	5300	87475
624	83661	5320	87886
625	84294	5340	88234
626	85084	5438	88743
627	85548	5409	89439
628	86218	5440	90122
629	86868	5482	90971
630	87424	5533	91695
631	88004	5627	91871
632	88411	5608	92512
633	88641	5630	92832
634	88873	5680	92963
635	89052	5698	93095
636	88901	5627	93269
637	88798	5649	92878
638	88674	5698	92812
639	88673	5729	92741
640	88770	5722	92550
641	88727	5692	92633
642	89170	5837	92750
643	89852	5815	93437
644	90800	5830	94477
645	92109	5989	95760
646	94287	6103	97959
647	96792	6287	100565
648	100006	6491	104116
649	104236	6753	108666
650	110190	7137	114880
651	119062	7688	124508
652	127787	8300	134421
653	136039	8817	143374
654	145944	9449	153877
655	159302	10484	168733
656	173665	11927	186528
657	174646	11180	188910
658	197417	12595	212059
659	229100	14968	244710
660	250246	16220	268168
661	273759	17690	293357
662	296631	19208	318740
663	317029	20477	341018
664	335918	21627	360899
665	350915	22589	376264
666	361405	23125	387758
667	366782	23385	393115
668	366528	23309	392424
669	361071	22909	386201
670	351171	22219	374998
671	336513	21167	357911
672	318103	20081	337964
673	296418	18629	314639
674	273881	17124	290091
675	250113	15758	263967
676	225235	14101	237029
677	201939	12621	211979
678	179870	11275	188188
679	160332	10094	167200
680	142208	8962	147995
681	125677	7922	130345
682	111274	7028	115146
683	98409	6264	101464
684	86836	5597	89070
685	76230	4975	77777
686	67325	4390	68267
687	59466	3956	59801
688	52992	3587	52896
689	47281	3258	46850
690	42557	3024	41803
691	38438	2758	37482
692	35125	2563	33990
693	32239	2419	30963
694	29733	2288	28310
695	27669	2151	26074
696	25877	2058	24271
697	24420	2011	22752
698	23167	1917	21385
699	22052	1816	20214
700	21036	1783	19266
701	20248	1754	18355
702	19534	1721	17643
703	18930	1664	17041
704	18415	1627	16482
705	17928	1641	15938
706	17534	1621	15597
707	17116	1573	15227
708	16807	1539	14871
709	16523	1546	14520
710	16196	1580	14206
711	15976	1536	14025
712	15775	1533	13798
713	15615	1541	13663
714	15451	1551	13540
715	15273	1559	13363
716	15148	1559	13256
717	15047	1572	13142
718	14947	1616	13083
719	14854	1627	13038
720	14790	1587	12958
721	14762	1624	12867
722	14699	1604	12844
723	14726	1634	12862
724	14757	1678	12907
725	14755	1711	12979
726	14835	1783	13080
727	14905	1811	13113
728	15074	1900	13263
729	15242	1987	13443
730	15349	2028	13588
731	15434	2036	13719
732	15529	2024	13782
733	15606	2001	13841
734	15697	2001	13925
735	15799	1995	14017
736	15858	1914	14070
737	15981	1918	14225
738	16134	1902	14318
739	16392	1939	14544
740	16658	2017	14835
741	16790	2055	14970
742	17116	2072	15240
743	17345	2068	15457
744	17587	2108	15666
745	17847	2162	15880
746	18083	2169	16103
747	18361	2229	16392
748	18524	2222	16575
749	18754	2274	16744
750	19001	2315	16953
751	19173	2273	17165
752	19384	2299	17216
753	19688	2327	17460
754	19858	2301	17615
755	20030	2283	17747
756	20273	2313	17918
757	20412	2332	18041
758	20524	2330	18184
759	20644	2334	18241
760	20746	2328	18266
761	20836	2307	18304
762	20967	2285	18350
763	21085	2313	18442
764	21131	2330	18427
765	21115	2361	18372
766	21076	2370	18287
767	21059	2316	18160
768	21107	2363	18184
769	20990	2359	18115
770	20832	2341	17873
771	20671	2324	17614
772	20521	2312	17488
773	20396	2299	17249
774	20197	2269	17020
775	19966	2238	16769
776	19693	2207	16505
777	19393	2174	16208
778	19125	2135	15834
779	18816	2146	15530
780	18508	2107	15216
781	18125	2044	14798
782	17692	1982	14322
783	17303	1926	13925
784	16895	1904	13553
785	16489	1850	13155
786	16093	1789	12703
787	15698	1742	12250
788	15310	1706	11851
789	14839	1638	11346
790	14399	1586	10925
791	13978	1510	10536
792	13571	1477	10104
793	13192	1471	9673
794	12758	1345	9295
795	12337	1355	8912
796	11962	1297	8415
797	11610	1236	8047
798	11249	1187	7737
799	10857	1116	7276
800	10524	1022	6948

## Sheet: Fig1f
Associated data for Fig. 1, panel f | in vitro absorption spectra for light/dark test samples
									Absorbance (A.U.; linear baseline corrected)
	Absorbance (A.U., non-normalized)								Mean		Standard deviation
Wavelength (nm)	Light 1	Light 2	Light 3	Dark 1	Dark 2	Dark 3		Wavelength (nm)	Light	Dark	Light	Dark
600	0.108	0.078	0.034	0.047	0.045	0.01		650	1.15648e-18	0	2.00309e-18	0
601	0.107	0.078	0.033	0.047	0.045	0.01		651	-0.000188333	-0.000283333	0.000575898	0.000565029
602	0.107	0.078	0.033	0.047	0.045	0.01		652	-0.000376667	-0.000233333	0.00047606	0.000554106
603	0.106	0.078	0.033	0.047	0.045	0.01		653	-0.000231667	-0.000183333	0.000428087	0.000544664
604	0.106	0.077	0.033	0.046	0.045	0.01		654	-8.66667e-05	-0.000133333	0.000382797	0.000536781
605	0.106	0.077	0.033	0.046	0.045	0.01		655	5.83333e-05	-8.33333e-05	0.00034126	0.000530526
606	0.105	0.077	0.033	0.046	0.045	0.01		656	0.000203333	-3.33333e-05	0.000305014	0.000525959
607	0.105	0.077	0.032	0.046	0.045	0.01		657	1.5e-05	-0.000316667	0.000598268	0.000720179
608	0.105	0.076	0.032	0.046	0.045	0.01		658	0.00016	-0.0006	0.00054111	0.000243311
609	0.104	0.076	0.032	0.045	0.044	0.01		659	0.000305	-0.00055	0.000484071	0.000273724
610	0.104	0.076	0.032	0.045	0.044	0.01		660	0.00045	-0.0005	0.0004272	0.000304138
611	0.104	0.076	0.032	0.045	0.044	0.01		661	0.000595	-0.00045	0.000370574	0.000334552
612	0.104	0.076	0.032	0.045	0.044	0.01		662	0.00074	-0.000733333	0.000314325	0.000535288
613	0.104	0.075	0.032	0.045	0.044	0.01		663	0.000885	-0.000683333	0.000258699	0.000542824
614	0.103	0.075	0.032	0.045	0.044	0.01		664	0.00103	-0.000633333	0.000204206	0.000551936
615	0.103	0.075	0.032	0.045	0.044	0.01		665	0.001175	-0.000583333	0.000152069	0.000562546
616	0.102	0.075	0.031	0.045	0.044	0.01		666	0.00132	-0.000533333	0.00010583	0.000574572
617	0.102	0.075	0.031	0.044	0.043	0.01		667	0.00113167	-0.000483333	0.000635813	0.000587927
618	0.102	0.075	0.031	0.044	0.043	0.01		668	0.000943333	-0.000766667	0.000510523	5.50757e-05
619	0.102	0.074	0.031	0.044	0.043	0.009		669	0.00108833	-0.000716667	0.000456791	4.75219e-05
620	0.101	0.074	0.031	0.044	0.043	0.009		670	0.00123333	-0.000666667	0.000404145	5.7735e-05
621	0.101	0.074	0.031	0.044	0.043	0.009		671	0.00137833	-0.000616667	0.00035307	7.91096e-05
622	0.101	0.074	0.031	0.044	0.043	0.009		672	0.00152333	-0.000566667	0.000304357	0.00010504
623	0.101	0.074	0.031	0.044	0.043	0.009		673	0.001335	-0.000516667	0.000684781	0.000132885
624	0.101	0.074	0.031	0.043	0.043	0.009		674	0.00148	-0.0008	0.000628649	0.000576888
625	0.1	0.073	0.031	0.043	0.043	0.009		675	0.001625	-0.00075	0.000572822	0.000572822
626	0.1	0.073	0.031	0.043	0.043	0.009		676	0.00177	-0.0007	0.000517397	0.000570351
627	0.1	0.073	0.031	0.043	0.042	0.009		677	0.001915	-0.00065	0.00046252	0.000569495
628	0.1	0.073	0.031	0.043	0.042	0.009		678	0.00206	-0.0006	0.000408412	0.000570263
629	0.1	0.073	0.031	0.043	0.042	0.009		679	0.002205	-0.000883333	0.000355422	0.000285058
630	0.099	0.073	0.031	0.043	0.042	0.009		680	0.00201667	-0.000833333	0.000880814	0.00025658
631	0.099	0.072	0.03	0.042	0.042	0.009		681	0.00216167	-0.000783333	0.000832862	0.000228601
632	0.099	0.072	0.03	0.042	0.042	0.009		682	0.00197333	-0.000733333	0.000676855	0.000201329
633	0.099	0.072	0.03	0.042	0.042	0.009		683	0.00211833	-0.000683333	0.000619886	0.000175095
634	0.098	0.072	0.03	0.042	0.042	0.009		684	0.00226333	-0.000633333	0.000563057	0.000150444
635	0.098	0.072	0.03	0.042	0.042	0.009		685	0.00240833	-0.000583333	0.000506417	0.00012829
636	0.098	0.072	0.03	0.042	0.042	0.009		686	0.00222	-0.000533333	0.000942974	0.000110151
637	0.098	0.072	0.03	0.042	0.041	0.009		687	0.002365	-0.000816667	0.000887088	0.000519286
638	0.097	0.071	0.03	0.041	0.041	0.009		688	0.00251	-0.000766667	0.000831445	0.000499032
639	0.097	0.071	0.03	0.041	0.041	0.009		689	0.002655	-0.000716667	0.000776096	0.000479852
640	0.097	0.071	0.03	0.041	0.041	0.009		690	0.0028	-0.001	0.00072111	0.00052915
641	0.097	0.071	0.03	0.041	0.041	0.009		691	0.002945	-0.00095	0.000666577	0.000499925
642	0.097	0.071	0.03	0.041	0.041	0.009		692	0.00309	-0.0009	0.000612617	0.00047085
643	0.096	0.071	0.03	0.041	0.041	0.009		693	0.003235	-0.00085	0.000559397	0.000441956
644	0.096	0.071	0.03	0.041	0.041	0.009		694	0.00338	-0.0008	0.000507149	0.00041328
645	0.096	0.07	0.03	0.041	0.041	0.009		695	0.003525	-0.00075	0.000456207	0.00038487
646	0.096	0.07	0.03	0.041	0.041	0.009		696	0.00367	-0.0007	0.000407063	0.000356791
647	0.095	0.07	0.029	0.041	0.041	0.009		697	0.00414833	-0.00065	0.000802034	0.000329128
648	0.095	0.07	0.029	0.041	0.041	0.009		698	0.00429333	-0.0006	0.000744401	0.000301993
649	0.095	0.07	0.029	0.041	0.041	0.009		699	0.00443833	-0.000883333	0.000686774	0.000352503
650	0.095	0.07	0.029	0.04	0.041	0.009		700	0.00458333	-0.0015	0.000629153	0.00025
651	0.095	0.069	0.029	0.04	0.04	0.009		701	0.00506167	-0.00145	0.000762665	0.000225666
652	0.094	0.069	0.029	0.04	0.04	0.009		702	0.00587333	-0.00106667	0.000513939	0.00074467
653	0.094	0.069	0.029	0.04	0.04	0.009		703	0.00601833	-0.00135	0.000456353	0.000182551
654	0.094	0.069	0.029	0.04	0.04	0.009		704	0.00616333	-0.0013	0.00039879	0.000165227
655	0.094	0.069	0.029	0.04	0.04	0.009		705	0.00664167	-0.00125	0.000625666	0.000152069
656	0.094	0.069	0.029	0.04	0.04	0.009		706	0.00712	-0.0012	0.000816823	0.000144222
657	0.093	0.069	0.029	0.04	0.04	0.008		707	0.007265	-0.00115	0.000763495	0.000142566
658	0.093	0.069	0.029	0.039	0.04	0.008		708	0.00807667	-0.0011	0.000564476	0.000147309
659	0.093	0.069	0.029	0.039	0.04	0.008		709	0.008555	-0.00105	0.000659033	0.000157877
660	0.093	0.069	0.029	0.039	0.04	0.008		710	0.0087	-0.001	0.000608276	0.000173205
661	0.093	0.069	0.029	0.039	0.04	0.008		711	0.00951167	-0.00128333	0.000552864	0.000387632
662	0.093	0.069	0.029	0.039	0.039	0.008		712	0.00999	-0.00123333	0.000511175	0.000372872
663	0.093	0.069	0.029	0.039	0.039	0.008		713	0.0104683	-0.00118333	0.000930193	0.000360081
664	0.093	0.069	0.029	0.039	0.039	0.008		714	0.01128	-0.00113333	0.00042332	0.000349476
665	0.093	0.069	0.029	0.039	0.039	0.008		715	0.0117583	-0.00108333	0.00089803	0.00034126
666	0.093	0.069	0.029	0.039	0.039	0.008		716	0.01257	-0.00103333	0.00035171	0.000335609
667	0.092	0.069	0.029	0.039	0.039	0.008		717	0.0130483	-0.00131667	0.00087992	0.000325051
668	0.092	0.068	0.029	0.038	0.039	0.008		718	0.01386	-0.00126667	0.000307896	0.000300888
669	0.092	0.068	0.029	0.038	0.039	0.008		719	0.0143383	-0.00121667	0.000876732	0.000277954
670	0.092	0.068	0.029	0.038	0.039	0.008		720	0.0154833	-0.00116667	0.000880814	0.00025658
671	0.092	0.068	0.029	0.038	0.039	0.008		721	0.016295	-0.00111667	0.000318316	0.000237188
672	0.092	0.068	0.029	0.038	0.039	0.008		722	0.0167733	-0.00106667	0.000900074	0.000220303
673	0.091	0.068	0.029	0.038	0.039	0.008		723	0.0179183	-0.00101667	0.000915018	0.000206539
674	0.091	0.068	0.029	0.038	0.038	0.008		724	0.0190633	-0.000966667	0.000933292	0.000196554
675	0.091	0.068	0.029	0.038	0.038	0.008		725	0.0202083	-0.000916667	0.000954703	0.000190941
676	0.091	0.068	0.029	0.038	0.038	0.008		726	0.0213533	-0.0012	0.000979047	0.000427551
677	0.091	0.068	0.029	0.038	0.038	0.008		727	0.0224983	-0.00115	0.00100611	0.00040537
678	0.091	0.068	0.029	0.038	0.038	0.008		728	0.0236433	-0.0011	0.00103568	0.000384318
679	0.091	0.068	0.029	0.037	0.038	0.008		729	0.0251217	-0.00105	0.00159206	0.000364589
680	0.09	0.068	0.029	0.037	0.038	0.008		730	0.0266	-0.001	0.00163707	0.00034641
681	0.09	0.068	0.029	0.037	0.038	0.008		731	0.0284117	-0.00095	0.00164276	0.000330038
682	0.09	0.067	0.029	0.037	0.038	0.008		732	0.0295567	-0.0009	0.00167052	0.000315753
683	0.09	0.067	0.029	0.037	0.038	0.008		733	0.031035	-0.00085	0.00176661	0.00030385
684	0.09	0.067	0.029	0.037	0.038	0.008		734	0.0328467	-0.00113333	0.00173047	0.000400167
685	0.09	0.067	0.029	0.037	0.038	0.008		735	0.034325	-0.00108333	0.00185691	0.000376109
686	0.089	0.067	0.029	0.037	0.038	0.008		736	0.0358033	-0.00103333	0.00232057	0.000353034
687	0.089	0.067	0.029	0.036	0.038	0.008		737	0.0369483	-0.000983333	0.00236014	0.000331147
688	0.089	0.067	0.029	0.036	0.038	0.008		738	0.0390933	-0.000933333	0.00240044	0.000310698
689	0.089	0.067	0.029	0.036	0.038	0.008		739	0.0402383	-0.00121667	0.00244145	0.000552502
690	0.089	0.067	0.029	0.036	0.037	0.008		740	0.0417167	-0.00116667	0.00293527	0.000525198
691	0.089	0.067	0.029	0.036	0.037	0.008		741	0.043195	-0.00111667	0.00308291	0.000498255
692	0.089	0.067	0.029	0.036	0.037	0.008		742	0.04434	-0.00106667	0.00312775	0.000471734
693	0.089	0.067	0.029	0.036	0.037	0.008		743	0.045485	-0.00101667	0.003173	0.000445711
694	0.089	0.067	0.029	0.036	0.037	0.008		744	0.04663	-0.000966667	0.00321865	0.000420278
695	0.089	0.067	0.029	0.036	0.037	0.008		745	0.047775	-0.000916667	0.00326468	0.000395548
696	0.089	0.067	0.029	0.036	0.037	0.008		746	0.04792	-0.000866667	0.00331107	0.000371663
697	0.089	0.067	0.03	0.036	0.037	0.008		747	0.0483983	-0.000816667	0.0037541	0.000348796
698	0.089	0.067	0.03	0.036	0.037	0.008		748	0.04921	-0.000766667	0.00340489	0.000327159
699	0.089	0.067	0.03	0.036	0.037	0.007		749	0.049355	-0.000716667	0.00345229	0.000307015
700	0.089	0.067	0.03	0.035	0.036	0.007		750	0.0495	-0.000666667	0.0035	0.000288675
701	0.089	0.068	0.03	0.035	0.036	0.007		751	0.0489783	-0.000616667	0.00392768	0.000272504
702	0.09	0.068	0.031	0.035	0.036	0.008		752	0.04879	-0.0009	0.00359629	0.000451331
703	0.09	0.068	0.031	0.035	0.036	0.007		753	0.0486017	-0.00085	0.00345735	0.000428165
704	0.09	0.068	0.031	0.035	0.036	0.007		754	0.04808	-0.0008	0.00369367	0.000405956
705	0.09	0.069	0.031	0.035	0.036	0.007		755	0.047225	-0.00075	0.00374274	0.00038487
706	0.09	0.069	0.032	0.035	0.036	0.007		756	0.0460367	-0.00103333	0.00358929	0.000588756
707	0.09	0.069	0.032	0.035	0.036	0.007		757	0.0448483	-0.000983333	0.00326669	0.000560052
708	0.091	0.07	0.032	0.035	0.036	0.007		758	0.0433267	-0.000933333	0.00367915	0.000531539
709	0.091	0.07	0.033	0.035	0.036	0.007		759	0.0421383	-0.000883333	0.00336566	0.000503248
710	0.091	0.07	0.033	0.035	0.036	0.007		760	0.04095	-0.000833333	0.00320663	0.000475219
711	0.092	0.071	0.033	0.034	0.036	0.007		761	0.0387617	-0.000783333	0.00288975	0.000447502
712	0.092	0.071	0.034	0.034	0.036	0.007		762	0.0369067	-0.000733333	0.00293975	0.000420159
713	0.092	0.072	0.034	0.034	0.036	0.007		763	0.0350517	-0.000683333	0.00299003	0.000393266
714	0.093	0.072	0.035	0.034	0.036	0.007		764	0.03353	-0.000966667	0.00246408	0.000651639
715	0.093	0.073	0.035	0.034	0.036	0.007		765	0.031675	-0.000916667	0.00251458	0.000625666
716	0.094	0.073	0.036	0.034	0.036	0.007		766	0.0294867	-0.000866667	0.00235256	0.000600111
717	0.094	0.074	0.036	0.034	0.035	0.007		767	0.0272983	-0.000816667	0.00203943	0.000575029
718	0.095	0.074	0.037	0.034	0.035	0.007		768	0.0254433	-0.0011	0.00209061	0.000780833
719	0.095	0.075	0.037	0.034	0.035	0.007		769	0.0235883	-0.00105	0.00214212	0.000750949
720	0.096	0.076	0.038	0.034	0.035	0.007		770	0.0220667	-0.001	0.00161658	0.00072111
721	0.097	0.076	0.039	0.034	0.035	0.007		771	0.0202117	-0.00095	0.00166873	0.000691321
722	0.097	0.077	0.039	0.034	0.035	0.007		772	0.0183567	-0.0009	0.00172123	0.000661589
723	0.098	0.078	0.04	0.034	0.035	0.007		773	0.016835	-0.00085	0.00119747	0.000631922
724	0.099	0.079	0.041	0.034	0.035	0.007		774	0.01498	-0.0008	0.00125108	0.000602329
725	0.1	0.08	0.042	0.034	0.035	0.007		775	0.0134583	-0.00075	0.000732433	0.000572822
726	0.101	0.081	0.043	0.033	0.035	0.007		776	0.0119367	-0.0007	0.0011185	0.000543415
727	0.102	0.082	0.044	0.033	0.035	0.007		777	0.010415	-0.000983333	0.000627634	0.000206539
728	0.103	0.083	0.045	0.033	0.035	0.007		778	0.00922667	-0.000933333	0.00036074	0.000220303
729	0.104	0.085	0.046	0.033	0.035	0.007		779	0.00803833	-0.000883333	0.000282238	0.000237188
730	0.106	0.086	0.047	0.033	0.035	0.007		780	0.00718333	-0.00116667	0.000275379	0.000340343
731	0.107	0.088	0.049	0.033	0.035	0.007		781	0.005995	-0.00111667	0.000300541	0.00033505
732	0.108	0.089	0.05	0.033	0.035	0.007		782	0.00514	-0.00106667	0.000307896	0.000332466
733	0.11	0.09	0.051	0.033	0.035	0.007		783	0.004285	-0.00135	0.000325461	0.000342527
734	0.111	0.092	0.053	0.033	0.034	0.007		784	0.00343	-0.0013	0.00035171	0.000315119
735	0.113	0.093	0.054	0.033	0.034	0.007		785	0.00290833	-0.00125	0.000617623	0.000288314
736	0.114	0.095	0.055	0.033	0.034	0.007		786	0.00238667	-0.0012	0.00018037	0.000262298
737	0.115	0.096	0.056	0.033	0.034	0.007		787	0.00153167	-0.00115	0.000123525	0.000237329
738	0.117	0.098	0.058	0.033	0.034	0.007		788	0.00101	-0.0011	0.00062554	0.000213776
739	0.118	0.099	0.059	0.032	0.034	0.007		789	0.000821667	-0.00105	2.5658e-05	0.000192159
740	0.119	0.101	0.06	0.032	0.034	0.007		790	0.0003	-0.001	0.000519615	0.000173205
741	0.121	0.102	0.061	0.032	0.034	0.007		791	0.000445	-0.00095	0.000468321	0.000157877
742	0.122	0.103	0.062	0.032	0.034	0.007		792	-0.00041	-0.0009	0.000418688	0.000147309
743	0.123	0.104	0.063	0.032	0.034	0.007		793	-0.000265	-0.00085	0.000371383	0.000142566
744	0.124	0.105	0.064	0.032	0.034	0.007		794	-0.000786667	-0.0008	0.000894725	0.000144222
745	0.125	0.106	0.065	0.032	0.034	0.007		795	-0.000641667	-0.00075	0.000846439	0.000152069
746	0.125	0.106	0.065	0.032	0.034	0.007		796	-0.00083	-0.0007	0.00025632	0.000165227
747	0.125	0.107	0.065	0.032	0.034	0.007		797	-0.00101833	-0.00065	0.000550689	0.000182551
748	0.126	0.107	0.066	0.032	0.034	0.007		798	-0.00120667	-0.0006	0.000710023	0.000202978
749	0.126	0.107	0.066	0.032	0.034	0.007		799	-0.00106167	-0.000883333	0.000668325	0.00038634
750	0.126	0.107	0.066	0.032	0.034	0.007		800	-0.000916667	-0.000833333	0.000629153	0.000381881
751	0.125	0.107	0.065	0.032	0.034	0.007		801	-0.001105	-0.000783333	0.000844586	0.000379814
752	0.125	0.106	0.065	0.032	0.033	0.007		802	-0.00129333	-0.00106667	0.00109276	0.000323316
753	0.124	0.106	0.065	0.032	0.033	0.007		803	-0.00148167	-0.00101667	0.00053222	0.000294378
754	0.124	0.105	0.064	0.032	0.033	0.007		804	-0.00133667	-0.000966667	0.000508953	0.000265769
755	0.123	0.104	0.063	0.032	0.033	0.007		805	-0.00119167	-0.000916667	0.000491384	0.00023761
756	0.121	0.103	0.062	0.031	0.033	0.007		806	-0.00138	-0.000866667	0.000563205	0.000210079
757	0.12	0.101	0.061	0.031	0.033	0.007		807	-0.001235	-0.000816667	0.000507863	0.000183462
758	0.118	0.1	0.059	0.031	0.033	0.007		808	-0.00109	-0.000766667	0.0004531	0.000158219
759	0.117	0.098	0.058	0.031	0.033	0.007		809	-0.00127833	-0.000716667	0.000835259	0.000135123
760	0.115	0.097	0.057	0.031	0.033	0.007		810	-0.00146667	-0.000666667	0.00092376	0.00011547
761	0.113	0.094	0.055	0.031	0.033	0.007		811	-0.00132167	-0.000616667	0.000872157	0.000101283
762	0.111	0.092	0.053	0.031	0.033	0.007		812	-0.00151	-0.000566667	0.000247588	9.50438e-05
763	0.109	0.09	0.051	0.031	0.033	0.007		813	-0.001365	-0.000516667	0.000204756	9.82768e-05
764	0.107	0.088	0.05	0.031	0.032	0.007		814	-0.00155333	-0.000466667	0.000736569	0.000110151
765	0.105	0.086	0.048	0.031	0.032	0.007		815	-0.00174167	-0.000416667	0.000675617	0.00012829
766	0.102	0.084	0.046	0.031	0.032	0.007		816	-0.00159667	-0.000366667	0.000630106	0.000150444
767	0.1	0.081	0.044	0.031	0.032	0.007		817	-0.00145167	-0.000316667	0.000586735	0.000175095
768	0.098	0.079	0.042	0.03	0.032	0.007		818	-0.00130667	-0.000266667	0.000546016	0.000201329
769	0.096	0.077	0.04	0.03	0.032	0.007		819	-0.00116167	-0.000216667	0.000508585	0.000228601
770	0.094	0.075	0.039	0.03	0.032	0.007		820	-0.00101667	-0.0005	0.000475219	0.000576628
771	0.092	0.073	0.037	0.03	0.032	0.007		821	-0.001205	-0.00045	0.000679209	0.000572647
772	0.09	0.071	0.035	0.03	0.032	0.007		822	-0.00139333	-0.0004	0.000927434	0.000570263
773	0.088	0.069	0.034	0.03	0.032	0.007		823	-0.00124833	-0.000683333	0.000887276	0.000250316
774	0.086	0.067	0.032	0.03	0.032	0.007		824	-0.00110333	-0.000633333	0.000849137	0.00022053
775	0.084	0.065	0.031	0.03	0.032	0.007		825	-0.000958333	-0.000583333	0.000813301	0.000190941
776	0.082	0.064	0.029	0.03	0.032	0.007		826	-0.00114667	-0.000533333	0.000410528	0.000161658
777	0.08	0.062	0.028	0.03	0.032	0.006		827	-0.001335	-0.000483333	0.000337528	0.000132885
778	0.079	0.06	0.027	0.03	0.032	0.006		828	-0.00119	-0.000433333	0.000281603	0.00010504
779	0.077	0.059	0.026	0.03	0.032	0.006		829	-0.00137833	-0.000383333	0.000699756	7.91096e-05
780	0.076	0.058	0.025	0.03	0.031	0.006		830	-0.00123333	-0.000333333	0.000680686	5.7735e-05
781	0.075	0.056	0.024	0.03	0.031	0.006		831	-0.00108833	-0.000283333	0.000666077	4.75219e-05
782	0.074	0.055	0.023	0.03	0.031	0.006		832	-0.000943333	-0.000233333	0.000656227	5.50757e-05
783	0.073	0.054	0.022	0.029	0.031	0.006		833	-0.00113167	-0.000183333	0.000599382	7.52219e-05
784	0.072	0.053	0.021	0.029	0.031	0.006		834	-0.000986667	-0.000133333	0.000551845	0.000100664
785	0.071	0.052	0.021	0.029	0.031	0.006		835	-0.000841667	-8.33333e-05	0.000506417	0.00012829
786	0.07	0.052	0.02	0.029	0.031	0.006		836	-0.000696667	-3.33333e-05	0.000463717	0.00015695
787	0.069	0.051	0.019	0.029	0.031	0.006		837	-0.000551667	1.66667e-05	0.000424568	0.000186167
788	0.068	0.05	0.019	0.029	0.031	0.006		838	-0.00074	6.66667e-05	0.000937443	0.000215716
789	0.068	0.05	0.018	0.029	0.031	0.006		839	-0.000928333	0.000116667	0.00088919	0.000245476
790	0.067	0.049	0.018	0.029	0.031	0.006		840	-0.00111667	-0.000166667	0.000340343	0.000525198
791	0.067	0.049	0.018	0.029	0.031	0.006		841	-0.000971667	-0.000116667	0.000328113	0.000522741
792	0.066	0.048	0.017	0.029	0.031	0.006		842	-0.000826667	-6.66667e-05	0.000325781	0.000522047
793	0.066	0.048	0.017	0.029	0.031	0.006		843	-0.000681667	-1.66667e-05	0.000333554	0.000523124
794	0.065	0.047	0.017	0.029	0.031	0.006		844	-0.000536667	-0.0003	0.000350761	0.000182483
795	0.065	0.047	0.017	0.029	0.031	0.006		845	-0.000391667	-0.00025	0.000376109	0.000152069
796	0.065	0.047	0.016	0.029	0.031	0.006		846	-0.000246667	-0.0002	0.000408085	0.000121655
797	0.064	0.047	0.016	0.029	0.031	0.006		847	-0.000101667	-0.00015	0.000445262	9.12414e-05
798	0.064	0.046	0.016	0.029	0.031	0.006		848	4.33333e-05	-0.0001	0.00048645	6.08276e-05
799	0.064	0.046	0.016	0.029	0.03	0.006		849	-0.000145	-5e-05	5.76628e-05	3.04138e-05
800	0.064	0.046	0.016	0.029	0.03	0.006		850	1.15648e-18	0	7.22223e-18	3.46945e-18
801	0.063	0.046	0.016	0.029	0.03	0.006
802	0.063	0.045	0.016	0.028	0.03	0.006
803	0.063	0.045	0.015	0.028	0.03	0.006
804	0.063	0.045	0.015	0.028	0.03	0.006
805	0.063	0.045	0.015	0.028	0.03	0.006
806	0.062	0.045	0.015	0.028	0.03	0.006
807	0.062	0.045	0.015	0.028	0.03	0.006
808	0.062	0.045	0.015	0.028	0.03	0.006
809	0.062	0.044	0.015	0.028	0.03	0.006
810	0.061	0.044	0.015	0.028	0.03	0.006
811	0.061	0.044	0.015	0.028	0.03	0.006
812	0.061	0.044	0.014	0.028	0.03	0.006
813	0.061	0.044	0.014	0.028	0.03	0.006
814	0.061	0.043	0.014	0.028	0.03	0.006
815	0.06	0.043	0.014	0.028	0.03	0.006
816	0.06	0.043	0.014	0.028	0.03	0.006
817	0.06	0.043	0.014	0.028	0.03	0.006
818	0.06	0.043	0.014	0.028	0.03	0.006
819	0.06	0.043	0.014	0.028	0.03	0.006
820	0.06	0.043	0.014	0.027	0.03	0.006
821	0.059	0.043	0.014	0.027	0.03	0.006
822	0.059	0.042	0.014	0.027	0.03	0.006
823	0.059	0.042	0.014	0.027	0.029	0.006
824	0.059	0.042	0.014	0.027	0.029	0.006
825	0.059	0.042	0.014	0.027	0.029	0.006
826	0.059	0.042	0.013	0.027	0.029	0.006
827	0.058	0.042	0.013	0.027	0.029	0.006
828	0.058	0.042	0.013	0.027	0.029	0.006
829	0.058	0.041	0.013	0.027	0.029	0.006
830	0.058	0.041	0.013	0.027	0.029	0.006
831	0.058	0.041	0.013	0.027	0.029	0.006
832	0.058	0.041	0.013	0.027	0.029	0.006
833	0.057	0.041	0.013	0.027	0.029	0.006
834	0.057	0.041	0.013	0.027	0.029	0.006
835	0.057	0.041	0.013	0.027	0.029	0.006
836	0.057	0.041	0.013	0.027	0.029	0.006
837	0.057	0.041	0.013	0.027	0.029	0.006
838	0.057	0.04	0.013	0.027	0.029	0.006
839	0.056	0.04	0.013	0.027	0.029	0.006
840	0.056	0.04	0.012	0.026	0.029	0.006
841	0.056	0.04	0.012	0.026	0.029	0.006
842	0.056	0.04	0.012	0.026	0.029	0.006
843	0.056	0.04	0.012	0.026	0.029	0.006
844	0.056	0.04	0.012	0.026	0.028	0.006
845	0.056	0.04	0.012	0.026	0.028	0.006
846	0.056	0.04	0.012	0.026	0.028	0.006
847	0.056	0.04	0.012	0.026	0.028	0.006
848	0.056	0.04	0.012	0.026	0.028	0.006
849	0.055	0.04	0.012	0.026	0.028	0.006
850	0.055	0.04	0.012	0.026	0.028	0.006
851	0.055	0.039	0.012	0.026	0.028	0.006
852	0.055	0.039	0.012	0.026	0.028	0.006
853	0.055	0.039	0.012	0.026	0.028	0.006
854	0.055	0.039	0.012	0.026	0.028	0.006
855	0.055	0.039	0.012	0.026	0.028	0.006
856	0.055	0.039	0.012	0.026	0.028	0.006
857	0.054	0.039	0.012	0.026	0.028	0.006
858	0.054	0.039	0.012	0.026	0.028	0.006
859	0.054	0.039	0.012	0.026	0.028	0.006
860	0.054	0.039	0.012	0.026	0.028	0.006
861	0.054	0.039	0.012	0.026	0.028	0.006
862	0.054	0.039	0.012	0.026	0.028	0.006
863	0.054	0.038	0.012	0.026	0.028	0.006
864	0.054	0.038	0.012	0.026	0.028	0.006
865	0.054	0.038	0.012	0.026	0.028	0.006
866	0.054	0.038	0.012	0.026	0.028	0.006
867	0.054	0.038	0.012	0.026	0.028	0.006
868	0.054	0.038	0.012	0.026	0.028	0.006
869	0.053	0.038	0.012	0.026	0.028	0.006
870	0.053	0.038	0.012	0.026	0.028	0.006
871	0.053	0.038	0.012	0.026	0.028	0.006
872	0.053	0.038	0.012	0.025	0.027	0.006
873	0.053	0.038	0.012	0.025	0.027	0.006
874	0.053	0.038	0.012	0.025	0.027	0.006
875	0.053	0.038	0.011	0.025	0.027	0.006
876	0.053	0.038	0.012	0.025	0.027	0.006
877	0.052	0.038	0.011	0.025	0.027	0.006
878	0.052	0.038	0.011	0.025	0.027	0.006
879	0.052	0.038	0.011	0.025	0.027	0.006
880	0.052	0.038	0.011	0.025	0.027	0.006
881	0.052	0.038	0.011	0.025	0.027	0.006
882	0.052	0.037	0.011	0.025	0.027	0.006
883	0.052	0.037	0.011	0.025	0.027	0.006
884	0.052	0.037	0.011	0.025	0.027	0.006
885	0.052	0.037	0.011	0.025	0.027	0.006
886	0.052	0.037	0.011	0.025	0.027	0.006
887	0.052	0.037	0.011	0.025	0.027	0.006
888	0.051	0.037	0.011	0.025	0.027	0.006
889	0.051	0.037	0.011	0.025	0.027	0.006
890	0.051	0.037	0.011	0.025	0.027	0.006
891	0.051	0.037	0.011	0.025	0.027	0.006
892	0.051	0.037	0.011	0.025	0.027	0.006
893	0.051	0.037	0.011	0.025	0.027	0.006
894	0.051	0.037	0.011	0.025	0.027	0.006
895	0.051	0.037	0.011	0.025	0.027	0.006
896	0.051	0.036	0.011	0.025	0.027	0.006
897	0.051	0.036	0.011	0.025	0.027	0.006
898	0.051	0.036	0.011	0.025	0.027	0.006
899	0.051	0.036	0.011	0.025	0.027	0.006
900	0.05	0.036	0.011	0.024	0.027	0.006
