# Supplementary material for: Anoxygenic phototroph of the Chloroflexota uses a type I reaction centre
Source: Nature. 2024 Mar 13;627(8005):915–22. doi: 10.1038/s41586-024-07180-y (PMC10972752; doi:10.1038/s41586-024-07180-y)
Supplement: Supplementary file 12 — Source Data Fig. 4 [file 41586_2024_7180_MOESM12_ESM.xlsx]

## Sheet: Fig4b
Associated data for Fig. 4, panel b | pscA-like gene search results across Boreal Shield lakes
Lake	pscA / rpoB (%)
L221	1.76077
L304	0.128696
L222	0.0583628
L227	0.0218091
L239	0
L224	0
L373	0
L442	0
L626	0

## Sheet: Fig4c
Associated data for Fig. 4, panel c | Physicochemical profiles for Lakes 221 and 304
Note: these data are a subset of those shown in Supplementary Data 6, Worksheet 2
Date	Lake	Depth (m)	Temperature (°C)	DO (µM)	Light (µmol photons m-2 s-1)
2018-07-30	L221	0	24.1	167.823	1035.1
2018-07-30	L221	0.5	24	165.01	500.5
2018-07-30	L221	1	23.6	165.635	344.5
2018-07-30	L221	1.5	22.6	165.323	159.66
2018-07-30	L221	2	21.7	164.385	73.7
2018-07-30	L221	2.5	20.5	173.448	47.78
2018-07-30	L221	2.75	19.6	172.823	nd
2018-07-30	L221	3	18.7	195.012	34.75
2018-07-30	L221	3.25	17	212.513	nd
2018-07-30	L221	3.5	13.7	52.5033	12.96
2018-07-30	L221	3.75	12.6	5.93787	nd
2018-07-30	L221	4	11.6	bdl	4.83
2018-07-30	L221	4.5	9	bdl	2.41
2018-07-30	L221	5	8.2	bdl	1.09
2018-07-26	L304	0	nd	nd	894
2018-07-26	L304	0.25	21.7	269.704	nd
2018-07-26	L304	0.5	21.7	268.767	nd
2018-07-26	L304	0.75	21.7	268.454	nd
2018-07-26	L304	1	21.7	268.142	363.5
2018-07-26	L304	1.25	21.7	267.829	nd
2018-07-26	L304	1.5	21.6	267.517	192.07
2018-07-26	L304	1.75	21.3	267.517	nd
2018-07-26	L304	2	21.2	267.204	121.86
2018-07-26	L304	2.25	21.2	267.204	nd
2018-07-26	L304	2.5	21.2	266.579	79.1
2018-07-26	L304	2.75	21.1	264.704	nd
2018-07-26	L304	3	20.9	265.954	52.68
2018-07-26	L304	3.25	18.3	287.518	nd
2018-07-26	L304	3.5	15.3	245.953	34.01
2018-07-26	L304	3.75	13.8	200.013	nd
2018-07-26	L304	4	12	96.256	15.7
2018-07-26	L304	4.25	10	bdl	nd
2018-07-26	L304	4.5	9.4	bdl	4.5
2018-07-26	L304	4.75	8.9	bdl	nd
2018-07-26	L304	5	8.3	bdl	2.1
2018-07-26	L304	5.25	7.8	bdl	nd
2018-07-26	L304	5.5	7.3	bdl	0.75
2018-07-26	L304	6	7.2	bdl	0.2
Abbreviations: bdl below detection limit; nd no data

## Sheet: Fig4d
Associated data for Fig. 4, panel d | RNA read mapping to MAGs
Note: these data are a subset of those shown in Supplementary Data 4, Worksheet 1											RNA reads mapped to MAG (%)
	GTDB Classification (r89)							CheckM statistics (%)			June 2018 L221 5 m			June 2018 L304 6 m
MAG_ID	Domain	Phylum	Class	Order	Family	Genus	Species	Complete-ness	Contam-ination	Strain hetero-geneity	A	B	C	A	B	C	AVG-221	AVG-304	SD-221	SD-304	SD/AVG-221 (%)	SD/AVG-304 (%)
MAG504	Bacteria	Bacteroidota	Chlorobia	Chlorobiales	Chlorobiaceae	Chlorobium	Unresolved_Chlorobium	98.08	0	0	11.7227	11.6517	10.9767	44.3151	40.761	42.3742	11.4504	42.4835	0.411744	1.77959	3.5959	4.18889
MAG448	Bacteria	Chloroflexota	Chloroflexia	Chloroflexales	Chloroflexaceae	Oscillochloris	Unresolved_Oscillochloris	97.8	0.94	100	26.697	25.6954	29.1639	0.0625464	0.0662024	0.0780056	27.1855	0.0689181	1.78509	0.00807949	6.56633	11.7233
MAG048	Bacteria	Chloroflexota	Chloroflexia	Chloroflexales	Chloroflexaceae	Oscillochloris	Unresolved_Oscillochloris	98.11	0.94	0	0.878503	0.953156	0.900583	6.15185	7.11497	7.2066	0.910748	6.82447	0.0383505	0.584306	4.21088	8.56193
MAG239	Bacteria	Proteobacteria	Gammaproteobacteria	Methylococcales	Methylomonadaceae	UBA10906	Unresolved_UBA10906	94.52	0.92	40	0.0745965	0.0567542	0.0709873	7.76384	7.75206	7.26082	0.067446	7.59224	0.00943356	0.287079	13.9868	3.78121
MAG159	Bacteria	Bacteroidota	Chlorobia	Chlorobiales	Chlorobiaceae	Chlorobium	Unresolved_Chlorobium	99.45	0	0	6.85245	6.82544	5.89191	0.324887	0.301048	0.316939	6.52327	0.314291	0.546938	0.0121383	8.38442	3.86211
MAG225	Bacteria	Bacteroidota	Chlorobia	Chlorobiales	Chlorobiaceae	Chlorobium	Unresolved_Chlorobium	95.43	2.75	16.67	3.96831	3.60804	3.78894	2.20063	2.25802	2.32122	3.78843	2.25996	0.180134	0.0603178	4.75486	2.66898
MAG458	Bacteria	Bacteroidota	Bacteroidia	Bacteroidales	Paludibacteraceae	Paludibacter	Unresolved_Paludibacter	96.06	0.81	50	5.40104	6.00339	4.81666	0.49093	0.608721	0.549575	5.40703	0.549742	0.593386	0.0588957	10.9743	10.7133
MAG014	Bacteria	Patescibacteria	Paceibacteria_A	Moranbacterales	GWC2-37-73	Unresolved_GWC2-37-73	Unresolved_GWC2-37-73	69.31	0	0	4.34612	4.6936	4.30129	0.175838	0.168832	0.15463	4.447	0.166433	0.214732	0.0108055	4.8287	6.49241
MAG109	Bacteria	Bacteroidota	Bacteroidia	Bacteroidales	Prolixibacteraceae	UBA6024	Unresolved_UBA6024	95.32	3.23	0	3.43313	4.0389	3.20843	0.653787	0.753052	0.718237	3.56016	0.708359	0.429558	0.0503645	12.0657	7.11003
MAG676	Bacteria	Desulfobacterota	Desulfobacteria	Desulfobacterales	Desulfatirhabdiaceae	RAAP-1	Unresolved_RAAP-1	96.13	1.34	25	0.0369622	0.0357376	0.0406187	3.63713	3.77732	3.56434	0.0377728	3.6596	0.00253953	0.108255	6.72316	2.95812
MAG088	Bacteria	Bacteroidota	Chlorobia	Chlorobiales	Chlorobiaceae	Chlorobium	Unresolved_Chlorobium	98.9	1.65	0	3.50452	3.39874	3.30466	0.0815463	0.0816172	0.0777846	3.40264	0.080316	0.0999836	0.00219256	2.93841	2.72991
MAG729	Bacteria	Chloroflexota	Chloroflexia	54-19	54-19	Unresolved_54-19	Unresolved_54-19	86.75	2.29	0	1.76481	1.52187	1.7262	1.79644	1.71218	1.83054	1.67096	1.77972	0.130549	0.060926	7.81284	3.42335
MAG616	Bacteria	Proteobacteria	Gammaproteobacteria	Methylococcales	Methylococcaceae	UBA6136	Unresolved_UBA6136	96.9	0.78	0	2.99324	2.82413	2.42853	0.754215	0.687337	0.655755	2.74863	0.699102	0.289827	0.0502733	10.5444	7.19113
MAG251	Bacteria	Chloroflexota	Chloroflexia	Chloroflexales	Chloroflexaceae	Oscillochloris	Unresolved_Oscillochloris	82.29	1.89	50	3.23497	3.21811	3.1447	0.00253726	0.00243391	0.00295559	3.19926	0.00264226	0.0479944	0.000276236	1.50017	10.4546
MAG681	Bacteria	Desulfuromonadota	Desulfuromonadia	Geobacterales	Pelobacteraceae	Unresolved_Pelobacteraceae	Unresolved_Pelobacteraceae	99.35	1.34	0	0.0222066	0.0249978	0.0189405	2.94449	3.13607	3.22016	0.0220483	3.10024	0.00303172	0.141285	13.7504	4.55724
MAG054	Bacteria	Bacteroidota	Bacteroidia	Bacteroidales	Paludibacteraceae	Paludibacter	Unresolved_Paludibacter	95.63	0.54	0	2.6841	2.78318	2.50404	0.14306	0.190251	0.164961	2.65711	0.166091	0.141516	0.0236156	5.32596	14.2185
MAG097	Bacteria	Proteobacteria	Gammaproteobacteria	Burkholderiales	Rhodocyclaceae	Sulfuritalea	Unresolved_Sulfuritalea	96.54	0.44	0	1.14241	1.3879	1.32756	1.39726	1.48149	1.59718	1.28596	1.49198	0.127924	0.100371	9.94773	6.72735
MAG319	Bacteria	Chloroflexota	Chloroflexia	54-19	54-19	Unresolved_54-19	Unresolved_54-19	98.17	1.38	0	1.7786	1.41824	1.67816	0.665618	0.550415	0.604295	1.625	0.606776	0.18597	0.0576411	11.4443	9.49957
MAG722	Bacteria	Desulfobacterota	Desulfomonilia	Desulfomonilales	Desulfomonilaceae	Unresolved_Desulfomonilaceae	Unresolved_Desulfomonilaceae	77.74	0	0	0.352149	0.285006	0.299324	1.95272	1.72424	1.67742	0.31216	1.78479	0.0353643	0.147298	11.3289	8.25294
MAG361	Bacteria	Verrucomicrobiota	Verrucomicrobiae	Pedosphaerales	Pedosphaeraceae	UBA11358	Unresolved_UBA11358	91.33	3.76	37.5	0.626605	0.639079	0.670145	1.27108	1.53345	1.46639	0.645276	1.42364	0.0224219	0.136308	3.47478	9.57462
MAG280	Bacteria	Bacteroidota	Chlorobia	Chlorobiales	Chlorobiaceae	Chlorobium	Unresolved_Chlorobium	85.06	1.92	80	1.32199	0.92785	1.53536	0.671017	0.72609	0.705724	1.26173	0.700944	0.308206	0.0278461	24.4272	3.97266
MAG421	Bacteria	Bacteroidota	Chlorobia	Chlorobiales	Chlorobiaceae	Chlorobium	Unresolved_Chlorobium	97.8	0	0	0.0239597	0.0183317	0.0246386	1.74853	1.7972	1.74455	0.02231	1.76342	0.003462	0.0293184	15.5177	1.66258
MAG530	Bacteria	Proteobacteria	Gammaproteobacteria	Methylococcales	Methylomonadaceae	KS41	Unresolved_KS41	96.42	1.38	20	0.570446	0.577017	0.580981	1.16221	1.13485	1.05631	0.576148	1.11779	0.00532132	0.0549752	0.923603	4.91821
MAG615	Bacteria	Cyanobacteria	Cyanobacteriia	Cyanobacteriales	Microcystaceae	Unresolved_Microcystaceae	Unresolved_Microcystaceae	98.18	0.44	0	1.15693	1.04787	0.95002	0.186961	0.148955	0.173082	1.05161	0.169666	0.103507	0.0192315	9.84275	11.3349
MAG040	Bacteria	Verrucomicrobiota	Verrucomicrobiae	Pedosphaerales	Pedosphaeraceae	UBA11358	Unresolved_UBA11358	87.07	9.37	32.14	0.574332	0.623155	0.671132	0.842311	1.0931	0.981313	0.622873	0.97224	0.0484007	0.125639	7.77056	12.9226
MAG731	Bacteria	Verrucomicrobiota	Verrucomicrobiae	Pedosphaerales	Pedosphaeraceae	UBA11358	Unresolved_UBA11358	87.84	7.43	11.76	0.249882	0.264668	0.286909	0.730259	0.952768	0.853476	0.267153	0.845501	0.0186383	0.111469	6.97664	13.1838
MAG628	Bacteria	Chloroflexota	Anaerolineae	Anaerolineales	envOPS12	UBA5195	Unresolved_UBA5195	75.11	3.64	25	0.956022	0.892884	0.90157	0.183804	0.177378	0.178302	0.916825	0.179828	0.0342219	0.00347394	3.73265	1.93181
MAG326	Bacteria	Verrucomicrobiota	Verrucomicrobiae	Opitutales	Opitutaceae	Opitutus	Unresolved_Opitutus	97.26	0.34	0	0.583507	0.648338	0.701246	0.232248	0.297126	0.28219	0.644363	0.270521	0.0589701	0.0339769	9.15169	12.5598
MAG544	Bacteria	Verrucomicrobiota	Verrucomicrobiae	Pedosphaerales	Pedosphaeraceae	UBA693	Unresolved_UBA693	91.31	9.62	0	0.486178	0.518164	0.544278	0.289808	0.384855	0.365472	0.516207	0.346712	0.0290997	0.050224	5.63721	14.4858
MAG296	Bacteria	Bacteroidota	Bacteroidia	Bacteroidales	UBA7332	UBA7332	Unresolved_UBA7332	90.87	2.48	10	0.523432	0.626889	0.539344	0.281046	0.310297	0.270837	0.563222	0.287393	0.0557085	0.0204811	9.89105	7.12651
MAG102	Bacteria	Chloroflexota	Anaerolineae	Anaerolineales	Anaerolineaceae	Leptolinea	Unresolved_Leptolinea	78.18	5	0	0.0108111	0.0114805	0.0115553	0.733504	0.921641	0.806187	0.0112823	0.820444	0.000409787	0.0948754	3.63213	11.5639
MAG253	Bacteria	Actinobacteriota	Actinobacteria	Nanopelagicales	Nanopelagicaceae	Planktophila	Unresolved_Planktophila	85.99	0.26	0	0.290088	0.339137	0.29942	0.465705	0.580136	0.491706	0.309548	0.512516	0.0260458	0.0599867	8.41413	11.7044
MAG415	Bacteria	Spirochaetota	Spirochaetia	Treponematales	UBA8932	Unresolved_UBA8932	Unresolved_UBA8932	70.22	8.9	15	0.717097	0.763636	0.842329	0.034607	0.0425934	0.0430633	0.774354	0.0400879	0.0633004	0.0047524	8.17461	11.8549
MAG454	Bacteria	Verrucomicrobiota	Verrucomicrobiae	Pedosphaerales	Pedosphaeraceae	PALSA-1440	Unresolved_PALSA-1440	78.94	3.01	0	0.26981	0.29448	0.312694	0.399176	0.541437	0.508197	0.292328	0.482936	0.021523	0.0744185	7.36263	15.4096
MAG534	Bacteria	Acidobacteriota	Holophagae	Holophagales	Holophagaceae	Geothrix	Unresolved_Geothrix	78.51	1.75	0	0.476185	0.526034	0.521868	0.237175	0.274221	0.273158	0.508029	0.261518	0.0276563	0.0210883	5.44385	8.06382
MAG219	Bacteria	Bacteroidota	Chlorobia	Chlorobiales	Chlorobiaceae	Chlorobium	Unresolved_Chlorobium	81.34	5.82	46.15	0.103845	0.0894982	0.104189	0.645674	0.643634	0.667136	0.0991774	0.652148	0.00838412	0.0130199	8.45366	1.99646
MAG313	Bacteria	Bacteroidota	Bacteroidia	Chitinophagales	Chitinophagaceae	BSSC1	Unresolved_BSSC1	98.47	0.74	0	0.381047	0.484371	0.394855	0.372771	0.305429	0.294758	0.420091	0.324319	0.0560945	0.0422979	13.3529	13.0421
MAG689	Bacteria	Myxococcota	Myxococcia	Myxococcales	Anaeromyxobacteraceae	Unresolved_Anaeromyxobacteraceae	Unresolved_Anaeromyxobacteraceae	96.56	1.94	33.33	0.347883	0.375646	0.400457	0.270484	0.302508	0.313238	0.374662	0.29541	0.0263008	0.0222434	7.01986	7.52967
MAG137	Bacteria	Spirochaetota	Spirochaetia	Spirochaetales	Unresolved_Spirochaetales	Unresolved_Spirochaetales	Unresolved_Spirochaetales	99.97	2	0	0.0334267	0.0353055	0.0356528	0.572536	0.640173	0.651943	0.034795	0.621551	0.00119763	0.0428543	3.44195	6.89474
MAG398	Bacteria	Bacteroidota	Bacteroidia	Bacteroidales	Prolixibacteraceae	Unresolved_Prolixibacteraceae	Unresolved_Prolixibacteraceae	100	0	0	0.24883	0.258249	0.249538	0.364067	0.417091	0.383951	0.252206	0.38837	0.00524544	0.0267868	2.07983	6.89723
MAG177	Bacteria	Bacteroidota	Chlorobia	Chlorobiales	Chlorobiaceae	Chlorobium	Unresolved_Chlorobium	83.15	0.02	100	0.159128	0.128507	0.145253	0.47134	0.50601	0.507313	0.144296	0.494888	0.0153326	0.0204031	10.6258	4.12277
MAG373	Bacteria	Desulfobacterota	Desulfomonilia	Desulfomonilales	Desulfomonilaceae	Unresolved_Desulfomonilaceae	Unresolved_Desulfomonilaceae	94.52	0.43	0	0.133269	0.115052	0.120042	0.512969	0.488459	0.472177	0.122787	0.491202	0.00941376	0.0205338	7.66672	4.18033
MAG186	Bacteria	Verrucomicrobiota	Verrucomicrobiae	Pedosphaerales	Pedosphaeraceae	PALSA-1440	Unresolved_PALSA-1440	92.94	5.19	16.67	0.326027	0.337007	0.412204	0.224724	0.266703	0.260921	0.358413	0.250783	0.0469066	0.0227515	13.0873	9.07219
MAG475	Bacteria	Proteobacteria	Gammaproteobacteria	Burkholderiales	Burkholderiaceae	Rhodoferax	Unresolved_Rhodoferax	90.13	0.12	0	0.0702429	0.0750859	0.0875085	0.485531	0.512501	0.541923	0.0776124	0.513318	0.00890578	0.0282051	11.4747	5.49465
MAG188	Bacteria	Proteobacteria	Gammaproteobacteria	Burkholderiales	Methylophilaceae	Methylopumilus_A	Unresolved_Methylopumilus_A	98.24	0	0	0.220663	0.171158	0.345737	0.429593	0.244906	0.291388	0.245852	0.321962	0.089974	0.096065	36.5968	29.8373
MAG162	Bacteria	Verrucomicrobiota	Verrucomicrobiae	Pedosphaerales	Pedosphaeraceae	Unresolved_Pedosphaeraceae	Unresolved_Pedosphaeraceae	92.3	6.01	11.76	0.381427	0.39802	0.477907	0.124326	0.151011	0.144299	0.419118	0.139879	0.051584	0.0138809	12.3078	9.92353
MAG625	Bacteria	Verrucomicrobiota	Verrucomicrobiae	Pedosphaerales	Pedosphaeraceae	Unresolved_Pedosphaeraceae	Unresolved_Pedosphaeraceae	93.92	3.26	0	0.136979	0.134957	0.159069	0.382241	0.433966	0.425716	0.143668	0.413975	0.0133753	0.0277898	9.30985	6.71293
MAG716	Bacteria	Proteobacteria	Gammaproteobacteria	Methylococcales	Methylomonadaceae	KS41	Unresolved_KS41	95.01	0	0	0.346948	0.360616	0.340675	0.205282	0.207991	0.192859	0.349413	0.202044	0.0101965	0.00806877	2.91817	3.99357
MAG514	Bacteria	Proteobacteria	Gammaproteobacteria	Burkholderiales	Burkholderiaceae	Polynucleobacter	Unresolved_Polynucleobacter	95.89	0	0	0.219085	0.268803	0.223721	0.238237	0.219322	0.209875	0.237203	0.222478	0.0274644	0.0144419	11.5784	6.4914
MAG133	Bacteria	Proteobacteria	Gammaproteobacteria	Burkholderiales	Burkholderiaceae	Polynucleobacter	Unresolved_Polynucleobacter	88.93	0.6	25	0.228348	0.272784	0.241707	0.207082	0.200176	0.201174	0.247613	0.20281	0.0227995	0.00373256	9.20773	1.84042
MAG359	Bacteria	Proteobacteria	Gammaproteobacteria	Burkholderiales	Burkholderiaceae	Rhodoferax	Unresolved_Rhodoferax	79.19	1.12	60	0.139668	0.150018	0.162698	0.25346	0.293313	0.303487	0.150794	0.28342	0.0115347	0.02644	7.64929	9.32889
MAG580	Bacteria	Acidobacteriota	Holophagae	Holophagales	Holophagaceae	Geothrix	Unresolved_Geothrix	92.98	1.05	0	0.253038	0.292937	0.291334	0.0789501	0.103793	0.0930598	0.279103	0.0919342	0.0225873	0.0124595	8.09282	13.5527
MAG692	Bacteria	Verrucomicrobiota	Verrucomicrobiae	Pedosphaerales	Pedosphaeraceae	UBA11358	Unresolved_UBA11358	84.28	9.93	5.88	0.324917	0.357684	0.390812	0.00843786	0.0100872	0.0104136	0.357804	0.00964624	0.0329476	0.00105913	9.20827	10.9798
MAG536	Bacteria	Proteobacteria	Alphaproteobacteria	Azospirillales	Azospirillaceae	BOG-933	Unresolved_BOG-933	97.82	1.31	25	0.213972	0.215259	0.182912	0.161441	0.16172	0.163911	0.204047	0.162357	0.0183155	0.00135304	8.97609	0.833371
MAG213	Bacteria	Verrucomicrobiota	Kiritimatiellae	Kiritimatiellales	UBA1859	UBA5540	Unresolved_UBA5540	83.05	0.03	0	0.307093	0.329847	0.358151	0.00371738	0.00427287	0.0037014	0.331697	0.00389722	0.0255792	0.000325422	7.71162	8.35011
MAG193	Bacteria	Verrucomicrobiota	Verrucomicrobiae	Verrucomicrobiales	Akkermansiaceae	UBA1315	Unresolved_UBA1315	86.32	5.58	30	0.0538801	0.0605502	0.0624879	0.249478	0.264431	0.3081	0.0589727	0.274003	0.00451549	0.0304609	7.65691	11.117
MAG496	Bacteria	Patescibacteria	Paceibacteria_A	Moranbacterales	UBA1568	Unresolved_UBA1568	Unresolved_UBA1568	70.3	0.99	0	0.00414912	0.0045675	0.00458393	0.343386	0.320925	0.317657	0.00443352	0.327323	0.000246431	0.0140066	5.55836	4.27914
MAG062	Bacteria	Bacteroidota	Bacteroidia	Bacteroidales	Unresolved_Bacteroidales	Unresolved_Bacteroidales	Unresolved_Bacteroidales	88.44	4.3	0	0.0116584	0.013363	0.00990002	0.285294	0.32014	0.299427	0.0116405	0.30162	0.00173157	0.0175264	14.8754	5.81076
MAG128	Bacteria	Bacteroidota	Chlorobia	Chlorobiales	Chlorobiaceae	Chlorobium	Unresolved_Chlorobium	63.33	0.55	0	0.0213008	0.0214796	0.0183676	0.26178	0.297721	0.296305	0.0203826	0.285269	0.0017474	0.0203542	8.57298	7.13507
MAG414	Bacteria	Actinobacteriota	Actinobacteria	Nanopelagicales	Nanopelagicaceae	AAA044-D11	Unresolved_AAA044-D11	84.63	0.13	100	0.00636978	0.00709814	0.00684406	0.285442	0.303833	0.285919	0.00677066	0.291731	0.000369687	0.0104832	5.46013	3.59346
MAG581	Bacteria	Omnitrophota	koll11	UBA10015	GCA-002753745	GCA-2753745	Unresolved_GCA-2753745	68.22	1.08	0	0.000292192	0.000246892	0.000381994	0.260777	0.314651	0.314287	0.000307026	0.296572	6.8762e-05	0.0309995	22.3962	10.4526
MAG017	Bacteria	Cyanobacteria	Vampirovibrionia	Gastranaerophilales	UBA9579	UBA9971	Unresolved_UBA9971	95.3	3.42	0	0.280241	0.329724	0.237696	0.0129223	0.0133324	0.0124301	0.282554	0.0128949	0.0460576	0.0004518	16.3005	3.5037
MAG694	Bacteria	Actinobacteriota	Actinobacteria	Nanopelagicales	Nanopelagicaceae	PALSA-747	Unresolved_PALSA-747	87.21	0.18	50	0.139112	0.137704	0.137168	0.146955	0.160341	0.149327	0.137995	0.152207	0.00100442	0.00714289	0.727871	4.69287
MAG518	Bacteria	Proteobacteria	Gammaproteobacteria	Burkholderiales	Burkholderiaceae	Rhodoferax	Unresolved_Rhodoferax	86.71	0.76	20	0.0236091	0.0285469	0.0287451	0.246203	0.263917	0.275202	0.026967	0.261774	0.00290973	0.0146179	10.79	5.58416
MAG749	Bacteria	Actinobacteriota	Actinobacteria	Nanopelagicales	Nanopelagicaceae	AAA044-D11	Unresolved_AAA044-D11	84.61	1.47	40	0.0647497	0.0750551	0.0686953	0.180381	0.238253	0.193854	0.0695	0.204163	0.00519963	0.0302817	7.48148	14.8321
MAG003	Bacteria	Verrucomicrobiota_A	Chlamydiia	Parachlamydiales	Parachlamydiaceae	Unresolved_Parachlamydiaceae	Unresolved_Parachlamydiaceae	94.03	2.36	0	0.00280504	0.00259236	0.00261029	0.262105	0.266162	0.27081	0.00266923	0.266359	0.000117954	0.00435585	4.41902	1.63533
MAG718	Bacteria	Bacteroidota	Bacteroidia	Bacteroidales	Prolixibacteraceae	Unresolved_Prolixibacteraceae	Unresolved_Prolixibacteraceae	95.61	4.05	20	0.188376	0.186712	0.201215	0.0609237	0.0816712	0.0724535	0.192101	0.0716828	0.00793701	0.0103952	4.13168	14.5017
MAG429	Bacteria	Bacteroidota	Bacteroidia	Bacteroidales	Unresolved_Bacteroidales	Unresolved_Bacteroidales	Unresolved_Bacteroidales	96.77	1.52	0	0.123071	0.163597	0.113038	0.124591	0.139598	0.124936	0.133235	0.129709	0.0267678	0.00856655	20.0906	6.60446
MAG222	Bacteria	Proteobacteria	Gammaproteobacteria	Methylococcales	Methylomonadaceae	UBA10906	Unresolved_UBA10906	85.06	4.66	76.19	0.00391537	0.00234547	0.00270579	0.249802	0.25575	0.231862	0.00298888	0.245805	0.000822342	0.0124354	27.5134	5.05906
MAG702	Bacteria	Verrucomicrobiota	Kiritimatiellae	UBA8416	Unresolved_UBA8416	Unresolved_UBA8416	Unresolved_UBA8416	97.3	1.74	0	0.201349	0.191958	0.239892	0.00622514	0.00689608	0.00566259	0.211067	0.00626127	0.0254016	0.00061754	12.0349	9.86286
MAG471	Bacteria	Actinobacteriota	Thermoleophilia	UBA2241	UBA2241	UBA2241	Unresolved_UBA2241	69.4	4.6	37.5	0.021593	0.0202143	0.019991	0.188967	0.193956	0.19576	0.0205994	0.192894	0.000867642	0.00351872	4.21198	1.82417
MAG512	Bacteria	Actinobacteriota	Actinobacteria	Nanopelagicales	Nanopelagicaceae	Unresolved_Nanopelagicaceae	Unresolved_Nanopelagicaceae	86.86	0.53	0	0.0217391	0.0226523	0.02171	0.188259	0.191657	0.178772	0.0220338	0.186229	0.000535854	0.00667792	2.43197	3.58586
MAG073	Bacteria	Actinobacteriota	Actinobacteria	Nanopelagicales	Nanopelagicaceae	PALSA-747	Unresolved_PALSA-747	86.68	0.68	100	0.0513381	0.0547482	0.0487998	0.151291	0.161341	0.155735	0.0516287	0.156123	0.00298487	0.0050361	5.78142	3.22574
MAG277	Bacteria	Actinobacteriota	Actinobacteria	Nanopelagicales	Nanopelagicaceae	Planktophila	Unresolved_Planktophila	89.26	0	0	0.0699507	0.0775857	0.0764625	0.119104	0.146494	0.125792	0.0746663	0.130463	0.00412229	0.0142803	5.52095	10.9458
MAG267	Bacteria	Proteobacteria	Gammaproteobacteria	Burkholderiales	Burkholderiaceae	Rhodoferax	Unresolved_Rhodoferax	89.8	0.82	66.67	0.0564222	0.0578961	0.0661168	0.128663	0.154743	0.136814	0.060145	0.140073	0.00522396	0.013342	8.6856	9.52504
MAG572	Bacteria	Patescibacteria	Paceibacteria	UBA6257	GWB1-50-10	Unresolved_GWB1-50-10	Unresolved_GWB1-50-10	78.96	1.12	0	0.00333098	0.00339476	0.00362894	0.181827	0.219295	0.18855	0.00345156	0.196558	0.000156892	0.0199764	4.54553	10.1631
MAG286	Bacteria	Bacteroidota	Chlorobia	Chlorobiales	Chlorobiaceae	Chlorobium	Unresolved_Chlorobium	98.9	2.75	0	0.0672917	0.0608897	0.0658303	0.148902	0.142979	0.112285	0.0646706	0.134722	0.0033549	0.0196553	5.18768	14.5895
MAG348	Bacteria	Goldbacteria	PGYV01	PGYV01	Palsa-1178	PALSA-1178	Unresolved_PALSA-1178	95.81	1.12	0	0.145395	0.162393	0.166518	0.0316272	0.0406734	0.0364615	0.158102	0.036254	0.0111963	0.00452663	7.08172	12.4859
MAG256	Bacteria	Bacteroidota	Bacteroidia	Chitinophagales	Chitinophagaceae	BSSC1	Unresolved_BSSC1	50.21	7.14	0	0.103231	0.124372	0.110587	0.0917249	0.0768034	0.0760997	0.11273	0.0815426	0.0107319	0.00882508	9.51996	10.8227
MAG425	Bacteria	Actinobacteriota	Actinobacteria	Nanopelagicales	Nanopelagicaceae	Unresolved_Nanopelagicaceae	Unresolved_Nanopelagicaceae	88.12	0.05	100	0.0276998	0.032312	0.0281721	0.1561	0.177811	0.158497	0.0293946	0.164136	0.00253752	0.011903	8.6326	7.25193
MAG558	Bacteria	Verrucomicrobiota	Verrucomicrobiae	Opitutales	Opitutaceae	Unresolved_Opitutaceae	Unresolved_Opitutaceae	94.52	0	0	0.142122	0.149431	0.17247	0.0239564	0.0276925	0.0264622	0.154675	0.0260371	0.015839	0.00190397	10.2402	7.31254
MAG748	Bacteria	Cyanobacteria	Cyanobacteriia	Pseudanabaenales	Pseudanabaenaceae	Pseudanabaena	Unresolved_Pseudanabaena	72.44	0.59	0	0.000204534	0.000308615	0.000254663	0.171058	0.154337	0.162254	0.000255937	0.16255	5.2052e-05	0.00836466	20.3378	5.14591
MAG221	Bacteria	Verrucomicrobiota	Verrucomicrobiae	Pedosphaerales	Pedosphaeraceae	UBA11358	Unresolved_UBA11358	83	4.19	28.57	0.118221	0.130698	0.136404	0.0246055	0.0321006	0.0270699	0.128441	0.0279253	0.00929933	0.00382005	7.24016	13.6795
MAG070	Bacteria	Proteobacteria	Gammaproteobacteria	Methylococcales	Methylomonadaceae	KS41	Unresolved_KS41	80.94	1.93	46.15	0.0175899	0.019165	0.0177309	0.149403	0.132188	0.124356	0.0181619	0.135316	0.000871509	0.0128132	4.79855	9.4691
MAG742	Bacteria	Patescibacteria	Paceibacteria	UBA9983_A	GWA1-40-21	Unresolved_GWA1-40-21	Unresolved_GWA1-40-21	82.18	0	0	0.137622	0.160603	0.153498	0.000826084	0.00162261	0.00104965	0.150574	0.00116611	0.0117661	0.000410835	7.81411	35.2311
MAG300	Bacteria	Desulfobacterota	Syntrophia	Unresolved_Syntrophia	Unresolved_Syntrophia	Unresolved_Syntrophia	Unresolved_Syntrophia	72.12	5.7	0	0.000584383	0.000740675	0.000859487	0.152914	0.154283	0.143664	0.000728182	0.150287	0.000137977	0.00577639	18.9481	3.84358
MAG340	Bacteria	Chloroflexota	Chloroflexia	Chloroflexales	Chloroflexaceae	Oscillochloris	Unresolved_Oscillochloris	94.81	1.13	0	0.14817	0.12539	0.154071	0.00719874	0.00876208	0.00870105	0.142544	0.00822062	0.0151457	0.000885505	10.6253	10.7718
MAG420	Bacteria	Actinobacteriota	Actinobacteria	Nanopelagicales	Nanopelagicaceae	Planktophila	Unresolved_Planktophila	82.82	0.53	100	0.0471597	0.0502116	0.0493727	0.0911643	0.113988	0.093115	0.0489147	0.0994225	0.00157666	0.0126519	3.22328	12.7254
MAG298	Bacteria	Verrucomicrobiota	Verrucomicrobiae	Pedosphaerales	Unresolved_Pedosphaerales	Unresolved_Pedosphaerales	Unresolved_Pedosphaerales	99.32	6.08	0	0.00268816	0.00327132	0.00267396	0.117481	0.160395	0.150708	0.00287781	0.142861	0.000340857	0.0225072	11.8443	15.7546
MAG622	Bacteria	Actinobacteriota	Actinobacteria	Nanopelagicales	Nanopelagicaceae	AAA044-D11	Unresolved_AAA044-D11	86.92	0	0	0.0139668	0.0130235	0.00970902	0.115947	0.120181	0.114219	0.0122331	0.116782	0.00223622	0.00306781	18.2801	2.62695
MAG709	Bacteria	Proteobacteria	Gammaproteobacteria	Burkholderiales	Burkholderiaceae	SCGC-AAA027-K21	Unresolved_SCGC-AAA027-K21	88.39	3.57	36.36	0.0529743	0.0500882	0.0432927	0.0868274	0.0743154	0.0782818	0.0487851	0.0798082	0.00497063	0.00639411	10.1888	8.01184
MAG595	Bacteria	Proteobacteria	Gammaproteobacteria	Steroidobacterales	Steroidobacteraceae	Unresolved_Steroidobacteraceae	Unresolved_Steroidobacteraceae	95.11	2.55	9.09	0.0612434	0.066599	0.0726426	0.0500371	0.0637144	0.0585594	0.0668283	0.057437	0.00570306	0.00690738	8.5339	12.026
MAG160	Bacteria	Chloroflexota	Anaerolineae	Anaerolineales	Unresolved_Anaerolineales	Unresolved_Anaerolineales	Unresolved_Anaerolineales	86.82	5.64	0	0.0303295	0.026294	0.0337747	0.0858243	0.102684	0.0898004	0.0301327	0.0927695	0.00374422	0.00881333	12.4258	9.50024
MAG220	Bacteria	Planctomycetota	Phycisphaerae	SM23-33	SM23-33	Unresolved_SM23-33	Unresolved_SM23-33	80.13	2.84	0	0.0882419	0.0986641	0.105812	0.0211242	0.0265026	0.027871	0.0975728	0.0251659	0.00883596	0.0035665	9.05576	14.172
MAG131	Bacteria	Bacteroidota	Bacteroidia	Chitinophagales	Chitinophagaceae	BSSC1	Unresolved_BSSC1	97.04	0.99	50	0.0759698	0.0804558	0.0797413	0.0421598	0.0450274	0.0393343	0.0787223	0.0421738	0.00241036	0.00284657	3.06185	6.74962
MAG272	Bacteria	Myxococcota	Myxococcia	Myxococcales	Anaeromyxobacteraceae	Unresolved_Anaeromyxobacteraceae	Unresolved_Anaeromyxobacteraceae	93.49	0.65	0	0.0270862	0.0263866	0.0332972	0.0814873	0.0954904	0.0954077	0.0289233	0.0907952	0.003804	0.00806092	13.152	8.87814
MAG265	Bacteria	Bacteroidota	Chlorobia	Chlorobiales	Chlorobiaceae	Chlorobium	Unresolved_Chlorobium	91.76	1.65	66.67	0.0307093	0.0299356	0.0347615	0.0808973	0.0886485	0.0865962	0.0318021	0.0853806	0.00259189	0.00401601	8.15004	4.70366
MAG255	Bacteria	Proteobacteria	Gammaproteobacteria	Burkholderiales	SG8-41	PALSA-1004	Unresolved_PALSA-1004	97.14	4.11	18.75	0.0593149	0.0583282	0.0749027	0.0475884	0.0542221	0.0532007	0.0641819	0.0516704	0.00929756	0.00357185	14.4863	6.91275
MAG639	Bacteria	Proteobacteria	Gammaproteobacteria	Methylococcales	Methylomonadaceae	KS41	Unresolved_KS41	94.49	0.98	0	0.0178237	0.0205537	0.0145158	0.0943506	0.103928	0.0868448	0.0176311	0.0950411	0.00302358	0.00856253	17.1492	9.00929
MAG715	Bacteria	Verrucomicrobiota	Kiritimatiellae	UBA8416	Unresolved_UBA8416	Unresolved_UBA8416	Unresolved_UBA8416	85.54	6.08	30	0.0774892	0.0857331	0.0937796	0.0210357	0.026746	0.0240038	0.0856673	0.0239285	0.00814538	0.00285591	9.50816	11.9352
MAG271	Bacteria	Bacteroidota	Bacteroidia	Bacteroidales	FEN-979	FEN-979	Unresolved_FEN-979	93.04	1.7	14.29	0.0331345	0.030522	0.0313235	0.0754097	0.0670678	0.0839168	0.03166	0.0754648	0.00133838	0.00842464	4.22735	11.1637
MAG158	Bacteria	Planctomycetota	Planctomycetes	Planctomycetales	Planctomycetaceae	Schlesneria	Unresolved_Schlesneria	88.2	4.11	0	0.0321411	0.0307072	0.0244476	0.0857063	0.0601987	0.0717906	0.0290986	0.0725652	0.00409119	0.0127714	14.0597	17.5999
MAG633	Bacteria	Actinobacteriota	Actinobacteria	Nanopelagicales	Nanopelagicaceae	PALSA-747	Unresolved_PALSA-747	81.39	3.95	87.5	0.0772555	0.0688211	0.0704779	0.028913	0.0281793	0.0304122	0.0721848	0.0291682	0.00446876	0.00113814	6.19072	3.90201
MAG178	Bacteria	Patescibacteria	Saccharimonadia	Saccharimonadales	Saccharimonadaceae	UBA1547	Unresolved_UBA1547	62.54	0	0	0.00070126	0.000925844	0.000509326	0.0871224	0.103198	0.0868448	0.000712143	0.0923883	0.000208472	0.00936233	29.2739	10.1337
MAG712	Bacteria	Cyanobacteria	Cyanobacteriia	Synechococcales	Cyanobiaceae	Unresolved_Cyanobiaceae	Unresolved_Cyanobiaceae	78.31	1.49	66.67	0.11337	0.0856406	0.0509644	0.0102375	0.00662565	0.00767902	0.0833251	0.00818074	0.0312673	0.00185748	37.5245	22.7056
MAG489	Bacteria	Bacteroidota	Bacteroidia	Bacteroidales	FEN-979	Unresolved_FEN-979	Unresolved_FEN-979	98.39	2.15	0	0.0797683	0.0865355	0.0827017	0.00531054	0.00584139	0.00524825	0.0830019	0.00546673	0.00339359	0.000325956	4.08857	5.96255
MAG236	Bacteria	Bacteroidota	Bacteroidia	Bacteroidales	Prolixibacteraceae	Unresolved_Prolixibacteraceae	Unresolved_Prolixibacteraceae	97.4	0.81	0	0.0330176	0.0341945	0.0369579	0.0520728	0.0515989	0.0546923	0.0347234	0.052788	0.00202268	0.0016661	5.82513	3.15621
MAG141	Bacteria	Proteobacteria	Gammaproteobacteria	UBA9339	UBA9339	UBA9339	Unresolved_UBA9339	87.4	1.36	0	0	0	0	0.0797762	0.094598	0.0862923	0	0.0868888	0	0.00742891	NA	8.54991
MAG623	Bacteria	Spirochaetota	Spirochaetia	Treponematales	UBA8932	Unresolved_UBA8932	Unresolved_UBA8932	82.18	1.15	0	0.0339527	0.030306	0.0436747	0.0441955	0.0508958	0.0508252	0.0359778	0.0486388	0.0069106	0.00384818	19.208	7.91175
MAG367	Bacteria	Proteobacteria	Gammaproteobacteria	Burkholderiales	Burkholderiaceae	Rhodoferax	Unresolved_Rhodoferax	89.61	8.4	53.33	0.0542308	0.0788202	0.0859487	0.0103851	0.0111419	0.00828671	0.0729999	0.00993789	0.0166407	0.00147919	22.7956	14.8843
MAG513	Bacteria	Planctomycetota	Planctomycetes	Pirellulales	UBA1268	UBA4655	Unresolved_UBA4655	91.95	0	0	0.0351506	0.0314787	0.0253708	0.0557607	0.0494084	0.0503832	0.0306667	0.0518508	0.00494024	0.003421	16.1094	6.59777
MAG301	Bacteria	Proteobacteria	Gammaproteobacteria	Burkholderiales	Burkholderiaceae	Polynucleobacter	Unresolved_Polynucleobacter	91.33	0.32	66.67	0.0410529	0.048113	0.0404596	0.0358167	0.0441079	0.0355224	0.0432085	0.0384823	0.00425779	0.00487411	9.85406	12.6658
MAG031	Bacteria	Actinobacteriota	Acidimicrobiia	Acidimicrobiales	RAAP-2	Unresolved_RAAP-2	Unresolved_RAAP-2	94.68	0.85	0	0.0121552	0.0132704	0.00935886	0.0650246	0.0739639	0.0687521	0.0115948	0.0692469	0.00201509	0.0044901	17.3792	6.48419
MAG099	Bacteria	Actinobacteriota	Actinobacteria	Nanopelagicales	Nanopelagicaceae	PALSA-747	Unresolved_PALSA-747	65.55	0.88	66.67	0.0296574	0.0311701	0.0293499	0.0445201	0.0548712	0.0491678	0.0300591	0.0495197	0.000974316	0.00518452	3.24133	10.4696
MAG430	Bacteria	Bacteroidota	Bacteroidia	AKYH767-A	Unresolved_AKYH767-A	Unresolved_AKYH767-A	Unresolved_AKYH767-A	85.62	0.71	0	0.00736323	0.00796226	0.00572991	0.0631365	0.0802109	0.0680063	0.00701847	0.0704512	0.00115542	0.00879587	16.4625	12.4851
MAG046	Bacteria	Proteobacteria	Gammaproteobacteria	Burkholderiales	Burkholderiaceae	SCGC-AAA027-K21	Unresolved_SCGC-AAA027-K21	91.34	5.65	75.86	0.0434781	0.0463539	0.0475901	0.0214487	0.024258	0.0235895	0.0458074	0.0230987	0.00210978	0.00146754	4.60576	6.35334
MAG161	Bacteria	Verrucomicrobiota	Verrucomicrobiae	Verrucomicrobiales	Akkermansiaceae	UBA1315	Unresolved_UBA1315	98.03	1.7	33.33	0.049994	0.0541619	0.0532564	0.0123028	0.0129538	0.0150266	0.0524707	0.0134277	0.0021922	0.0014224	4.17794	10.593
MAG061	Bacteria	Actinobacteriota	Acidimicrobiia	Microtrichales	Ilumatobacteraceae	UBA668	Unresolved_UBA668	82.72	7.75	33.33	0.0222066	0.0237016	0.0162984	0.0403601	0.0482726	0.0467647	0.0207355	0.0451325	0.00391468	0.00420117	18.8791	9.30853
MAG442	Bacteria	Proteobacteria	Gammaproteobacteria	Burkholderiales	Burkholderiaceae	Rhodoferax	Unresolved_Rhodoferax	99.07	0.09	0	0.00219144	0.00126532	0.00216463	0.0597141	0.0600906	0.0677577	0.0018738	0.0625208	0.000527127	0.0045392	28.1315	7.2603
MAG508	Bacteria	Verrucomicrobiota	Verrucomicrobiae	Verrucomicrobiales	Akkermansiaceae	UBA1315	Unresolved_UBA1315	93.48	1.34	0	0.0352675	0.0380522	0.0401731	0.0225403	0.0265026	0.0281472	0.0378309	0.02573	0.00246024	0.00288218	6.50325	11.2016
MAG066	Bacteria	Actinobacteriota	Actinobacteria	Nanopelagicales	Nanopelagicaceae	Planktophila	Unresolved_Planktophila	77.41	1.02	60	0.0242519	0.0266643	0.0284267	0.0347546	0.0406734	0.034086	0.0264476	0.0365046	0.00209583	0.00362566	7.92446	9.93204
MAG119	Bacteria	Verrucomicrobiota	Verrucomicrobiae	Opitutales	Opitutaceae	Tous-C4FEB	Unresolved_Tous-C4FEB	92.47	1.6	33.33	0.00467507	0.00425888	0.00518875	0.0666768	0.0531674	0.0508804	0.00470757	0.0569082	0.000465787	0.00853678	9.89444	15.001
MAG720	Bacteria	Actinobacteriota	Actinobacteria	Nanopelagicales	Nanopelagicaceae	PALSA-747	Unresolved_PALSA-747	83.49	0.26	100	0.016538	0.0208006	0.0167441	0.0381474	0.0512203	0.0404668	0.0180276	0.0432782	0.00240373	0.00697518	13.3336	16.1171
MAG674	Bacteria	Proteobacteria	Alphaproteobacteria	Rickettsiales	Unresolved_Rickettsiales	Unresolved_Rickettsiales	Unresolved_Rickettsiales	79.57	5.49	0	0.00879497	0.00993739	0.00693956	0.0446676	0.0591711	0.0486706	0.00855731	0.0508364	0.00151298	0.0074904	17.6806	14.7343
MAG163	Bacteria	Omnitrophota	koll11	UBA10015	GCA-002753745	Unresolved_GCA-002753745	Unresolved_GCA-002753745	75.92	4.48	40	0.00257129	0.00320959	0.00299229	0.0500961	0.062254	0.0563497	0.00292439	0.0562333	0.000324525	0.00607979	11.0972	10.8117
MAG143	Bacteria	Actinobacteriota	Actinobacteria	Nanopelagicales	Nanopelagicaceae	Unresolved_Nanopelagicaceae	Unresolved_Nanopelagicaceae	84.05	0.6	50	0.00195768	0.0013579	0.00165531	0.0492995	0.0621188	0.0568469	0.00165697	0.0560884	0.000299893	0.00644321	18.0989	11.4876
MAG654	Bacteria	Acidobacteriota	Vicinamibacteria	Vicinamibacterales	SCN-69-37	Unresolved_SCN-69-37	Unresolved_SCN-69-37	69.71	2.61	0	0.00400302	0.00404285	0.00267396	0.0515123	0.0610912	0.0492507	0.00357328	0.0539514	0.000779088	0.00628579	21.8032	11.6508
MAG545	Bacteria	Bacteroidota	Bacteroidia	NS11-12g	UKL13-3	UKL13-3	Unresolved_UKL13-3	93.81	1.51	60	0.0128564	0.0137334	0.0125103	0.0402421	0.0462443	0.0438091	0.0130334	0.0434318	0.000630426	0.00301883	4.83702	6.95073
MAG094	Bacteria	Chloroflexota	UBA2235	UBA12225	UBA12225	UBA12225	UBA12225 sp002347925	97.69	0.99	0	0.000642821	0.000802398	0.000827654	0.0532824	0.0571158	0.0539189	0.000757625	0.0547724	0.000100221	0.00205425	13.2283	3.75052
MAG494	Bacteria	Bacteroidota	Bacteroidia	Bacteroidales	FEN-979	FEN-979	Unresolved_FEN-979	97.03	0.27	0	0.0164212	0.0173441	0.0182402	0.0353446	0.0362653	0.0396934	0.0173352	0.0371011	0.000909561	0.00229169	5.24691	6.17687
MAG401	Bacteria	Bacteroidota	Bacteroidia	Bacteroidales	FEN-979	FEN-979	Unresolved_FEN-979	64.97	4.55	6.25	0.029336	0.0278988	0.0296682	0.0230714	0.0270435	0.024142	0.0289677	0.0247523	0.000940484	0.00205517	3.24667	8.30298
MAG683	Bacteria	Actinobacteriota	Actinobacteria	Nanopelagicales	Nanopelagicaceae	AAA044-D11	Unresolved_AAA044-D11	86.47	0.96	66.67	0.0101098	0.0104312	0.00834021	0.038885	0.0447569	0.0423175	0.00962707	0.0419865	0.00112598	0.00294994	11.696	7.02592
MAG020	Bacteria	Planctomycetota	Planctomycetes	Pirellulales	UBA1268	BAIKAL-G1-2R	Unresolved_BAIKAL-G1-2R	96.07	0.64	0	0.0408192	0.0448417	0.0354936	0.00988351	0.00897843	0.00870105	0.0403848	0.00918766	0.00468915	0.000618375	11.6112	6.73049
MAG682	Bacteria	Bacteroidota	Bacteroidia	Chitinophagales	Chitinophagaceae	UBA1930	Unresolved_UBA1930	60.94	1	0	0.0110448	0.0130235	0.0115235	0.0363182	0.0399973	0.0361024	0.011864	0.0374726	0.00103235	0.00218905	8.70157	5.84173
MAG214	Bacteria	Bacteroidota	Bacteroidia	Bacteroidales	FEN-979	FEN-979	Unresolved_FEN-979	97.96	0.32	50	0.0141129	0.0137025	0.0139428	0.0342235	0.0350754	0.0341965	0.0139194	0.0344985	0.000206181	0.0004998	1.48125	1.44876
MAG117	Bacteria	Actinobacteriota	Actinobacteria	Nanopelagicales	Nanopelagicaceae	Planktophila	Planktophila sp000378885	68.17	0.08	0	0.0167718	0.0201525	0.0180174	0.0246645	0.0356703	0.0297769	0.0183139	0.0300373	0.00170976	0.00550752	9.33587	18.3356
MAG245	Bacteria	Actinobacteriota	Actinobacteria	Nanopelagicales	Unresolved_Nanopelagicales	Unresolved_Nanopelagicales	Unresolved_Nanopelagicales	94.88	1.67	0	0.0121844	0.0119742	0.0105685	0.034312	0.0386721	0.0366549	0.0115757	0.0365463	0.000878573	0.00218209	7.5898	5.97076
MAG202	Bacteria	Planctomycetota	Planctomycetes	Gemmatales	Gemmataceae	UBA969	Unresolved_UBA969	96.59	1.7	0	0.0458741	0.0449343	0.0406187	0.00466148	0.00351565	0.00411573	0.043809	0.00409762	0.00280257	0.000573128	6.39723	13.9869
MAG090	Bacteria	Actinobacteriota	Acidimicrobiia	Acidimicrobiales	RAAP-2	RAAP-2	Unresolved_RAAP-2	92.02	2.14	33.33	0.0376635	0.0413235	0.041128	0.0068742	0.0100061	0.00635315	0.0400383	0.00774448	0.002059	0.00197586	5.14257	25.5131
MAG753	Bacteria	Verrucomicrobiota	Verrucomicrobiae	Opitutales	Opitutaceae	Tous-C4FEB	Unresolved_Tous-C4FEB	64.92	5.49	0	0.0368161	0.0292567	0.0456801	0.010267	0.00989791	0.011408	0.037251	0.0105243	0.00822037	0.000787257	22.0675	7.48036
MAG394	Bacteria	Proteobacteria	Gammaproteobacteria	Burkholderiales	Burkholderiaceae	Polynucleobacter	Unresolved_Polynucleobacter	91.07	0.54	20	0.0293068	0.0338242	0.0323422	0.0125093	0.014955	0.0139493	0.0318244	0.0138045	0.00230276	0.00122929	7.23582	8.90494
MAG135	Bacteria	Bacteroidota	Bacteroidia	Chitinophagales	Chitinophagaceae	BSSC1	Unresolved_BSSC1	97.68	1.12	0	0.0236091	0.0310775	0.025148	0.0188819	0.019904	0.0179269	0.0266115	0.0189043	0.00394345	0.00098872	14.8186	5.23014
MAG566	Bacteria	Actinobacteriota	Acidimicrobiia	Microtrichales	Ilumatobacteraceae	Unresolved_Ilumatobacteraceae	Unresolved_Ilumatobacteraceae	94.02	3.85	20	0.0123889	0.0103077	0.00859487	0.0370558	0.0349942	0.0332021	0.0104305	0.035084	0.0019	0.00192841	18.2158	5.49655
MAG528	Bacteria	Bacteroidota	Bacteroidia	Chitinophagales	Chitinophagaceae	BSSC1	Unresolved_BSSC1	97.4	6.28	5.88	0.0271154	0.0299973	0.0330425	0.0128633	0.018687	0.014557	0.0300517	0.0153691	0.00296393	0.00299559	9.86277	19.491
MAG450	Bacteria	Verrucomicrobiota	Kiritimatiellae	UBA8416	Unresolved_UBA8416	Unresolved_UBA8416	Unresolved_UBA8416	89.86	0	0	0.002133	0.00141963	0.00210097	0.0419533	0.0434588	0.0414336	0.00188453	0.0422819	0.000402937	0.00105186	21.3813	2.48774
MAG001	Bacteria	Verrucomicrobiota	Verrucomicrobiae	Chthoniobacterales	Terrimicrobiaceae	Unresolved_Terrimicrobiaceae	Unresolved_Terrimicrobiaceae	85.41	2.03	0	0.0162459	0.015369	0.0140065	0.0238679	0.0287202	0.0299427	0.0152071	0.0275103	0.00112844	0.00321301	7.42051	11.6793
MAG208	Bacteria	Verrucomicrobiota	Kiritimatiellae	UBA8416	Unresolved_UBA8416	Unresolved_UBA8416	Unresolved_UBA8416	94.44	1.01	0	0.0332222	0.0340093	0.0397592	0.00637265	0.00749104	0.00701608	0.0356636	0.00695992	0.0035687	0.000561304	10.0066	8.0648
MAG127	Bacteria	Bacteroidota	Bacteroidia	Chitinophagales	Chitinophagaceae	UBA8137	Unresolved_UBA8137	98.52	0.49	0	0.018671	0.0260162	0.0212007	0.0209471	0.0242039	0.0167944	0.0219626	0.0206485	0.0037314	0.00371376	16.9897	17.9856
MAG092	Bacteria	Desulfobacterota	Desulfomonilia	Desulfomonilales	Desulfomonilaceae	Unresolved_Desulfomonilaceae	Unresolved_Desulfomonilaceae	93.87	0	0	0.00745089	0.00842518	0.00789455	0.0349906	0.034237	0.0319591	0.00792354	0.0337289	0.000487794	0.00157833	6.15626	4.67945
MAG647	Bacteria	Desulfuromonadota	Desulfuromonadia	Geobacterales	Pelobacteraceae	Pelobacter_C	Unresolved_Pelobacter_C	54.51	2.69	33.33	0.00739245	0.00645005	0.00643024	0.0298571	0.0376715	0.0362406	0.00675758	0.0345897	0.000549904	0.00416059	8.13759	12.0284
MAG195	Bacteria	Actinobacteriota	Actinobacteria	Nanopelagicales	Nanopelagicaceae	GCA-2737595	Unresolved_GCA-2737595	90.96	0.79	50	0.0315567	0.0307072	0.0309415	0.00846737	0.0103306	0.00897727	0.0310685	0.00925841	0.000438761	0.000962908	1.41224	10.4004
MAG474	Bacteria	Bacteroidota	Chlorobia	Chlorobiales	Chlorobiaceae	Chlorobium	Unresolved_Chlorobium	99.45	0	0	0.0366116	0.0316021	0.0445342	0.00247825	0.00200122	0.00240315	0.0375826	0.00229421	0.00652046	0.0002565	17.3497	11.1804
MAG149	Bacteria	Proteobacteria	Gammaproteobacteria	Methylococcales	Methylomonadaceae	KS41	Unresolved_KS41	85.73	4.12	26.92	0.0182912	0.0188564	0.0175081	0.0227173	0.0218782	0.0196119	0.0182185	0.0214025	0.000677074	0.00160644	3.7164	7.50586
MAG393	Bacteria	Proteobacteria	Gammaproteobacteria	Burkholderiales	Burkholderiaceae	Polynucleobacter	Unresolved_Polynucleobacter	95.4	0.86	0	0.0163627	0.0182083	0.0181447	0.0217732	0.0224461	0.0209654	0.0175719	0.0217282	0.00104766	0.000741367	5.96213	3.412
MAG737	Bacteria	Actinobacteriota	Actinobacteria	Nanopelagicales	Nanopelagicaceae	PALSA-747	Unresolved_PALSA-747	85.72	1.63	60	0.0111617	0.0137642	0.0117463	0.0222748	0.0310188	0.0270976	0.0122241	0.0267971	0.00136544	0.00437977	11.1701	16.3442
MAG482	Bacteria	Desulfuromonadota	Desulfuromonadia	Geobacterales	Pelobacteraceae	Unresolved_Pelobacteraceae	Unresolved_Pelobacteraceae	64.22	3.93	20	0.0177945	0.0197205	0.0174762	0.0196195	0.0224731	0.0197224	0.0183304	0.020605	0.00121432	0.00161865	6.62461	7.85563
MAG154	Bacteria	Proteobacteria	Gammaproteobacteria	Burkholderiales	SG8-41	UBA5216	Unresolved_UBA5216	75.87	5.88	80	0.0165965	0.0174059	0.0196727	0.0174068	0.0236901	0.0195566	0.0178917	0.0202178	0.00159461	0.0031934	8.9126	15.795
MAG728	Bacteria	Bacteroidota	Bacteroidia	Bacteroidales	Lentimicrobiaceae	UBA4417	Unresolved_UBA4417	89.49	2.01	37.5	0.0291607	0.0372806	0.0323422	0.00436645	0.00567913	0.00535874	0.0329278	0.00513477	0.00409152	0.0006844	12.4257	13.3287
MAG059	Bacteria	Actinobacteriota	Acidimicrobiia	Acidimicrobiales	RAAP-2	Unresolved_RAAP-2	Unresolved_RAAP-2	98.29	1.28	0	0.0183496	0.0249361	0.0148341	0.0174658	0.0196876	0.0176783	0.0193733	0.0182772	0.00512818	0.00122605	26.4704	6.70805
MAG609	Bacteria	Patescibacteria	Gracilibacteria	Absconditabacterales	X112	UBA5124	Unresolved_UBA5124	76.57	0	0	0.0326086	0.0419716	0.0352708	0.000236024	0.000324521	0.000276224	0.036617	0.000278923	0.00482449	4.43104e-05	13.1755	15.8862
MAG660	Bacteria	Bacteroidota	Bacteroidia	Bacteroidales	Prolixibacteraceae	Unresolved_Prolixibacteraceae	Unresolved_Prolixibacteraceae	97.31	3.2	0	0.0177652	0.0172516	0.0178582	0.0193245	0.0173078	0.0183965	0.017625	0.0183429	0.000326745	0.0010094	1.85387	5.50293
MAG053	Bacteria	Patescibacteria	Paceibacteria	UBA9983_A	UBA11359	C7867-002	Unresolved_C7867-002	71.37	1.02	0	0.000116877	6.17229e-05	0.000190997	0.0338695	0.0398621	0.0336441	0.000123199	0.0357919	6.48686e-05	0.0035267	52.6535	9.85335
MAG132	Bacteria	Bacteroidota	Bacteroidia	Bacteroidales	Paludibacteraceae	Paludibacter	Unresolved_Paludibacter	94.81	1.97	0	0.019869	0.0224363	0.0217418	0.0129223	0.0167669	0.0139769	0.021349	0.0145554	0.00132794	0.00198652	6.22011	13.648
MAG333	Bacteria	Actinobacteriota	Acidimicrobiia	Acidimicrobiales	RAAP-2	RAAP-2	Unresolved_RAAP-2	97.44	1.28	0	0.0242227	0.0224054	0.0268351	0.00855587	0.0138192	0.0115462	0.0244877	0.0113071	0.0022267	0.0026398	9.09311	23.3464
MAG047	Bacteria	Verrucomicrobiota	Verrucomicrobiae	Chthoniobacterales	Chthoniobacteraceae	Unresolved_Chthoniobacteraceae	Unresolved_Chthoniobacteraceae	62.64	3.49	0	0.0248363	0.0277753	0.0214553	0.00955898	0.00984382	0.0112976	0.024689	0.0102334	0.00316256	0.000932481	12.8096	9.11209
MAG746	Bacteria	Bacteroidota	Bacteroidia	Chitinophagales	Chitinophagaceae	BSSC1	Unresolved_BSSC1	97.04	2.96	44.44	0.0169471	0.0220968	0.0170624	0.0144565	0.0157393	0.0145846	0.0187021	0.0149268	0.00294046	0.000706554	15.7226	4.73346
MAG484	Bacteria	Proteobacteria	Gammaproteobacteria	Methylococcales	Methylomonadaceae	UBA4132	Unresolved_UBA4132	99.08	1.9	18.18	0.00546398	0.00466008	0.00318328	0.029562	0.0285038	0.0265727	0.00443578	0.0282129	0.00115677	0.00151574	26.0783	5.37251
MAG004	Bacteria	Proteobacteria	Alphaproteobacteria	Azospirillales	Azospirillaceae	BOG-933	Unresolved_BOG-933	98.54	0.45	0	0.0160998	0.0154925	0.0154071	0.0139844	0.0191468	0.0176231	0.0156664	0.0169181	0.000377685	0.00265239	2.41079	15.6778
MAG404	Bacteria	Bacteroidota	Bacteroidia	Bacteroidales	FEN-979	FEN-979	Unresolved_FEN-979	98.39	1.08	0	0.00587305	0.00617229	0.00728972	0.0255791	0.0233926	0.0260203	0.00644502	0.0249973	0.000746676	0.00140714	11.5853	5.62916
MAG725	Archaea	Halobacterota	Methanosarcinia	Methanotrichales	Methanotrichaceae	Methanothrix	Unresolved_Methanothrix	100	0	0	0.000555164	0.000308615	0.000190997	0.0286474	0.033588	0.0306608	0.000351592	0.0309654	0.000185849	0.00248432	52.8592	8.02287
MAG733	Bacteria	Proteobacteria	Gammaproteobacteria	Legionellales	Legionellaceae	GCA-2786165	Unresolved_GCA-2786165	90.64	2.83	0	0.0228494	0.0203686	0.0170624	0.0104441	0.0113042	0.0111042	0.0200935	0.0109508	0.00290328	0.000450097	14.4489	4.11017
MAG396	Bacteria	Proteobacteria	Gammaproteobacteria	Burkholderiales	Rhodocyclaceae	Propionivibrio	Unresolved_Propionivibrio	85.12	4.12	28	0.0294529	0.0345031	0.0272489	0.000118012	0.000324521	0.000497203	0.0304016	0.000313245	0.00371899	0.000189847	12.2329	60.6064
MAG503	Bacteria	Proteobacteria	Gammaproteobacteria	Burkholderiales	Burkholderiaceae	Rhodoferax	Unresolved_Rhodoferax	90.21	1.34	50	0.0162459	0.0148752	0.0164894	0.0124503	0.0156852	0.0120986	0.0158702	0.0134114	0.000870206	0.00197704	5.48328	14.7416
MAG461	Bacteria	Actinobacteriota	Actinobacteria	Nanopelagicales	Nanopelagicaceae	PALSA-747	Unresolved_PALSA-747	89.41	0	0	0.0182912	0.0168504	0.0168396	0.010149	0.0126834	0.0120434	0.017327	0.0116253	0.000834996	0.00131789	4.81903	11.3364
MAG278	Bacteria	Actinobacteriota	Acidimicrobiia	Acidimicrobiales	RAAP-2	Unresolved_RAAP-2	Unresolved_RAAP-2	70.56	1.8	0	0.0234045	0.0261705	0.0209778	0.00469098	0.00562504	0.00577308	0.0235176	0.00536303	0.00259818	0.000586702	11.0478	10.9398
MAG604	Bacteria	Verrucomicrobiota	Verrucomicrobiae	Pedosphaerales	UBA9464	UBA9464	Unresolved_UBA9464	81.67	5.67	42.86	0.0241935	0.0291332	0.0317055	0.000354036	0.000108174	0.000220979	0.0283441	0.00022773	0.0038177	0.00012307	13.4691	54.0422
MAG216	Bacteria	Proteobacteria	Gammaproteobacteria	Methylococcales	Methylococcaceae	AMB10-2013	Unresolved_AMB10-2013	88.75	1.75	7.69	0.016538	0.0161714	0.0175717	0.0110931	0.0123859	0.0113252	0.0167604	0.0116014	0.00072616	0.000689232	4.33259	5.94093
MAG167	Bacteria	Omnitrophota	koll11	UBA10015	GCA-002753745	GCA-2753465	Unresolved_GCA-2753465	91.51	3.76	20	0.015194	0.0151221	0.0208505	0.00926395	0.0127916	0.0114357	0.0170555	0.0111637	0.00328675	0.00177946	19.2709	15.9396
MAG063	Bacteria	Verrucomicrobiota	Lentisphaeria	Victivallales	Victivallaceae	Unresolved_Victivallaceae	Unresolved_Victivallaceae	94.57	1.69	0	0.0265894	0.0235782	0.0311962	0.000472048	0.00113583	0.00121538	0.0271213	0.000941086	0.00383676	0.000408142	14.1467	43.3692
MAG431	Bacteria	Desulfuromonadota	Desulfuromonadia	Geobacterales	Pelobacteraceae	UBA8499	Unresolved_UBA8499	97.74	1.29	0	0.0111617	0.0106163	0.0110778	0.0150465	0.0193631	0.0157724	0.010952	0.0167273	0.000293667	0.00231132	2.68141	13.8176
MAG197	Bacteria	Patescibacteria	Gracilibacteria	Absconditabacterales	X112	UBA9567	Unresolved_UBA9567	76.41	1.72	0	0.0185834	0.0236399	0.018654	0.00743476	0.00838347	0.00613217	0.0202924	0.0073168	0.00289919	0.00113028	14.287	15.4477
MAG346	Archaea	Halobacterota	Methanomicrobia	Methanomicrobiales	Methanoregulaceae	Methanoregula	Unresolved_Methanoregula	85.89	0.65	100	0.00905794	0.00879552	0.0105367	0.0155481	0.0193361	0.0184241	0.00946338	0.0177694	0.000938718	0.00197704	9.91948	11.1261
MAG524	Bacteria	Verrucomicrobiota	Verrucomicrobiae	Verrucomicrobiales	Akkermansiaceae	UBA1315	Unresolved_UBA1315	87.56	1.25	33.33	0.0124766	0.0175602	0.0142293	0.0116537	0.0108444	0.0146675	0.0147553	0.0123885	0.0025823	0.00201468	17.5008	16.2625
MAG568	Bacteria	Verrucomicrobiota	Verrucomicrobiae	Chthoniobacterales	Terrimicrobiaceae	Unresolved_Terrimicrobiaceae	Unresolved_Terrimicrobiaceae	72.07	2.03	33.33	0.00505491	0.00503042	0.00595274	0.0218322	0.0215536	0.0219045	0.00534603	0.0217635	0.000525576	0.000185285	9.83115	0.851358
MAG339	Bacteria	Actinobacteriota	Actinobacteria	Nanopelagicales	Nanopelagicaceae	Planktophila	Unresolved_Planktophila	84.56	4.43	69.23	0.00870731	0.00987567	0.00942252	0.0150465	0.021797	0.0164353	0.00933517	0.0177596	0.000589058	0.00356478	6.31009	20.0724
MAG065	Bacteria	Verrucomicrobiota	Kiritimatiellae	Kiritimatiellales	UBA1859	UBA5540	Unresolved_UBA5540	79.01	3.45	12.5	0.0246902	0.022498	0.0286496	0.00088509	0.00154148	0.00104965	0.0252793	0.00115874	0.0031178	0.00034152	12.3334	29.4734
MAG436	Bacteria	Proteobacteria	Gammaproteobacteria	Burkholderiales	Burkholderiaceae	SCGC-AAA027-K21	Unresolved_SCGC-AAA027-K21	82.53	3.07	58.33	0.0137914	0.0139494	0.0130196	0.0123028	0.0119532	0.0135902	0.0135868	0.0126154	0.000497504	0.000862119	3.66166	6.83387
MAG107	Bacteria	Actinobacteriota	Acidimicrobiia	Acidimicrobiales	RAAP-2	RAAP-2	Unresolved_RAAP-2	94.02	6.58	8.33	0.024135	0.0221277	0.0231106	0.00300931	0.00335339	0.00278986	0.0231244	0.00305085	0.00100375	0.000284052	4.34064	9.31058
MAG698	Bacteria	Bacteroidota	Bacteroidia	Bacteroidales	FEN-979	FEN-979	Unresolved_FEN-979	99.44	0.27	0	0.000642821	0.000586368	0.000509326	0.0251071	0.024285	0.0263517	0.000579505	0.0252479	6.7012e-05	0.00104054	11.5637	4.12128
MAG457	Bacteria	Proteobacteria	Gammaproteobacteria	Burkholderiales	Burkholderiaceae	Rhodoferax	Unresolved_Rhodoferax	96.72	2.43	25	0.00379849	0.00506128	0.00467943	0.0201801	0.0234196	0.0203301	0.00451307	0.0213099	0.000647624	0.0018286	14.35	8.58099
MAG209	Bacteria	Planctomycetota	Planctomycetes	Pirellulales	UBA1268	BAIKAL-G1-2R	Unresolved_BAIKAL-G1-2R	62.86	0	0	0.00227909	0.0029627	0.0020373	0.0243695	0.023041	0.0227332	0.00242637	0.0233812	0.000479955	0.000869574	19.7808	3.71911
MAG487	Bacteria	Actinobacteriota	Acidimicrobiia	Acidimicrobiales	RAAP-2	RAAP-2	Unresolved_RAAP-2	83.52	2.99	25	0.00999295	0.0115422	0.0115872	0.0123913	0.0164965	0.015358	0.0110408	0.0147486	0.000907711	0.00211939	8.22145	14.3701
MAG026	Bacteria	Patescibacteria	Paceibacteria	UBA9983_A	UBA11359	Unresolved_UBA11359	Unresolved_UBA11359	63.19	3.87	33.33	0.00149018	0.00117274	0.00136881	0.0229238	0.026746	0.0230371	0.00134391	0.0242356	0.000160179	0.00217476	11.9189	8.97342
MAG751	Bacteria	Verrucomicrobiota	Lentisphaeria	Victivallales	GWF2-38-69	GWF2-38-69	Unresolved_GWF2-38-69	95.57	3.19	12.5	0.0245441	0.0225906	0.0250843	0.000767078	0.000919478	0.000883916	0.024073	0.000856824	0.0013119	7.97299e-05	5.44968	9.30529
MAG440	Bacteria	Gemmatimonadota	Gemmatimonadetes	Gemmatimonadales	Gemmatimonadaceae	Fen-1231	Unresolved_Fen-1231	92.51	2.2	0	0.0251285	0.0219734	0.0254663	0	0	0	0.0241894	0	0.00192654	0	7.96441	NA
MAG121	Bacteria	Bacteroidota	Bacteroidia	NS11-12g	UBA955	UBA955	Unresolved_UBA955	75.06	3.92	23.08	0.0243688	0.0269112	0.0203094	5.9006e-05	0.000108174	5.52448e-05	0.0238631	7.41415e-05	0.00332984	2.95328e-05	13.9539	39.833
MAG336	Bacteria	Proteobacteria	Alphaproteobacteria	Azospirillales	Azospirillaceae	BOG-933	Unresolved_BOG-933	90.17	9.72	78.12	0.0165965	0.0147518	0.0147386	0.00625464	0.00870799	0.00787238	0.0153623	0.00761167	0.00106886	0.00124728	6.9577	16.3864
MAG354	Bacteria	Actinobacteriota	Actinobacteria	Mycobacteriales	Mycobacteriaceae	Mycolicibacterium	Unresolved_Mycolicibacterium	92.22	0.25	50	0.0140252	0.011357	0.00843571	0.0113882	0.0131431	0.00977832	0.0112726	0.0114365	0.0027957	0.00168292	24.8008	14.7153
MAG217	Bacteria	Chloroflexota	Anaerolineae	Anaerolineales	envOPS12	UBA5195	Unresolved_UBA5195	85.3	5.45	14.29	0.0145804	0.0138259	0.0149614	0.00767078	0.0084646	0.00806573	0.0144559	0.00806704	0.000577891	0.000396911	3.99761	4.92015
MAG093	Bacteria	Proteobacteria	Gammaproteobacteria	Burkholderiales	Burkholderiaceae	Rhodoferax	Unresolved_Rhodoferax	95.58	3.41	66.67	0.0141421	0.0148444	0.0208823	0.00711023	0.00465147	0.00571783	0.0166229	0.00582651	0.00370544	0.00123297	22.2912	21.1614
MAG164	Bacteria	Bacteroidota	Bacteroidia	Bacteroidales	Lentimicrobiaceae	UBA4417	Unresolved_UBA4417	88.44	4.89	8.33	0.00149018	0.00126532	0.000732156	0.0208881	0.0209046	0.020772	0.00116255	0.0208549	0.00038932	7.2255e-05	33.4885	0.346465
MAG002	Bacteria	Planctomycetota	Planctomycetes	Pirellulales	UBA1268	BAIKAL-G1-2R	Unresolved_BAIKAL-G1-2R	96.55	2.3	0	0.0108111	0.00851776	0.00719422	0.014722	0.0120614	0.0125406	0.00884103	0.013108	0.00182997	0.00141817	20.6987	10.8191
MAG227	Bacteria	Proteobacteria	Alphaproteobacteria	UBA1301	UBA1301	UBA6038	Unresolved_UBA6038	87.46	2.83	37.5	0.0159537	0.0178996	0.0180811	0.00454346	0.00448921	0.00458531	0.0173115	0.00453933	0.00117938	4.81836e-05	6.81271	1.06147
MAG483	Bacteria	Planctomycetota	Planctomycetes	Gemmatales	Gemmataceae	UBA969	Unresolved_UBA969	79.04	3.81	16.67	0.018671	0.0197822	0.0161393	0.00377639	0.00359678	0.00350804	0.0181975	0.00362707	0.00186707	0.000136712	10.26	3.76922
MAG573	Bacteria	Verrucomicrobiota	Kiritimatiellae	UBA8416	Unresolved_UBA8416	Unresolved_UBA8416	Unresolved_UBA8416	84.29	3.12	10	0.0136746	0.0138259	0.0157891	0.00536955	0.00670678	0.00734755	0.0144299	0.00647463	0.00117956	0.00100923	8.17441	15.5875
MAG636	Bacteria	Verrucomicrobiota	Verrucomicrobiae	Chthoniobacterales	UBA6821	UBA6821	Unresolved_UBA6821	100	0.68	0	0.000175315	0.000308615	0.000254663	0.0177018	0.0210398	0.0183413	0.000246197	0.0190276	6.70518e-05	0.00177169	27.235	9.31115
MAG068	Bacteria	Actinobacteriota	Actinobacteria	Nanopelagicales	S36-B12	UBA10649	Unresolved_UBA10649	89.18	2.88	22.22	0.0151647	0.016264	0.0139428	0.00277328	0.00508417	0.00361853	0.0151238	0.00382533	0.00116114	0.00116924	7.67756	30.5657
MAG315	Bacteria	Proteobacteria	Gammaproteobacteria	Burkholderiales	Rhodocyclaceae	Propionivibrio	Unresolved_Propionivibrio	93.61	3.02	7.69	0.0100806	0.00935102	0.00811738	0.00873289	0.0104658	0.00955734	0.009183	0.00958535	0.000992343	0.000866802	10.8063	9.04299
MAG515	Bacteria	Bacteroidota	Chlorobia	Chlorobiales	Chlorobiaceae	Chlorobium	Unresolved_Chlorobium	90.92	1.65	100	0.00809371	0.00469094	0.00865854	0.0115357	0.0120073	0.0103031	0.00714773	0.011282	0.0021463	0.000879931	30.0277	7.7994
MAG285	Bacteria	Verrucomicrobiota	Verrucomicrobiae	Chthoniobacterales	Chthoniobacteraceae	Unresolved_Chthoniobacteraceae	Unresolved_Chthoniobacteraceae	68.11	5.68	0	0.0158368	0.0153381	0.018654	0.00106211	0.00113583	0.00132587	0.0166097	0.0011746	0.00178796	0.000136091	10.7646	11.5862
MAG632	Bacteria	Patescibacteria	Paceibacteria	UBA9983_A	UBA12445	UBA12445	Unresolved_UBA12445	85.48	1.96	0	0.0116584	0.013147	0.0131788	0.00401241	0.00594956	0.00535874	0.0126614	0.0051069	0.000868739	0.000992827	6.86131	19.4409
MAG013	Bacteria	Planctomycetota	Planctomycetes	Pirellulales	UBA11386	Unresolved_UBA11386	Unresolved_UBA11386	96.55	3.45	0	0.00736323	0.00759192	0.00856304	0.00955898	0.00849165	0.00944685	0.00783939	0.00916583	0.000637038	0.000586542	8.12612	6.39923
MAG446	Archaea	Halobacterota	Methanomicrobia	Methanomicrobiales	Methanoregulaceae	Unresolved_Methanoregulaceae	Unresolved_Methanoregulaceae	90.85	1.55	50	0.0129441	0.0155542	0.0172852	0.00141614	0.00118991	0.00182308	0.0152612	0.00147638	0.00218536	0.000320851	14.3197	21.7323
MAG535	Bacteria	Proteobacteria	Gammaproteobacteria	Burkholderiales	Burkholderiaceae	UBA4615	Unresolved_UBA4615	66	0.97	33.33	0.00946701	0.0102769	0.0105685	0.00610712	0.00743695	0.0062979	0.0101041	0.00661399	0.000570705	0.000719058	5.64824	10.8718
MAG282	Bacteria	Patescibacteria	Paceibacteria_A	Moranbacterales	UBA1568	Unresolved_UBA1568	Unresolved_UBA1568	72.28	0	0	0.000467507	0.000246892	0.000190997	0.0164332	0.0173078	0.0149161	0.000301798	0.016219	0.000146203	0.00121016	48.444	7.46136
MAG529	Bacteria	Verrucomicrobiota	Kiritimatiellae	UBA8416	Unresolved_UBA8416	Unresolved_UBA8416	Unresolved_UBA8416	93.65	3.04	20	0.012798	0.0141963	0.0147068	0.0019767	0.00297478	0.0025965	0.0139003	0.002516	0.000988202	0.000503886	7.10919	20.0273
MAG621	Bacteria	Armatimonadota	BOG-944	BOG-944	Unresolved_BOG-944	Unresolved_BOG-944	Unresolved_BOG-944	50.03	1.44	0	0.00169471	0.00148135	0.00108232	0.0160496	0.0114123	0.0173469	0.00141946	0.0149363	0.000310853	0.00311998	21.8994	20.8886
MAG460	Bacteria	Proteobacteria	Gammaproteobacteria	Methylococcales	Methylomonadaceae	UBA10906	Unresolved_UBA10906	89.74	7.58	48.89	0.000116877	0.000123446	0.00022283	0.0164037	0.0158204	0.0155238	0.000154384	0.015916	5.93667e-05	0.000447662	38.4539	2.81266
MAG438	Bacteria	Proteobacteria	Alphaproteobacteria	Rhodobacterales	Rhodobacteraceae	Pseudorhodobacter_A	Unresolved_Pseudorhodobacter_A	91.78	4.59	18.52	0.0134993	0.0137642	0.0140065	0.00224223	0.00154148	0.00187832	0.0137566	0.00188734	0.000253686	0.000350463	1.8441	18.5691
MAG531	Bacteria	Bacteroidota	Bacteroidia	Bacteroidales	Paludibacteraceae	Paludibacter	Unresolved_Paludibacter	99.46	0.02	100	0.00642821	0.00669694	0.00496592	0.00902792	0.0105199	0.00881154	0.00603036	0.00945312	0.000931568	0.000930175	15.448	9.83987
MAG318	Bacteria	Goldbacteria	PGYV01	PGYV01	Unresolved_PGYV01	Unresolved_PGYV01	Unresolved_PGYV01	97.69	1.12	0	0.012126	0.0141963	0.0151524	0.00165217	0.00156852	0.00154685	0.0138249	0.00158918	0.00154705	5.56146e-05	11.1903	3.49958
MAG169	Bacteria	Bacteroidota	Bacteroidia	Chitinophagales	Chitinophagaceae	Ferruginibacter	Unresolved_Ferruginibacter	97.29	0.25	0	0.00648665	0.00777709	0.0064939	0.00696271	0.00968156	0.00834196	0.00691921	0.00832874	0.00074295	0.00135947	10.7375	16.3226
MAG410	Bacteria	Actinobacteriota	Acidimicrobiia	Acidimicrobiales	RAAP-2	RAAP-2	Unresolved_RAAP-2	95.73	1.79	0	0.0103436	0.0106163	0.00999551	0.00433694	0.0053546	0.0041986	0.0103185	0.00463005	0.000311175	0.000631284	3.0157	13.6345
MAG049	Bacteria	Firmicutes_A	Clostridia	Peptostreptococcales	Anaerovoracaceae	UBA5774	Unresolved_UBA5774	97.16	0.24	0	0.0144927	0.0161097	0.0117145	0.00029503	0.000540869	0.000607692	0.0141056	0.000481197	0.00222302	0.000164651	15.7598	34.217
MAG390	Bacteria	Actinobacteriota	Actinobacteria	Nanopelagicales	UBA5976	Unresolved_UBA5976	Unresolved_UBA5976	88.88	0.54	0	0.00403224	0.00395027	0.00439293	0.00890991	0.0116828	0.0106622	0.00412515	0.0104183	0.000235503	0.00140243	5.70896	13.4612
MAG044	Bacteria	Proteobacteria	Gammaproteobacteria	Steroidobacterales	Steroidobacteraceae	Unresolved_Steroidobacteraceae	Unresolved_Steroidobacteraceae	96.56	3.07	0	0.00946701	0.00913499	0.0143884	0.00300931	0.00384017	0.00292797	0.0109968	0.00325915	0.00294193	0.000504819	26.7525	15.4893
MAG665	Bacteria	Actinobacteriota	Actinobacteria	Nanopelagicales	Nanopelagicaceae	GCA-2737595	Unresolved_GCA-2737595	73.33	5.53	47.62	0.00929169	0.0109867	0.00964535	0.00342235	0.00543574	0.00303846	0.00997458	0.00396552	0.000894168	0.00128763	8.96448	32.4708
MAG108	Bacteria	Verrucomicrobiota	Kiritimatiellae	UBA8416	Unresolved_UBA8416	Unresolved_UBA8416	Unresolved_UBA8416	95.27	2.16	0	0.0115416	0.0116039	0.0129241	0.00123913	0.00173078	0.00132587	0.0120232	0.00143193	0.000780852	0.000262424	6.49454	18.3267
MAG549	Bacteria	Bacteroidota	Bacteroidia	Chitinophagales	Chitinophagaceae	UBA8137	Unresolved_UBA8137	97.54	0.49	100	0.00946701	0.00839432	0.00783088	0.00690371	0.00378608	0.00386713	0.00856407	0.00485231	0.000831167	0.00177702	9.70528	36.6223
MAG029	Bacteria	Verrucomicrobiota_A	Chlamydiia	Parachlamydiales	Ga0074140	Unresolved_Ga0074140	Unresolved_Ga0074140	89.39	1.56	0	0.00233753	0.00370338	0.00248296	0.00991301	0.0117369	0.00988881	0.00284129	0.0105129	0.000750121	0.00106005	26.4007	10.0834
MAG734	Bacteria	Proteobacteria	Gammaproteobacteria	Methylococcales	Methylomonadaceae	KS41	Unresolved_KS41	99.42	2.13	55.56	0.00306801	0.00382682	0.00190997	0.0117717	0.010601	0.00820385	0.00293493	0.0101922	0.00096533	0.00181873	32.891	17.8443
MAG145	Bacteria	Actinobacteriota	Actinobacteria	Nanopelagicales	UBA5976	Unresolved_UBA5976	Unresolved_UBA5976	97.58	1.35	0	0.0135285	0.0127149	0.0120965	0.000177018	0.000162261	0.000220979	0.01278	0.000186753	0.000718206	3.05455e-05	5.61978	16.3562
MAG139	Bacteria	Bacteroidota	Bacteroidia	Chitinophagales	Chitinophagaceae	Ferruginibacter	Unresolved_Ferruginibacter	64.82	1.4	25	0.0120675	0.0114496	0.00897686	0.00177018	0.00159556	0.00168497	0.0108313	0.00168357	0.00163546	8.73168e-05	15.0993	5.18641
MAG578	Bacteria	Proteobacteria	Alphaproteobacteria	Caulobacterales	Caulobacteraceae	Phenylobacterium	Unresolved_Phenylobacterium	92.42	0.87	25	0.00520101	0.00629574	0.00611191	0.00442545	0.00735582	0.00679511	0.00586955	0.00619213	0.000586225	0.00155546	9.98756	25.1199
MAG645	Bacteria	Cyanobacteria	Cyanobacteriia	Pseudanabaenales	Pseudanabaenaceae	Pseudanabaena	Unresolved_Pseudanabaena	98.82	0.94	0	0.000642821	0.00126532	0.000700323	0.0108866	0.0118991	0.0106899	0.000869488	0.0111585	0.000344004	0.00064887	39.564	5.81502
MAG666	Bacteria	Proteobacteria	Gammaproteobacteria	Methylococcales	Methylomonadaceae	KS41	Unresolved_KS41	87.96	2.54	38.46	0.0015194	0.00172824	0.00124148	0.0119782	0.00897843	0.0104413	0.00149637	0.010466	0.000244196	0.00150005	16.3192	14.3326
MAG685	Bacteria	Proteobacteria	Gammaproteobacteria	Burkholderiales	Burkholderiaceae	Polynucleobacter	Unresolved_Polynucleobacter	95.59	1.29	16.67	0.0041199	0.0045675	0.00362894	0.00678569	0.0082753	0.00809336	0.00410545	0.00771812	0.000469443	0.00081261	11.4346	10.5286
MAG381	Bacteria	Actinobacteriota	Acidimicrobiia	Acidimicrobiales	RAAP-2	Unresolved_RAAP-2	Unresolved_RAAP-2	52.07	0.43	0	0.0110448	0.0107398	0.00770355	0.00153416	0.00183896	0.00149161	0.00982939	0.00162157	0.00184734	0.000189456	18.7941	11.6835
MAG711	Bacteria	Verrucomicrobiota	Verrucomicrobiae	Opitutales	UBA953	UBA953	Unresolved_UBA953	68.82	1.35	50	0.00192846	0.00225289	0.00254663	0.00917544	0.0100602	0.00784476	0.00224266	0.00902679	0.000309209	0.00111516	13.7876	12.3539
MAG019	Bacteria	Chloroflexota_A	Ellin6529	CSP1-4	CSP1-4	Unresolved_CSP1-4	Unresolved_CSP1-4	87.96	2.78	0	0.00181159	0.00185169	0.00229197	0.00947047	0.00870799	0.00894965	0.00198508	0.0090427	0.000266525	0.000389662	13.4264	4.30913
MAG261	Bacteria	Chloroflexota_A	Ellin6529	CSP1-4	CSP1-4	Unresolved_CSP1-4	Unresolved_CSP1-4	87.91	5.71	12.5	0.00730479	0.00666608	0.00732156	0.00356986	0.00440808	0.00353566	0.00709747	0.00383787	0.000373695	0.000494115	5.26519	12.8747
MAG582	Bacteria	Actinobacteriota	Thermoleophilia	UBA2241	UBA2241	UBA2241	Unresolved_UBA2241	76.87	1.58	33.33	0.00163627	0.00111101	0.00152798	0.00893941	0.010601	0.00889441	0.00142509	0.00947829	0.000277334	0.000972591	19.4609	10.2613
MAG684	Bacteria	Proteobacteria	Gammaproteobacteria	Burkholderiales	Methylophilaceae	Methylotenera	Unresolved_Methylotenera	89.71	0.43	0	0.00324333	0.00290098	0.0045521	0.00787731	0.00649043	0.00726469	0.00356547	0.00721081	0.000871424	0.000695006	24.4407	9.63839
MAG198	Bacteria	Proteobacteria	Gammaproteobacteria	Pseudomonadales	Pseudohongiellaceae	Unresolved_Pseudohongiellaceae	Unresolved_Pseudohongiellaceae	93.04	0.31	0	0.00952545	0.0104929	0.0106958	0.000118012	0.000216348	5.52448e-05	0.0102381	0.000129868	0.000625428	8.12032e-05	6.10886	62.5274
MAG212	Bacteria	Myxococcota	Polyangia	Polyangiales	Polyangiaceae	Unresolved_Polyangiaceae	Unresolved_Polyangiaceae	58.96	2.26	0	0.00251285	0.00283925	0.00159164	0.00542855	0.0101143	0.00806573	0.00231458	0.00786951	0.000647006	0.002349	27.9535	29.8494
MAG174	Bacteria	Margulisbacteria	GWF2-35-9	GWF2-35-9	GWF2-35-9	Unresolved_GWF2-35-9	Unresolved_GWF2-35-9	74.54	4.3	22.22	0.00131486	0.00219116	0.00181447	0.0088214	0.00830234	0.00729231	0.0017735	0.00813868	0.000439585	0.000777573	24.7863	9.55404
MAG181	Bacteria	Verrucomicrobiota	Verrucomicrobiae	Chthoniobacterales	UBA6821	Unresolved_UBA6821	Unresolved_UBA6821	55.45	0.49	0	0.00993451	0.00956705	0.00948619	0.000177018	0.000216348	0.000220979	0.00966259	0.000204782	0.000238943	2.41552e-05	2.47286	11.7956
MAG493	Bacteria	Bacteroidota	Bacteroidia	Bacteroidales	Prolixibacteraceae	Unresolved_Prolixibacteraceae	Unresolved_Prolixibacteraceae	99.28	7.58	0	0.00867809	0.00611057	0.00706689	0.0028913	0.00246095	0.00229266	0.00728518	0.0025483	0.0012976	0.00030873	17.8116	12.1151
MAG343	Bacteria	Actinobacteriota	Actinobacteria	Nanopelagicales	Nanopelagicaceae	GCA-2737595	Unresolved_GCA-2737595	87.66	0.53	0	0.00724635	0.00759192	0.00681223	0.00227173	0.00265026	0.00287273	0.00721683	0.00259824	0.000390682	0.000303856	5.41349	11.6947
MAG369	Bacteria	Patescibacteria	ABY1	SG8-24	2-12-FULL-60-25	21-14-all-47-17	Unresolved_21-14-all-47-17	73.27	0.99	0	0.00140252	0.00194427	0.00133698	0.00787731	0.00881617	0.00798287	0.00156126	0.00822545	0.000333316	0.000514295	21.3492	6.25248
MAG032	Bacteria	Verrucomicrobiota	Verrucomicrobiae	Chthoniobacterales	Terrimicrobiaceae	Unresolved_Terrimicrobiaceae	Unresolved_Terrimicrobiaceae	70.53	7.25	10.34	0.00517179	0.00567851	0.00518875	0.00418943	0.00408356	0.00472343	0.00534635	0.00433214	0.000287782	0.000342974	5.38277	7.91698
MAG525	Bacteria	Bacteroidota	Chlorobia	Chlorobiales	Chlorobiaceae	Chlorobium	Unresolved_Chlorobium	84.98	1.21	0	0.00385693	0.00265409	0.00353345	0.00672669	0.0065986	0.00549685	0.00334815	0.00627405	0.000622461	0.00067611	18.5912	10.7763
MAG526	Bacteria	Actinobacteriota	Actinobacteria	Nanopelagicales	Nanopelagicaceae	Planktophila	Unresolved_Planktophila	84.85	0.13	0	0.0047335	0.00762278	0.00566625	0.0029208	0.00411061	0.00364615	0.00600751	0.00355919	0.00147456	0.000599652	24.5453	16.848
MAG423	Bacteria	Bacteroidota	Bacteroidia	Bacteroidales	FEN-979	FEN-979	Unresolved_FEN-979	98.1	1.19	0	0.00105189	0.000925844	0.00159164	0.00758228	0.00868095	0.00875629	0.00118979	0.00833984	0.000353673	0.000657151	29.7256	7.87966
MAG377	Bacteria	Proteobacteria	Gammaproteobacteria	Burkholderiales	Burkholderiaceae	Limnohabitans	Unresolved_Limnohabitans	61.39	8.23	48.84	0.00523023	0.00648091	0.00779905	0.00283229	0.0026773	0.00306608	0.00650339	0.00285856	0.00128456	0.000195718	19.7521	6.84672
MAG241	Bacteria	Patescibacteria	UBA1384	XYA2-FULL-43-10	XYA2-FULL-43-10	Unresolved_XYA2-FULL-43-10	Unresolved_XYA2-FULL-43-10	87.93	3.45	0	0.00327255	0.00388854	0.00299229	0.00516303	0.00651747	0.00621504	0.00338446	0.00596518	0.000458489	0.000710951	13.5469	11.9184
MAG148	Bacteria	Verrucomicrobiota	Verrucomicrobiae	Palsa-1439	Palsa-1439	Unresolved_Palsa-1439	Unresolved_Palsa-1439	82.53	5.49	25	0.00254207	0.00327132	0.00350161	0.00442545	0.00795078	0.0062979	0.003105	0.00622471	0.000500928	0.0017638	16.1329	28.3355
MAG565	Bacteria	Bacteroidota	Bacteroidia	AKYH767	2-12-FULL-35-15	Unresolved_2-12-FULL-35-15	Unresolved_2-12-FULL-35-15	89.98	5.89	42.42	0.00785995	0.0075302	0.0066849	0.00144565	0.00254209	0.00151923	0.00735835	0.00183565	0.000606084	0.000612892	8.23668	33.3882
MAG680	Bacteria	Verrucomicrobiota	Kiritimatiellae	Unresolved_Kiritimatiellae	Unresolved_Kiritimatiellae	Unresolved_Kiritimatiellae	Unresolved_Kiritimatiellae	64.75	6.71	6.67	0.00149018	0.00126532	0.00200547	0.00767078	0.00762626	0.00726469	0.00158699	0.00752057	0.000379453	0.000222722	23.9103	2.96151
MAG042	Bacteria	Verrucomicrobiota	Verrucomicrobiae	Palsa-1439	Palsa-1439	Unresolved_Palsa-1439	Unresolved_Palsa-1439	96.62	1.27	25	0.00753854	0.00740675	0.00795821	0.00144565	0.00154148	0.000828671	0.0076345	0.00127193	0.000287982	0.000386854	3.77211	30.4147
MAG232	Bacteria	Desulfuromonadota	Desulfuromonadia	Geobacterales	Pelobacteraceae	UBA8499	Unresolved_UBA8499	82.49	4.18	33.33	0.00572696	0.00469094	0.00461576	0.00348136	0.00324521	0.00477867	0.00501122	0.00383508	0.000620983	0.000825659	12.3919	21.5291
MAG350	Bacteria	Bacteroidota	Bacteroidia	Bacteroidales	Paludibacteraceae	Paludibacter	Unresolved_Paludibacter	68.38	1.88	25	0.00400302	0.00450577	0.00471126	0.00365837	0.0053546	0.00428147	0.00440669	0.00443148	0.000364367	0.000858008	8.26851	19.3616
MAG211	Archaea	Halobacterota	Methanomicrobia	Methanomicrobiales	Methanoregulaceae	Methanoregula	Unresolved_Methanoregula	89.14	1.33	66.67	0.00622368	0.00361079	0.00582541	0.00315682	0.00402948	0.00361853	0.00521996	0.00360161	0.00140774	0.000436572	26.9684	12.1216
MAG468	Bacteria	Proteobacteria	Gammaproteobacteria	Burkholderiales	Burkholderiaceae	Limnohabitans	Unresolved_Limnohabitans	88.11	1.79	50	0.00210378	0.00320959	0.00226013	0.00719874	0.00611182	0.0055521	0.0025245	0.00628755	0.000598434	0.000837266	23.7051	13.3163
MAG740	Bacteria	Planctomycetota	Planctomycetes	Pirellulales	UBA1268	BAIKAL-G1-2R	Unresolved_BAIKAL-G1-2R	56.81	0	0	0.00175315	0.00178996	0.00171897	0.00713973	0.00713947	0.00651888	0.00175403	0.00693269	3.55037e-05	0.000358373	2.02412	5.16932
MAG079	Bacteria	Proteobacteria	Gammaproteobacteria	Methylococcales	Methylomonadaceae	UBA10906	Unresolved_UBA10906	92.53	0.93	16.67	0.000116877	0.000123446	0	0.00808383	0.00881617	0.00784476	8.01075e-05	0.00824825	6.94528e-05	0.000506149	86.6996	6.13644
MAG205	Bacteria	Actinobacteriota	Acidimicrobiia	Acidimicrobiales	RAAP-2	Bog-756	Unresolved_Bog-756	100	1.28	0	0.00490882	0.00536989	0.00553892	0.00318633	0.00308295	0.00287273	0.00527254	0.00304734	0.000326134	0.000159804	6.18552	5.24407
MAG586	Bacteria	Bacteroidota	Bacteroidia	Bacteroidales	FEN-979	FEN-979	Unresolved_FEN-979	92.42	4.03	0	0.00187003	0.00172824	0.00343795	0.0059006	0.00492191	0.00696084	0.00234541	0.00592778	0.000948822	0.00101974	40.4545	17.2027
MAG635	Bacteria	Verrucomicrobiota	Verrucomicrobiae	Chthoniobacterales	UBA6821	Unresolved_UBA6821	Unresolved_UBA6821	99.88	0.68	0	0.000584383	0.00129618	0.00101865	0.00708072	0.00751808	0.00707133	0.000966405	0.00722338	0.000358764	0.000255264	37.1235	3.53386
MAG507	Bacteria	Cyanobacteria	Cyanobacteriia	Synechococcales	Cyanobiaceae	Unresolved_Cyanobiaceae	Unresolved_Cyanobiaceae	82.39	3.58	40	0.00558086	0.00450577	0.00219647	0.00477949	0.00394834	0.00339755	0.00409437	0.0040418	0.0017293	0.000695691	42.236	17.2124
MAG563	Bacteria	Armatimonadota	UBA5377	UBA5377	UBA11051	Unresolved_UBA11051	Unresolved_UBA11051	67.46	7.46	53.33	0.00116877	0.000709814	0.000795821	0.00767078	0.00738286	0.00588357	0.000891467	0.00697907	0.000243968	0.000959595	27.367	13.7496
MAG113	Bacteria	Bacteroidota	Bacteroidia	AKYH767	b-17BO	UBA2475	Unresolved_UBA2475	77.75	1.24	25	0.00479194	0.00580196	0.00592091	0.00277328	0.00200122	0.00226504	0.00550494	0.00234651	0.000620329	0.000392429	11.2686	16.724
MAG413	Bacteria	Bacteroidota	Bacteroidia	Bacteroidales	CG2-30-32-10	Unresolved_CG2-30-32-10	Unresolved_CG2-30-32-10	71.16	4.57	45.45	0.00397381	0.0067278	0.00496592	0.00236024	0.00237982	0.00276224	0.00522251	0.00250077	0.00139481	0.000226651	26.7077	9.06327
MAG223	Bacteria	Verrucomicrobiota	Verrucomicrobiae	Verrucomicrobiales	Akkermansiaceae	UBA1315	Unresolved_UBA1315	97.96	2.61	20	0.00286348	0.00277753	0.00305595	0.00507452	0.003732	0.00560734	0.00289899	0.00480462	0.000142567	0.000966367	4.91783	20.1133
MAG730	Bacteria	Verrucomicrobiota	Verrucomicrobiae	Chthoniobacterales	Terrimicrobiaceae	Unresolved_Terrimicrobiaceae	Unresolved_Terrimicrobiaceae	97.3	2.36	25	0.00116877	0.000864121	0.00130515	0.00640215	0.00657156	0.0065465	0.00111268	0.00650674	0.000225799	9.14357e-05	20.2933	1.40525
MAG677	Bacteria	Bacteroidota	Bacteroidia	Chitinophagales	Chitinophagaceae	UBA8137	Unresolved_UBA8137	92.75	0	0	0.00590227	0.00598712	0.00662123	0.00103261	0.00213643	0.00116014	0.00617021	0.00144306	0.000392896	0.000603856	6.36762	41.8455
MAG710	Bacteria	Firmicutes_A	Clostridia	Acetivibrionales	Unresolved_Acetivibrionales	Unresolved_Acetivibrionales	Unresolved_Acetivibrionales	91.49	8.84	24	0.00172393	0.00151221	0.00178264	0.00560557	0.00573321	0.00618741	0.00167293	0.00584207	0.000142246	0.000305812	8.50279	5.23466
MAG123	Bacteria	Actinobacteriota	Actinobacteria	Nanopelagicales	UBA10799	Unresolved_UBA10799	Unresolved_UBA10799	65.73	4.86	33.33	0.00192846	0.00320959	0.00283312	0.0059006	0.00443513	0.00400524	0.00265706	0.00478033	0.000658461	0.000993714	24.7816	20.7876
MAG086	Bacteria	Chloroflexota	Chloroflexia	Chloroflexales	Chloroflexaceae	Unresolved_Chloroflexaceae	Unresolved_Chloroflexaceae	51.89	1.89	0	0.00189925	0.00203686	0.00299229	0.00483849	0.0059766	0.00453007	0.00230946	0.00511506	0.000595333	0.000761892	25.778	14.8951
MAG085	Bacteria	Actinobacteriota	Actinobacteria	Nanopelagicales	Nanopelagicaceae	Nanopelagicus	Unresolved_Nanopelagicus	72.58	0.79	50	0.00712947	0.00666608	0.0068759	0.00029503	0.000378608	0.000220979	0.00689048	0.000298206	0.000232043	7.88627e-05	3.36759	26.4457
MAG284	Bacteria	Bacteroidota	Bacteroidia	Bacteroidales	FEN-979	FEN-979	Unresolved_FEN-979	91.13	2.15	0	0.00347708	0.0029627	0.00327878	0.00377639	0.00370495	0.00386713	0.00323952	0.00378282	0.000259428	8.12811e-05	8.00821	2.14869
MAG069	Bacteria	Planctomycetota	Phycisphaerae	UBA1161	Unresolved_UBA1161	Unresolved_UBA1161	Unresolved_UBA1161	59.47	7.65	28.57	0.00403224	0.00450577	0.00509326	0.0019767	0.00270435	0.00262413	0.00454376	0.00243506	0.000531525	0.000398969	11.6979	16.3844
MAG597	Bacteria	Proteobacteria	Gammaproteobacteria	Chromatiales	Chromatiaceae	Unresolved_Chromatiaceae	Unresolved_Chromatiaceae	89.77	2.74	12.5	0.00598993	0.00697469	0.00572991	0.00059006	0.000730173	0.000828671	0.00623151	0.000716302	0.000656612	0.000119909	10.537	16.74
MAG491	Bacteria	Actinobacteriota	Actinobacteria	Nanopelagicales	Nanopelagicaceae	Unresolved_Nanopelagicaceae	Unresolved_Nanopelagicaceae	80.89	4.05	34.62	0.00397381	0.00530817	0.00420194	0.00153416	0.00313704	0.00223741	0.00449464	0.00230287	0.000713715	0.000803444	15.8793	34.8888
MAG613	Bacteria	Actinobacteriota	Actinobacteria	Nanopelagicales	Unresolved_Nanopelagicales	Unresolved_Nanopelagicales	Unresolved_Nanopelagicales	91.64	0.53	0	0.00280504	0.00398113	0.00308779	0.00442545	0.00340748	0.00215455	0.00329132	0.00332916	0.000613894	0.00113748	18.6519	34.1671
MAG405	Bacteria	Verrucomicrobiota	Kiritimatiellae	UBA8416	Unresolved_UBA8416	Unresolved_UBA8416	Unresolved_UBA8416	96.28	6.67	0	0.00222066	0.00234547	0.00210097	0.0038649	0.00378608	0.00552448	0.00222237	0.00439182	0.000122261	0.000981701	5.50137	22.353
MAG739	Bacteria	Cyanobacteria	Cyanobacteriia	Synechococcales	Cyanobiaceae	Unresolved_Cyanobiaceae	Unresolved_Cyanobiaceae	98.91	0.82	0	0.00227909	0.00172824	0.000700323	0.00578259	0.00451626	0.00461294	0.00156922	0.0049706	0.000801309	0.000704869	51.0642	14.1808
MAG655	Bacteria	Desulfobacterota	Syntrophia	Syntrophales	UBA8958	UBA8958	Unresolved_UBA8958	68.85	3.26	83.33	0.00035063	0.000401199	0.000127331	0.00607762	0.0064093	0.00585594	0.000293053	0.00611429	0.00014573	0.000278494	49.728	4.5548
MAG522	Bacteria	Proteobacteria	Alphaproteobacteria	Paracaedibacterales	UBA11393	Unresolved_UBA11393	Unresolved_UBA11393	59.74	1.17	0	0.00321411	0.00228375	0.00210097	0.00315682	0.00421878	0.00414336	0.00253294	0.00383965	0.000596944	0.00059255	23.5672	15.4324
MAG611	Bacteria	Verrucomicrobiota	Verrucomicrobiae	Chthoniobacterales	UBA6821	Unresolved_UBA6821	Unresolved_UBA6821	83.98	3.79	40	0.00464585	0.00561679	0.00550708	0.000767078	0.00140626	0.000828671	0.00525657	0.00100067	0.000531741	0.000352599	10.1157	35.2363
MAG658	Bacteria	Verrucomicrobiota	Verrucomicrobiae	Opitutales	UBA953	UBA953	Unresolved_UBA953	86.09	0.04	100	0.000935013	0.00154307	0.000827654	0.00451396	0.00570617	0.0050549	0.00110191	0.00509168	0.000385808	0.000596954	35.0126	11.7241
MAG111	Bacteria	Proteobacteria	Gammaproteobacteria	Burkholderiales	Methylophilaceae	Methylotenera	Unresolved_Methylotenera	91.57	0.43	0	0.00338942	0.00320959	0.00289679	0.00277328	0.00327226	0.00276224	0.00316527	0.00293593	0.00024929	0.000291324	7.87578	9.92274
MAG736	Bacteria	Planctomycetota	Phycisphaerae	Phycisphaerales	SM1A02	Unresolved_SM1A02	Unresolved_SM1A02	96.21	0	0	0.00508413	0.00645005	0.00674856	0	0	0	0.00609425	0	0.000887427	0	14.5617	NA
MAG183	Bacteria	Verrucomicrobiota	Kiritimatiellae	RFP12	UBA1067	Unresolved_UBA1067	Unresolved_UBA1067	86.5	2.77	33.33	0.00204534	0.00277753	0.00273763	0.00306831	0.00402948	0.00361853	0.00252017	0.00357211	0.000411694	0.00048226	16.336	13.5007
MAG067	Bacteria	Verrucomicrobiota	Kiritimatiellae	RFP12	Unresolved_RFP12	Unresolved_RFP12	Unresolved_RFP12	87.5	0.03	0	0.00333098	0.00382682	0.00432927	0.00147515	0.00216348	0.00270699	0.00382902	0.00211521	0.000499145	0.000617338	13.0358	29.1857
MAG365	Bacteria	Bacteroidota	Bacteroidia	Bacteroidales	Prolixibacteraceae	Unresolved_Prolixibacteraceae	Unresolved_Prolixibacteraceae	90.04	10	30.77	0.00280504	0.00410457	0.00311962	0.00300931	0.00216348	0.00248601	0.00334308	0.00255293	0.000677974	0.000426868	20.2799	16.7207
MAG498	Bacteria	Verrucomicrobiota	Verrucomicrobiae	Verrucomicrobiales	Akkermansiaceae	UBA1315	Unresolved_UBA1315	93.66	2.36	28.57	0.0028927	0.00351821	0.00391544	0.00236024	0.00243391	0.00243077	0.00344211	0.00240831	0.0005156	4.1656e-05	14.9792	1.72968
MAG045	Archaea	Halobacterota	Methanomicrobia	Methanomicrobiales	Methanoregulaceae	Methanoregula	Unresolved_Methanoregula	66.29	1.96	0	0.00236675	0.00185169	0.00216463	0.00315682	0.00443513	0.00350804	0.00212769	0.0037	0.000259512	0.000660417	12.1969	17.8491
MAG646	Bacteria	Verrucomicrobiota	Verrucomicrobiae	Chthoniobacterales	Terrimicrobiaceae	Unresolved_Terrimicrobiaceae	Unresolved_Terrimicrobiaceae	92.82	4.6	50	0.0035063	0.00444405	0.00324695	0.0019767	0.00235278	0.00182308	0.00373243	0.00205085	0.000629774	0.000272526	16.873	13.2884
MAG648	Bacteria	Firmicutes_C	Negativicutes	Unresolved_Negativicutes	Unresolved_Negativicutes	Unresolved_Negativicutes	Unresolved_Negativicutes	95.13	2.54	20	0.00146096	0.000617229	0.000700323	0.00501551	0.004354	0.00477867	0.00092617	0.00471606	0.000465	0.000335173	50.2067	7.10706
MAG077	Bacteria	Patescibacteria	Paceibacteria	UBA9983_A	UBA9973	UBA9973	Unresolved_UBA9973	71.76	3.92	0	0.00356474	0.00574023	0.00528425	0.000826084	0.000757217	0.000662937	0.00486307	0.000748746	0.00114727	8.19029e-05	23.5915	10.9387
MAG311	Bacteria	Proteobacteria	Gammaproteobacteria	Burkholderiales	Burkholderiaceae	SCGC-AAA027-K21	Unresolved_SCGC-AAA027-K21	94	5.1	32.35	0.00341864	0.00435147	0.00292862	0.00182919	0.00243391	0.00168497	0.00356624	0.00198269	0.000722815	0.000397369	20.2682	20.0419
MAG532	Bacteria	Patescibacteria	ABY1	BM507	UBA12465	Unresolved_UBA12465	Unresolved_UBA12465	83.15	2.25	0	0.00187003	0.00185169	0.00197364	0.0029503	0.00448921	0.00348042	0.00189845	0.00363998	6.57558e-05	0.000781765	3.46366	21.4772
MAG480	Bacteria	Actinobacteriota	Thermoleophilia	20CM-4-69-9	Unresolved_20CM-4-69-9	Unresolved_20CM-4-69-9	Unresolved_20CM-4-69-9	96.12	2.01	0	0.0056393	0.00685124	0.00362894	5.9006e-05	0.000108174	0.00011049	0.00537316	9.25565e-05	0.00162755	2.90786e-05	30.2904	31.4171
MAG695	Bacteria	Proteobacteria	Alphaproteobacteria	Pelagibacterales	Pelagibacteraceae	Fonsibacter	Unresolved_Fonsibacter	65.32	0	0	0.00382771	0.00385768	0.00528425	0.000944097	0.00156852	0.000773427	0.00432322	0.00109535	0.000832418	0.000418571	19.2546	38.2135
MAG027	Bacteria	Verrucomicrobiota	Kiritimatiellae	UBA8416	Unresolved_UBA8416	Unresolved_UBA8416	Unresolved_UBA8416	77.83	4.43	33.33	0.00385693	0.0033639	0.00381994	0.00162267	0.00183896	0.00174021	0.00368026	0.00173394	0.000274597	0.000108281	7.46135	6.24476
MAG466	Bacteria	Proteobacteria	Gammaproteobacteria	Burkholderiales	SG8-39	Unresolved_SG8-39	Unresolved_SG8-39	86.28	6.06	9.68	0.0027466	0.00240719	0.0025148	0.00268477	0.00297478	0.00270699	0.0025562	0.00278885	0.00017345	0.000161404	6.78546	5.78747
MAG347	Bacteria	Verrucomicrobiota	Verrucomicrobiae	Opitutales	UBA953	UBA953	Unresolved_UBA953	91.78	0	0	0.000613602	0.000987567	0.000986818	0.00410092	0.00519234	0.00403287	0.000862663	0.00444204	0.000215693	0.00065067	25.0031	14.648
MAG433	Bacteria	Actinobacteriota	Actinobacteria	Nanopelagicales	Nanopelagicaceae	Unresolved_Nanopelagicaceae	Unresolved_Nanopelagicaceae	86.83	0	0	0.00464585	0.00333304	0.00289679	0.00120962	0.00192009	0.00154685	0.00362522	0.00155885	0.000910401	0.000355383	25.113	22.7977
MAG434	Archaea	Thermoplasmatota	Thermoplasmata	Methanomassiliicoccales	UBA472	Unresolved_UBA472	Unresolved_UBA472	89.35	1.48	100	0.00409068	0.00364165	0.00356528	0.000767078	0.00178487	0.00132587	0.00376587	0.00129261	0.000283875	0.00050971	7.53809	39.4327
MAG297	Bacteria	Proteobacteria	Gammaproteobacteria	Burkholderiales	Burkholderiaceae	Limnohabitans	Unresolved_Limnohabitans	98.34	1.01	0	0.00157783	0.00253064	0.0019418	0.0019472	0.00400243	0.00196119	0.00201676	0.00263694	0.000480805	0.00118257	23.8405	44.8464
MAG569	Bacteria	Proteobacteria	Gammaproteobacteria	Burkholderiales	Burkholderiaceae	Limnohabitans	Unresolved_Limnohabitans	86.04	3.24	29.41	0.00292192	0.00410457	0.00388361	0.0010031	0.000973564	0.000883916	0.0036367	0.000953528	0.000628803	6.20681e-05	17.2905	6.50932
MAG561	Bacteria	Armatimonadota	UBA10988	Unresolved_UBA10988	Unresolved_UBA10988	Unresolved_UBA10988	Unresolved_UBA10988	90.28	2.78	0	0.00438287	0.00703641	0.00210097	0.000118012	5.40869e-05	5.52448e-05	0.00450675	7.57812e-05	0.00247005	3.65775e-05	54.8078	48.2673
MAG502	Bacteria	Firmicutes_A	Clostridia	Acetivibrionales	Unresolved_Acetivibrionales	Unresolved_Acetivibrionales	Unresolved_Acetivibrionales	84.7	0.35	100	0.00216222	0.00234547	0.00280129	0.00247825	0.00208235	0.0018507	0.00243633	0.0021371	0.000329081	0.00031734	13.5073	14.8491
MAG118	Bacteria	Cyanobacteria	Vampirovibrionia	Gastranaerophilales	Gastranaerophilaceae	Unresolved_Gastranaerophilaceae	Unresolved_Gastranaerophilaceae	79.43	1.57	0	0.00292192	0.00333304	0.00273763	0.00135714	0.00189304	0.00138112	0.00299753	0.00154377	0.000304823	0.000302719	10.1691	19.6091
MAG688	Bacteria	Chloroflexota	Chloroflexia	Chloroflexales	Chloroflexaceae	Unresolved_Chloroflexaceae	Unresolved_Chloroflexaceae	54.19	2.35	60	0.00362318	0.00283925	0.00292862	0.000767078	0.00181191	0.000883916	0.00313035	0.0011543	0.000429132	0.000572495	13.7087	49.5966
MAG626	Bacteria	Patescibacteria	Paceibacteria	UBA9983_A	UBA9973	Unresolved_UBA9973	Unresolved_UBA9973	79.03	0	0	0.00128564	0.00148135	0.000827654	0.00318633	0.00319113	0.00276224	0.00119822	0.00304656	0.000335503	0.000246245	28.0002	8.08272
MAG719	Bacteria	Desulfobacterota	Syntrophorhabdia	Unresolved_Syntrophorhabdia	Unresolved_Syntrophorhabdia	Unresolved_Syntrophorhabdia	Unresolved_Syntrophorhabdia	78.75	2.6	0	0.00140252	0.000802398	0.00124148	0.0029798	0.00319113	0.00309371	0.0011488	0.00308821	0.00031061	0.000105769	27.0378	3.42492
MAG146	Bacteria	Actinobacteriota	Acidimicrobiia	Acidimicrobiales	RAAP-2	Unresolved_RAAP-2	Unresolved_RAAP-2	91.17	1.28	0	0.000525945	0.000617229	0.000127331	0.00365837	0.00389426	0.00375664	0.000423502	0.00376976	0.00026052	0.000118488	61.5158	3.14311
MAG574	Bacteria	Planctomycetota	Planctomycetes	Pirellulales	Pirellulaceae	Pirellula_B	Unresolved_Pirellula_B	81.37	0.07	0	0.00379849	0.00395027	0.00401094	5.9006e-05	0.000432695	0.000165734	0.0039199	0.000219145	0.000109432	0.000192485	2.79169	87.8344
MAG419	Bacteria	Proteobacteria	Gammaproteobacteria	Burkholderiales	Methylophilaceae	Methylopumilus	Unresolved_Methylopumilus	86.86	0.85	0	0.00222066	0.00249978	0.00305595	0.00138664	0.001244	0.00174021	0.00259213	0.00145695	0.000425238	0.000255468	16.405	17.5344
MAG363	Bacteria	Actinobacteriota	Thermoleophilia	Ga0077560	Ga0077560	Unresolved_Ga0077560	Unresolved_Ga0077560	87.93	0	0	0.00309723	0.00555506	0.00318328	5.9006e-05	0	5.52448e-05	0.00394519	3.80836e-05	0.00139485	3.30349e-05	35.3557	86.7432
MAG005	Bacteria	Proteobacteria	Gammaproteobacteria	Burkholderiales	Nitrosomonadaceae	Unresolved_Nitrosomonadaceae	Unresolved_Nitrosomonadaceae	96.35	0.48	100	0	0	0	0.00377639	0.00481374	0.00331469	0	0.00396827	0	0.000767725	NA	19.3466
MAG157	Archaea	Halobacterota	Methanosarcinia	Methanotrichales	Methanotrichaceae	Methanothrix	Unresolved_Methanothrix	72.74	6.86	63.64	0.000233753	0.000308615	0.000190997	0.00407142	0.00346156	0.00342517	0.000244455	0.00365272	5.95346e-05	0.000363059	24.354	9.93943
MAG618	Bacteria	Verrucomicrobiota	Verrucomicrobiae	Chthoniobacterales	UBA6821	Unresolved_UBA6821	Unresolved_UBA6821	61.57	0.81	0	0.00321411	0.00364165	0.00458393	0	5.40869e-05	0	0.00381323	1.8029e-05	0.000700844	3.12271e-05	18.3793	173.205
MAG170	Bacteria	Bacteroidota	Bacteroidia	Bacteroidales	FEN-979	FEN-979	Unresolved_FEN-979	91.94	1.67	0	0.000292192	0.000308615	0.000127331	0.00324533	0.00367791	0.0037014	0.000242713	0.00354155	0.00010026	0.000256799	41.3081	7.25103
MAG171	Bacteria	Proteobacteria	Gammaproteobacteria	Burkholderiales	Burkholderiaceae	Rhodoferax	Unresolved_Rhodoferax	99.61	0.5	0	0.00181159	0.00206772	0.0023238	0.00203571	0.00173078	0.00129825	0.0020677	0.00168825	0.000256105	0.000370564	12.386	21.9496
MAG058	Bacteria	Planctomycetota	Planctomycetes	Pirellulales	Pirellulaceae	Pirellula_B	Unresolved_Pirellula_B	90.93	0	0	0.00444131	0.00357993	0.00311962	0	0	0	0.00371362	0	0.000670912	0	18.0663	NA
MAG276	Bacteria	Desulfobacterota	Syntrophia	Syntrophales	UBA5619	UBA5619	Unresolved_UBA5619	54.25	3.58	30	0.0012272	0.000987567	0.00178264	0.00147515	0.00278548	0.00251364	0.00133247	0.00225809	0.000407855	0.000691532	30.6089	30.6247
MAG120	Bacteria	Patescibacteria	Paceibacteria_A	Moranbacterales	UBA1568	Unresolved_UBA1568	Unresolved_UBA1568	77.63	1.12	100	5.84383e-05	0.000185169	0	0.00330434	0.00400243	0.0032042	8.12024e-05	0.00350366	9.466e-05	0.000434846	116.573	12.4112
MAG380	Archaea	Halobacterota	Methanomicrobia	Methanomicrobiales	Methanoregulaceae	Unresolved_Methanoregulaceae	Unresolved_Methanoregulaceae	95.75	1.96	25	0.00379849	0.00287012	0.00276946	0.000354036	0.000378608	0.000552448	0.00314602	0.000428364	0.000567292	0.00010816	18.032	25.2494
MAG200	Bacteria	Verrucomicrobiota	Verrucomicrobiae	Chthoniobacterales	Unresolved_Chthoniobacterales	Unresolved_Chthoniobacterales	Unresolved_Chthoniobacterales	89.49	2.51	44.44	0.00070126	0.000802398	0.000381994	0.00277328	0.00270435	0.00331469	0.000628551	0.00293077	0.000219431	0.000334261	34.9106	11.4052
MAG215	Bacteria	Bacteroidota	UBA10030	UBA10030	UBA8401	UBA8401	Unresolved_UBA8401	64.2	4.17	10	0.00292192	0.00283925	0.00248296	0.000472048	0.00113583	0.000773427	0.00274804	0.000793767	0.000233259	0.000332356	8.48817	41.8707
MAG596	Bacteria	Verrucomicrobiota	Lentisphaeria	Victivallales	GWF2-50-93	Unresolved_GWF2-50-93	Unresolved_GWF2-50-93	63.88	6.62	27.78	0.002133	0.00188255	0.00133698	0.00171117	0.00167669	0.00176783	0.00178418	0.00171857	0.000407025	4.60164e-05	22.8131	2.6776
MAG242	Bacteria	Proteobacteria	Gammaproteobacteria	Burkholderiales	Gallionellaceae	PALSA-1006	Unresolved_PALSA-1006	97.47	0.58	25	0.00157783	0.0016048	0.00120965	0.0019472	0.00254209	0.00154685	0.00146409	0.00201205	0.000220768	0.000500775	15.0788	24.8888
MAG331	Bacteria	Desulfobacterota	Syntrophia	Syntrophales	UBA8958	UBA8958	Unresolved_UBA8958	74.3	5.05	55.56	0.000584383	0.000925844	0.00120965	0.00244875	0.00229869	0.00292797	0.000906625	0.00255847	0.000313075	0.000328675	34.5319	12.8465
MAG476	Bacteria	Proteobacteria	Gammaproteobacteria	Burkholderiales	Burkholderiaceae	Limnohabitans	Unresolved_Limnohabitans	71.39	2.57	38.46	0.00222066	0.00166652	0.00155981	0.00165217	0.00197417	0.00113252	0.00181566	0.00158629	0.000354771	0.000424678	19.5395	26.7718
MAG576	Bacteria	Actinobacteriota	Actinobacteria	Nanopelagicales	Nanopelagicaceae	Unresolved_Nanopelagicaceae	Unresolved_Nanopelagicaceae	85.94	0.44	100	0.0019869	0.00203686	0.00229197	0.00112111	0.00156852	0.00118776	0.00210524	0.00129247	0.000163625	0.000241382	7.77227	18.6761
MAG552	Bacteria	Planctomycetota	Planctomycetes	Pirellulales	UBA1268	BAIKAL-G1-2R	Unresolved_BAIKAL-G1-2R	76.88	1.15	100	0.00105189	0.00104929	0.000509326	0.00271428	0.00259617	0.00215455	0.000870168	0.00248833	0.000312502	0.000295037	35.9128	11.8568
MAG323	Bacteria	Actinobacteriota	Actinobacteria	Nanopelagicales	UBA12327	AcAMD-2	Unresolved_AcAMD-2	65.07	1.32	22.22	0.00233753	0.00357993	0.00299229	0.000324533	0.000459739	0.000331469	0.00296992	0.000371914	0.000621501	7.61379e-05	20.9265	20.4719
MAG248	Bacteria	Planctomycetota	Planctomycetes	Pirellulales	UBA1268	BAIKAL-G1-2R	Unresolved_BAIKAL-G1-2R	56.39	2.92	66.67	0.00230831	0.00114187	0.00127331	0.0019767	0.00135217	0.00196119	0.0015745	0.00176335	0.00063889	0.000356178	40.5773	20.1989
MAG481	Bacteria	Actinobacteriota	Actinobacteria	Nanopelagicales	UBA12327	AcAMD-2	Unresolved_AcAMD-2	78.17	0	0	0.00216222	0.00287012	0.00210097	0.000649066	0.000919478	0.00116014	0.00237777	0.000909561	0.000427485	0.000255681	17.9784	28.1104
MAG583	Bacteria	Cyanobacteria	Cyanobacteriia	Cyanobacteriales	Nostocaceae	Unresolved_Nostocaceae	Unresolved_Nostocaceae	98.56	0.11	100	0.00128564	0.000308615	0.000636657	0.00206521	0.00292069	0.0025965	0.000743638	0.00252747	0.000497222	0.000431899	66.8634	17.0882
MAG717	Bacteria	Verrucomicrobiota	Verrucomicrobiae	Opitutales	Opitutaceae	Lacunisphaera	Unresolved_Lacunisphaera	89.39	4.69	29.41	0.00257129	0.00283925	0.00261029	0.000472048	0.00070313	0.000331469	0.00267361	0.000502216	0.000144771	0.000187658	5.41481	37.3661
MAG656	Bacteria	Proteobacteria	Alphaproteobacteria	Caulobacterales	Caulobacteraceae	Caulobacter	Unresolved_Caulobacter	90	2.64	35.29	0.0027466	0.00308615	0.00350161	0	5.40869e-05	5.52448e-05	0.00311145	3.64439e-05	0.000378142	3.15666e-05	12.1532	86.6171
MAG659	Bacteria	Proteobacteria	Gammaproteobacteria	Burkholderiales	SG8-39	Unresolved_SG8-39	Unresolved_SG8-39	97.84	1.51	0	0.00239597	0.00290098	0.00337428	0.000118012	5.40869e-05	0.000386713	0.00289041	0.000186271	0.000489241	0.000176506	16.9264	94.758
MAG567	Bacteria	Actinobacteriota	Actinobacteria	Actinomycetales	Microbacteriaceae	Rhodoluna	Unresolved_Rhodoluna	65.03	6.58	17.65	0.00128564	0.00117274	0.0022283	0.00112111	0.00189304	0.00127063	0.00156223	0.00142826	0.000579592	0.000409395	37.1004	28.6638
MAG464	Bacteria	Proteobacteria	Alphaproteobacteria	Unresolved_Alphaproteobacteria	Unresolved_Alphaproteobacteria	Unresolved_Alphaproteobacteria	Unresolved_Alphaproteobacteria	52.87	1.14	50	0.00140252	0.00123446	0.00114598	0.00200621	0.00189304	0.00127063	0.00126099	0.00172329	0.00013031	0.00039608	10.3339	22.9839
MAG455	Bacteria	Actinobacteriota	Acidimicrobiia	Acidimicrobiales	RAAP-2	RAAP-2	Unresolved_RAAP-2	94.78	5.13	12.5	0.00239597	0.00265409	0.00273763	0.000236024	0.000486782	0.000331469	0.00259589	0.000351425	0.000178106	0.000126565	6.86105	36.0147
MAG337	Bacteria	Actinobacteriota	Actinobacteria	Mycobacteriales	Mycobacteriaceae	Mycolicibacterium	Unresolved_Mycolicibacterium	96.32	1.05	42.86	0.00143174	0.00129618	0.000763988	0.00156366	0.00162261	0.00196119	0.00116397	0.00171582	0.000352963	0.000214531	30.324	12.5031
MAG351	Bacteria	Bacteroidota	Bacteroidia	Bacteroidales	FEN-979	FEN-979	Unresolved_FEN-979	98.92	0.27	0	0.000555164	0.000678952	0.000541158	0.00182919	0.0026773	0.00229266	0.000591758	0.00226638	7.58362e-05	0.000424668	12.8154	18.7377
MAG649	Bacteria	Planctomycetota	Phycisphaerae	Phycisphaerales	SM1A02	Unresolved_SM1A02	Unresolved_SM1A02	89.44	4.65	60	0.00280504	0.00324045	0.00238746	0	0	0	0.00281099	0	0.000426526	0	15.1735	NA
MAG594	Bacteria	Verrucomicrobiota	Verrucomicrobiae	Opitutales	Opitutaceae	Opitutus	Unresolved_Opitutus	91.15	2.74	40	0.0019869	0.00191341	0.00200547	0.00088509	0.000811304	0.000773427	0.00196859	0.000823274	4.86837e-05	5.67861e-05	2.47302	6.8976
MAG501	Bacteria	Proteobacteria	Alphaproteobacteria	Sphingomonadales	Sphingomonadaceae	Novosphingobium	Unresolved_Novosphingobium	99.82	1.11	0	0.000876575	0.000864121	0.00089132	0.00212422	0.00162261	0.00182308	0.000877339	0.00185663	1.36155e-05	0.000252483	1.55191	13.599
MAG579	Bacteria	Actinobacteriota	Acidimicrobiia	Acidimicrobiales	RAAP-2	Unresolved_RAAP-2	Unresolved_RAAP-2	66.08	4.27	0	0.00224988	0.00277753	0.00143248	0.000265527	0.000594956	0.000718182	0.0021533	0.000526222	0.000677708	0.000234024	31.4731	44.4726
MAG110	Bacteria	Verrucomicrobiota	Kiritimatiellae	UBA8416	Unresolved_UBA8416	Unresolved_UBA8416	Unresolved_UBA8416	85.14	0.96	50	0.00216222	0.00151221	0.00197364	0.00059006	0.000838347	0.000911539	0.00188269	0.000779982	0.000334411	0.000168499	17.7624	21.6029
MAG747	Bacteria	Bacteroidota	Bacteroidia	Bacteroidales	vadinHA17	LD21	Unresolved_LD21	97.62	3.97	0	0.000613602	0.0013579	0.000763988	0.00118012	0.002488	0.00143636	0.000911832	0.00170149	0.00039356	0.000693078	43.1615	40.7335
MAG687	Bacteria	Verrucomicrobiota	Kiritimatiellae	RFP12	Unresolved_RFP12	Unresolved_RFP12	Unresolved_RFP12	76.69	2.73	0	0.00175315	0.00166652	0.00235563	0.00029503	0.00070313	0.000828671	0.0019251	0.000608944	0.000375358	0.00027901	19.4981	45.8187
MAG411	Bacteria	Verrucomicrobiota	Verrucomicrobiae	Chthoniobacterales	Chthoniobacteraceae	Unresolved_Chthoniobacteraceae	Unresolved_Chthoniobacteraceae	67.38	4.62	0	0.00219144	0.00231461	0.00254663	0.000118012	0.000162261	0.000248601	0.00235089	0.000176291	0.000180354	6.64157e-05	7.67171	37.6738
MAG196	Bacteria	Actinobacteriota	Actinobacteria	Nanopelagicales	Nanopelagicaceae	AAA044-D11	Unresolved_AAA044-D11	69.57	3.53	36.36	0.00035063	0.000617229	0.000763988	0.00168167	0.00221756	0.00193357	0.000577283	0.00194427	0.000209555	0.000268106	36.3002	13.7896
MAG173	Bacteria	Bacteroidota	Bacteroidia	Chitinophagales	Chitinophagaceae	UBA8137	Unresolved_UBA8137	85.22	0.25	100	0.00169471	0.0013579	0.00152798	0.00088509	0.00135217	0.000718182	0.00152686	0.000985148	0.000168406	0.000328626	11.0295	33.358
MAG362	Bacteria	Patescibacteria	Paceibacteria	UBA9983_A	GWA1-40-21	Unresolved_GWA1-40-21	Unresolved_GWA1-40-21	68.56	3.68	0	0.000116877	0	0.000159164	0.00200621	0.00216348	0.00298322	9.20136e-05	0.0023843	8.24436e-05	0.000524605	89.5993	22.0025
MAG155	Bacteria	Bdellovibrionota_B	Oligoflexia	Oligoflexales	Unresolved_Oligoflexales	Unresolved_Oligoflexales	Unresolved_Oligoflexales	89.8	0.84	0	0.00286348	0.00148135	0.00273763	0	0	0	0.00236082	0	0.000764236	0	32.3717	NA
MAG084	Bacteria	Myxococcota	Polyangia	Polyangiales	Ga0077539	Unresolved_Ga0077539	Unresolved_Ga0077539	55.34	3.8	0	0.000905794	0.000555506	0.000986818	0.00129813	0.00173078	0.0016021	0.00081604	0.00154367	0.000229237	0.000222163	28.0914	14.3919
MAG190	Bacteria	Planctomycetota	Planctomycetes	Isosphaerales	Unresolved_Isosphaerales	Unresolved_Isosphaerales	Unresolved_Isosphaerales	96.06	0	0	0.00116877	0.00129618	0.00120965	0.000767078	0.00118991	0.00143636	0.00122487	0.00113112	6.50563e-05	0.000338494	5.3113	29.9256
MAG316	Bacteria	Actinobacteriota	Actinobacteria	Nanopelagicales	Nanopelagicaceae	Unresolved_Nanopelagicaceae	Unresolved_Nanopelagicaceae	77.18	4.48	31.25	0.000759698	0.00141963	0.00165531	0.000708072	0.00151443	0.000939161	0.00127821	0.00105389	0.00046425	0.000415243	36.3203	39.401
MAG443	Bacteria	Myxococcota	UBA727	UBA727	GCA-2721815	Unresolved_GCA-2721815	Unresolved_GCA-2721815	77.99	0.74	20	0.000175315	0	6.36657e-05	0.00188819	0.002488	0.00232028	7.96602e-05	0.00223216	8.87452e-05	0.00030946	111.405	13.8637
MAG723	Bacteria	Bdellovibrionota	Unresolved_Bdellovibrionota	Unresolved_Bdellovibrionota	Unresolved_Bdellovibrionota	Unresolved_Bdellovibrionota	Unresolved_Bdellovibrionota	84.07	2.57	50	0.000584383	0.000648091	0.000763988	0.000944097	0.00210939	0.00187832	0.000665487	0.00164394	9.10576e-05	0.000616992	13.6828	37.5314
MAG168	Bacteria	Proteobacteria	Gammaproteobacteria	Burkholderiales	Gallionellaceae	UBA7399	UBA7399 sp002470125	90.84	0	0	5.84383e-05	0	0	0.00188819	0.00232574	0.00265175	1.94794e-05	0.00228856	3.37394e-05	0.000383133	173.205	16.7412
MAG098	Bacteria	Proteobacteria	Gammaproteobacteria	Burkholderiales	Burkholderiaceae	Rhodoferax	Unresolved_Rhodoferax	94.4	1.41	42.86	0.000905794	0.000864121	0.000509326	0.00218322	0.000919478	0.00132587	0.000759747	0.00147619	0.00021787	0.000645143	28.6766	43.7032
MAG056	Bacteria	Planctomycetota	Planctomycetes	Pirellulales	UBA1268	BAIKAL-G1-2R	Unresolved_BAIKAL-G1-2R	82.48	3.7	66.67	0.00105189	0.000740675	0.00044566	0.00179968	0.00100061	0.00151923	0.000746075	0.00143984	0.000303151	0.000405411	40.6328	28.1566
MAG610	Bacteria	Verrucomicrobiota	Verrucomicrobiae	Chthoniobacterales	Chthoniobacteraceae	Unresolved_Chthoniobacteraceae	Unresolved_Chthoniobacteraceae	97.93	0.71	50	0.00111033	0.00117274	0.00114598	0.000826084	0.00108174	0.00104965	0.00114302	0.000985824	3.13094e-05	0.000139266	2.73919	14.1269
MAG366	Bacteria	Bacteroidota	Ignavibacteria	SJA-28	B-1AR	Unresolved_B-1AR	Unresolved_B-1AR	91.26	1.64	33.33	0.000292192	0.000493783	0.000254663	0.00153416	0.0020553	0.00171259	0.000346879	0.00176735	0.000128599	0.000264854	37.0732	14.9859
MAG083	Bacteria	Patescibacteria	Paceibacteria	UBA9983_A	UBA9973	UBA9973	Unresolved_UBA9973	66.35	2.74	0	0.000467507	0.000586368	0.000732156	0.00177018	0.00156852	0.0011049	0.000595343	0.0014812	0.000132553	0.000341131	22.2649	23.0307
MAG519	Bacteria	Planctomycetota	Planctomycetes	Pirellulales	UBA1268	Unresolved_UBA1268	Unresolved_UBA1268	66.31	1.46	25	0.00111033	0.00108015	0.000700323	0.000619563	0.00121696	0.00146399	0.000963601	0.00110017	0.000228504	0.000434157	23.7136	39.4627
MAG592	Bacteria	Actinobacteriota	Actinobacteria	Nanopelagicales	UBA5976	UBA5976	Unresolved_UBA5976	90.81	2.22	16.67	0.00210378	0.00197513	0.0020373	0	5.40869e-05	0	0.00203874	1.8029e-05	6.43349e-05	3.12271e-05	3.15562	173.205
MAG435	Bacteria	Patescibacteria	Paceibacteria	UBA9983_A	UBA5272	UBA11704	Unresolved_UBA11704	55.59	0	0	0.00070126	0.000802398	0.00066849	0.0010031	0.00175782	0.00121538	0.000724049	0.00132544	6.98024e-05	0.000389211	9.64056	29.3647
MAG182	Bacteria	Cyanobacteria	Cyanobacteriia	Synechococcales	Cyanobiaceae	Unresolved_Cyanobiaceae	Unresolved_Cyanobiaceae	59.36	1.75	50	0.00111033	0.000740675	0.000509326	0.00171117	0.00105469	0.000939161	0.000786776	0.00123501	0.000303142	0.000416397	38.5296	33.7161
MAG679	Bacteria	Desulfuromonadota	Desulfuromonadia	Geobacterales	Pelobacteraceae	UBA8499	Unresolved_UBA8499	93.87	0	0	0.00131486	0.00117274	0.000827654	0.000944097	0.000919478	0.000828671	0.00110508	0.000897415	0.00025055	6.07931e-05	22.6725	6.77425
MAG509	Bacteria	Actinobacteriota	Actinobacteria	Nanopelagicales	UBA10799	Unresolved_UBA10799	Unresolved_UBA10799	91.91	1.76	0	0.00108111	0.00132704	0.000954985	0.000619563	0.00113583	0.000828671	0.00112105	0.000861353	0.000189217	0.000259678	16.8786	30.1477
MAG449	Bacteria	Planctomycetota	Planctomycetes	Gemmatales	Gemmataceae	UBA969	Unresolved_UBA969	96.41	0	0	0.00201612	0.00166652	0.00165531	0.000236024	5.40869e-05	0.000276224	0.00177932	0.000188778	0.000205156	0.000118365	11.5301	62.7007
MAG191	Bacteria	Actinobacteriota	Actinobacteria	Mycobacteriales	Mycobacteriaceae	Mycolicibacterium	Unresolved_Mycolicibacterium	94.75	0.15	66.67	0.000584383	0.000864121	0.000254663	0.00129813	0.00146035	0.00132587	0.000567722	0.00136145	0.00030507	8.6762e-05	53.7359	6.37276
MAG051	Bacteria	Proteobacteria	Alphaproteobacteria	Rhizobiales	Xanthobacteraceae	Pseudolabrys	Unresolved_Pseudolabrys	88.74	2.56	36.36	0.000730479	0.00043206	0.00089132	0.00159316	0.000919478	0.00121538	0.00068462	0.00124268	0.000233039	0.000337671	34.0392	27.1729
MAG035	Bacteria	Patescibacteria	Paceibacteria	UBA9983_A	UBA11359	C7867-002	Unresolved_C7867-002	82.18	0.16	0	5.84383e-05	0.000123446	0	0.00153416	0.00194713	0.0020993	6.06281e-05	0.0018602	6.17521e-05	0.000292429	101.854	15.7204
MAG395	Bacteria	Bacteroidota	Bacteroidia	Bacteroidales	FEN-979	FEN-979	Unresolved_FEN-979	98.64	1.08	0	0.000613602	0.000648091	0.000859487	0.000855587	0.00151443	0.00121538	0.00070706	0.00119514	0.000133127	0.00032989	18.8283	27.6027
MAG412	Bacteria	Proteobacteria	Alphaproteobacteria	Azospirillales	Azospirillaceae	BOG-933	Unresolved_BOG-933	96.72	1.86	16.67	0.000876575	0.000678952	0.000954985	0.00088509	0.000919478	0.00129825	0.000836837	0.00103427	0.000142242	0.000229258	16.9976	22.1661
MAG281	Bacteria	Patescibacteria	Paceibacteria	UBA9983_A	UBA9973	UBA9973	Unresolved_UBA9973	77.24	0	0	0.00134408	0.00166652	0.00248296	0	5.40869e-05	0	0.00183119	1.8029e-05	0.000587026	3.12271e-05	32.0571	173.205
MAG076	Bacteria	Firmicutes_A	Clostridia	Saccharofermentanales	Saccharofermentanaceae	Firm-13	Unresolved_Firm-13	98.94	0	0	0.000116877	0.000185169	0.000127331	0.00129813	0.00221756	0.00121538	0.000143126	0.00157703	3.67838e-05	0.000556262	25.7004	35.2728
MAG152	Bacteria	Bacteroidota	Bacteroidia	Bacteroidales	FEN-979	FEN-979	Unresolved_FEN-979	81.03	2.94	10	0.000175315	0.000123446	0.000127331	0.00159316	0.00118991	0.00193357	0.000142031	0.00157221	2.88904e-05	0.00037227	20.3409	23.678
MAG705	Bacteria	Chloroflexota_A	Ellin6529	CSP1-4	UBA10416	UBA10416	Unresolved_UBA10416	84.72	0	0	0.000292192	0.000277753	0.000127331	0.00106211	0.00118991	0.00190594	0.000232425	0.00138599	9.12999e-05	0.000454807	39.2814	32.8146
MAG207	Bacteria	Firestonebacteria	D2-FULL-39-29	D2-FULL-39-29	Unresolved_D2-FULL-39-29	Unresolved_D2-FULL-39-29	Unresolved_D2-FULL-39-29	84.62	3.62	6.67	0	0	0.000127331	0.00129813	0.00216348	0.00116014	4.24438e-05	0.00154058	7.35148e-05	0.000543836	173.205	35.3007
MAG691	Bacteria	Patescibacteria	CG2-30-54-11	Unresolved_CG2-30-54-11	Unresolved_CG2-30-54-11	Unresolved_CG2-30-54-11	Unresolved_CG2-30-54-11	85.15	1.98	0	0.000292192	0.000308615	0.000572991	0.00103261	0.00159556	0.000828671	0.000391266	0.00115228	0.000157593	0.000397206	40.2777	34.4713
MAG713	Bacteria	Desulfobacterota	Syntrophorhabdia	Syntrophorhabdales	Syntrophorhabdaceae	Unresolved_Syntrophorhabdaceae	Unresolved_Syntrophorhabdaceae	72.42	0.15	0	5.84383e-05	0.000370338	0	0.00123913	0.00151443	0.00138112	0.000142925	0.00137823	0.000199101	0.000137676	139.304	9.98938
MAG364	Bacteria	Proteobacteria	Alphaproteobacteria	Paracaedibacterales	UBA11393	Unresolved_UBA11393	Unresolved_UBA11393	94.62	1.08	0	0.000876575	0.000678952	0.00108232	0.000531054	0.000676086	0.000718182	0.000879281	0.000641774	0.000201696	9.81691e-05	22.9387	15.2965
MAG669	Bacteria	Patescibacteria	Saccharimonadia	Saccharimonadales	Unresolved_Saccharimonadales	Unresolved_Saccharimonadales	Unresolved_Saccharimonadales	78.06	1.72	0	0.000993451	0.00123446	0.00089132	0.00029503	0.000594956	0.000552448	0.00103974	0.000480811	0.000176191	0.000162289	16.9456	33.7532
MAG506	Bacteria	Desulfobacterota	Syntrophia	Syntrophales	Smithellaceae	FEN-1160	Unresolved_FEN-1160	92.9	1.55	50	0.000292192	0.000246892	0.000381994	0.00141614	0.00129809	0.000883916	0.000307026	0.00119938	6.8762e-05	0.000279506	22.3962	23.3042
MAG417	Bacteria	Chloroflexota_A	Ellin6529	CSP1-4	UBA10416	UBA10416	Unresolved_UBA10416	63.69	1.23	25	0.000555164	0.000771537	0.000541158	0.000560557	0.000946521	0.0011049	0.00062262	0.000870658	0.000129156	0.000279986	20.7439	32.158
MAG548	Bacteria	Firmicutes_A	Clostridia	Oscillospirales	Acutalibacteraceae	UBA1447	Unresolved_UBA1447	73.35	2.16	0	0.000642821	0.00043206	0.000572991	0.0010031	0.00113583	0.000662937	0.000549291	0.000933955	0.000107361	0.000243909	19.5453	26.1158
MAG607	Bacteria	Cyanobacteria	Cyanobacteriia	Pseudanabaenales	Pseudanabaenaceae	Unresolved_Pseudanabaenaceae	Unresolved_Pseudanabaenaceae	97.25	0.94	50	0.0012272	0.000493783	0.00089132	0.000619563	0.000540869	0.000662937	0.000870769	0.00060779	0.000367142	6.18798e-05	42.163	10.1811
MAG259	Bacteria	Actinobacteriota	Actinobacteria	Nanopelagicales	Nanopelagicaceae	Planktophila	Unresolved_Planktophila	82.99	0.68	50	0.000759698	0.000740675	0.000923153	0.000619563	0.00070313	0.000662937	0.000807842	0.000661877	0.000100314	4.17934e-05	12.4175	6.31437
MAG263	Bacteria	Cyanobacteria	Cyanobacteriia	Synechococcales	Cyanobiaceae	Unresolved_Cyanobiaceae	Unresolved_Cyanobiaceae	87.82	0.42	66.67	0.000555164	0.00083326	0.00044566	0.000796581	0.00105469	0.000718182	0.000611361	0.000856486	0.000199817	0.000176073	32.684	20.5576
MAG650	Bacteria	Patescibacteria	Paceibacteria	UBA9983_A	UBA11359	C7867-002	Unresolved_C7867-002	79.59	0	0	5.84383e-05	0	6.36657e-05	0.0010031	0.00210939	0.00116014	4.07013e-05	0.00142421	3.53452e-05	0.000598555	86.8403	42.0271
MAG686	Bacteria	Actinobacteriota	Acidimicrobiia	Microtrichales	Ilumatobacteraceae	UBA2093	Unresolved_UBA2093	90.6	2.96	0	0.000993451	0.000802398	0.000954985	0.000767078	0.000432695	0.000441958	0.000916945	0.000547244	0.000101048	0.000190439	11.02	34.7996
MAG560	Bacteria	Armatimonadota	Fimbriimonadia	Fimbriimonadales	Unresolved_Fimbriimonadales	Unresolved_Fimbriimonadales	Unresolved_Fimbriimonadales	86.57	4.63	9.09	0.000379849	0.000401199	0.000127331	0.00126863	0.00100061	0.00104965	0.000302793	0.0011063	0.000152329	0.000142708	50.3079	12.8996
MAG640	Archaea	Halobacterota	Methanomicrobia	Methanomicrobiales	Methanoregulaceae	Unresolved_Methanoregulaceae	Unresolved_Methanoregulaceae	83.59	1.96	0	0.000262972	0.00043206	0.00044566	0.000708072	0.00146035	0.000883916	0.000380231	0.00101745	0.000101776	0.000393512	26.767	38.6765
MAG721	Bacteria	Bacteroidota	Bacteroidia	Chitinophagales	Chitinophagaceae	UBA8137	Unresolved_UBA8137	84.01	0.16	0	0.00070126	0.000339476	0.000604824	0.000737575	0.00078426	0.000911539	0.00054852	0.000811125	0.000187349	9.00392e-05	34.1553	11.1005
MAG600	Bacteria	Bdellovibrionota_B	Oligoflexia	Oligoflexales	Unresolved_Oligoflexales	Unresolved_Oligoflexales	Unresolved_Oligoflexales	60.22	5.04	0	0.000146096	0.000246892	0.000318328	0.000649066	0.00151443	0.00116014	0.000237105	0.00110788	8.65324e-05	0.000435044	36.4953	39.2682
MAG700	Bacteria	Verrucomicrobiota	Verrucomicrobiae	Verrucomicrobiales	Akkermansiaceae	UBA1315	Unresolved_UBA1315	82.47	7.45	31.58	0.00035063	0.000678952	0.000318328	0.000531054	0.00102765	0.00107727	0.000449304	0.000878659	0.000199536	0.000302056	44.4101	34.3769
MAG349	Bacteria	Proteobacteria	Alphaproteobacteria	Caulobacterales	Caulobacteraceae	Phenylobacterium	Unresolved_Phenylobacterium	94.96	1.01	50	0.00146096	0.00123446	0.00120965	0	5.40869e-05	0	0.00130169	1.8029e-05	0.000138488	3.12271e-05	10.6391	173.205
MAG307	Bacteria	Bacteroidota	Bacteroidia	Bacteroidales	UBA7960	Unresolved_UBA7960	Unresolved_UBA7960	98.39	2.42	0	0.000935013	0.000740675	0.00133698	0.000413042	0.000324521	0.000165734	0.00100422	0.000301099	0.000304117	0.000125307	30.2838	41.6164
MAG229	Archaea	Halobacterota	Bog-38	Bog-38	Bog-38	Bog-38	Unresolved_Bog-38	90.31	1.31	0	0.000788917	0.000771537	0.000986818	0.000619563	0.000243391	0.000386713	0.000849091	0.000416556	0.000119592	0.000189853	14.0847	45.5769
MAG456	Bacteria	Bacteroidota	Bacteroidia	Bacteroidales	Lentimicrobiaceae	Unresolved_Lentimicrobiaceae	Unresolved_Lentimicrobiaceae	87.42	7.54	4.17	0.000116877	0.000246892	0.00022283	0.00123913	0.000865391	0.0011049	0.000195533	0.0010698	6.91725e-05	0.000189323	35.3764	17.697
MAG226	Bacteria	Actinobacteriota	Thermoleophilia	Ga0077560	Ga0077560	Unresolved_Ga0077560	Unresolved_Ga0077560	93.68	0.86	100	0.00143174	0.00151221	0.000795821	0	0	5.52448e-05	0.00124659	1.84149e-05	0.000392446	3.18956e-05	31.4815	173.205
MAG180	Bacteria	Verrucomicrobiota	Verrucomicrobiae	Verrucomicrobiales	Akkermansiaceae	UBA1315	Unresolved_UBA1315	62.19	3.85	0	0.000467507	0.000586368	0.000381994	0.00059006	0.00070313	0.000883916	0.000478623	0.000725702	0.000102639	0.000148223	21.4447	20.4247
MAG745	Bacteria	Verrucomicrobiota	Verrucomicrobiae	Chthoniobacterales	UBA6821	Unresolved_UBA6821	Unresolved_UBA6821	97.3	1.01	50	0.000935013	0.00108015	0.00111415	0.000118012	0.000297478	5.52448e-05	0.0010431	0.000156912	9.51411e-05	0.000125714	9.12095	80.118
MAG386	Bacteria	Patescibacteria	ABY1	BM507	UBA12465	Unresolved_UBA12465	Unresolved_UBA12465	70.83	0.93	0	0.000175315	0.000185169	6.36657e-05	0.000767078	0.00118991	0.00121538	0.000141383	0.00105746	6.74854e-05	0.000251799	47.7323	23.8117
MAG312	Bacteria	Desulfobacterota	BSN033	BSN033	UBA1163	Unresolved_UBA1163	Unresolved_UBA1163	81.18	7.1	15.38	0.00035063	0.000185169	0.000254663	0.00115062	0.000865391	0.000690559	0.000263487	0.000902189	8.30828e-05	0.000232226	31.532	25.7403
MAG147	Bacteria	Proteobacteria	Alphaproteobacteria	Pelagibacterales	Pelagibacteraceae	Fonsibacter	Unresolved_Fonsibacter	79.52	0.6	0	0.000964232	0.000925844	0.000859487	0.000354036	0.000324521	5.52448e-05	0.000916521	0.000244601	5.29913e-05	0.00016465	5.78179	67.3137
MAG201	Bacteria	Verrucomicrobiota	Kiritimatiellae	RFP12	UBA1067	Unresolved_UBA1067	Unresolved_UBA1067	87.57	7.06	7.14	0.000935013	0.000678952	0.000763988	0.00029503	0.000432695	0.000359091	0.000792651	0.000362272	0.000130415	6.88877e-05	16.453	19.0155
MAG071	Bacteria	Elusimicrobiota	Endomicrobia	Endomicrobiales	Unresolved_Endomicrobiales	Unresolved_Endomicrobiales	Unresolved_Endomicrobiales	85.16	0	0	0.000759698	0.000709814	0.00089132	0.00029503	0.000216348	0.000552448	0.000786944	0.000354608	9.37703e-05	0.000175792	11.9158	49.5737
MAG546	Bacteria	Patescibacteria	Paceibacteria	UBA9983_A	GWA1-40-21	Unresolved_GWA1-40-21	Unresolved_GWA1-40-21	52.8	1.72	100	0.000467507	0.00043206	0.000509326	0.000413042	0.000811304	0.000718182	0.000469631	0.000647509	3.86763e-05	0.000208324	8.23547	32.1732
MAG057	Bacteria	Cyanobacteria	Cyanobacteriia	Synechococcales	Cyanobiaceae	Unresolved_Cyanobiaceae	Unresolved_Cyanobiaceae	96.95	0.72	33.33	0.000175315	6.17229e-05	0	0.00106211	0.000973564	0.000994406	7.90126e-05	0.00101003	8.89271e-05	4.62927e-05	112.548	4.58332
MAG055	Bacteria	Bacteroidota	Bacteroidia	Chitinophagales	Chitinophagaceae	Taibaiella_B	Unresolved_Taibaiella_B	97.62	0	0	0.000642821	0.000246892	0.000190997	0.000708072	0.000594956	0.000801049	0.000360237	0.000701359	0.000246316	0.00010321	68.3762	14.7158
MAG376	Bacteria	Actinobacteriota	Actinobacteria	Nanopelagicales	S36-B12	UBA11398	Unresolved_UBA11398	64.59	0.59	50	0.00070126	0.000740675	0.000636657	0.000413042	0.000270435	0.000386713	0.000692864	0.00035673	5.25149e-05	7.58847e-05	7.57939	21.2723
MAG585	Bacteria	Actinobacteriota	Thermoleophilia	Solirubrobacterales	Solirubrobacteraceae	Unresolved_Solirubrobacteraceae	Unresolved_Solirubrobacteraceae	94.02	1.71	50	0.000292192	0.000308615	0.000190997	0.000531054	0.001244	0.000497203	0.000263934	0.000757419	6.36971e-05	0.000421731	24.1337	55.68
MAG499	Bacteria	Verrucomicrobiota	Kiritimatiellae	RFP12	UBA1067	Unresolved_UBA1067	Unresolved_UBA1067	93.92	1.38	25	0.000175315	0.000555506	0.000318328	0.000560557	0.00070313	0.000718182	0.000349717	0.000660623	0.000192029	8.69856e-05	54.91	13.1672
MAG608	Bacteria	Cyanobacteria	Cyanobacteriia	Cyanobacteriales	Nostocaceae	UKL13-PB	UKL13-PB sp001593825	98.78	2.4	12.5	0.000584383	0.000864121	0.000700323	0.00029503	0.000270435	0.000220979	0.000716276	0.000262148	0.00014055	3.77146e-05	19.6223	14.3868
MAG355	Bacteria	Elusimicrobiota	Elusimicrobia	Elusimicrobiales	UBA9959	UBA9959	Unresolved_UBA9959	91.91	1.12	100	0.000292192	0.000123446	0.000763988	0.000354036	0.00070313	0.000607692	0.000393209	0.000554953	0.000332005	0.000180424	84.4347	32.5115
MAG235	Bacteria	Proteobacteria	Alphaproteobacteria	Reyranellales	Reyranellaceae	Reyranella	Unresolved_Reyranella	95.84	0.5	100	0.0012272	0.000617229	0.000636657	0.000118012	0	0.000220979	0.00082703	0.000112997	0.000346697	0.000110575	41.9207	97.8564
MAG478	Bacteria	Patescibacteria	Gracilibacteria	Absconditabacterales	X112	UBA9567	Unresolved_UBA9567	79	1.72	0	0.000847356	0.00083326	0.000923153	0.000118012	8.11304e-05	0	0.000867923	6.63808e-05	4.83471e-05	6.03728e-05	5.57044	90.9492
MAG644	Bacteria	Verrucomicrobiota	Verrucomicrobiae	Chthoniobacterales	Terrimicrobiaceae	Unresolved_Terrimicrobiaceae	Unresolved_Terrimicrobiaceae	81.99	5.56	0	0.000584383	0.000678952	0.000572991	0.000531054	0.000270435	0.00011049	0.000612109	0.000303993	5.81676e-05	0.000212281	9.50281	69.831
MAG428	Bacteria	Actinobacteriota	Thermoleophilia	Solirubrobacterales	Solirubrobacteraceae	Unresolved_Solirubrobacteraceae	Unresolved_Solirubrobacteraceae	94.87	0.43	100	0.000876575	0.00117274	0.000572991	0	5.40869e-05	0	0.000874101	1.8029e-05	0.00029988	3.12271e-05	34.3072	173.205
MAG010	Bacteria	Verrucomicrobiota	Kiritimatiellae	RFP12	Unresolved_RFP12	Unresolved_RFP12	Unresolved_RFP12	72.8	0.79	0	0.000409068	0.000493783	0.000636657	0.000354036	0.000324521	0.000441958	0.00051317	0.000373505	0.000115026	6.10911e-05	22.4149	16.3562
MAG142	Bacteria	Patescibacteria	Saccharimonadia	UBA4664	Unresolved_UBA4664	Unresolved_UBA4664	Unresolved_UBA4664	64.81	0	0	0	0	0	0.00088509	0.000757217	0.000994406	0	0.000878904	0	0.000118715	NA	13.5072
MAG266	Bacteria	Verrucomicrobiota	Verrucomicrobiae	Methylacidiphilales	UBA3015	UBA3015	Unresolved_UBA3015	71.02	2.03	0	0.000292192	0.000370338	0.000190997	0.000177018	0.000973564	0.000607692	0.000284509	0.000586092	8.99167e-05	0.000398712	31.6042	68.029
MAG129	Bacteria	Verrucomicrobiota	Lentisphaeria	UBA1407	YB12-FULL-65-16	Unresolved_YB12-FULL-65-16	Unresolved_YB12-FULL-65-16	64.33	6.79	0	0.000233753	0.000123446	6.36657e-05	0.000708072	0.000513826	0.000966783	0.000140288	0.00072956	8.62855e-05	0.000227242	61.5059	31.1478
MAG627	Bacteria	Bacteroidota	Bacteroidia	Bacteroidales	Unresolved_Bacteroidales	Unresolved_Bacteroidales	Unresolved_Bacteroidales	98.48	1.61	0	0.000525945	0.000617229	0.00044566	0.000177018	0.000622	0.000220979	0.000529611	0.000339999	8.58434e-05	0.000245207	16.2088	72.1199
MAG023	Bacteria	Verrucomicrobiota	Verrucomicrobiae	Chthoniobacterales	Terrimicrobiaceae	UBA967	Unresolved_UBA967	79.31	3.76	28.57	5.84383e-05	0.000123446	6.36657e-05	0.000796581	0.00070313	0.000856294	8.185e-05	0.000785335	3.61178e-05	7.71988e-05	44.1268	9.83004
MAG577	Bacteria	Patescibacteria	Paceibacteria	UBA9983_A	Zambryskibacteraceae	Unresolved_Zambryskibacteraceae	Unresolved_Zambryskibacteraceae	57.66	3.45	0	5.84383e-05	0.000555506	0.000127331	0.000708072	0.000865391	0.000276224	0.000247092	0.000616562	0.000269307	0.000305057	108.99	49.4771
MAG009	Bacteria	Cyanobacteria	Vampirovibrionia	Gastranaerophilales	Unresolved_Gastranaerophilales	Unresolved_Gastranaerophilales	Unresolved_Gastranaerophilales	80.06	5.08	0	0.000233753	0.000370338	0.000127331	0.00059006	0.00102765	0.000220979	0.000243807	0.000612897	0.000121815	0.000403821	49.9635	65.8872
MAG320	Bacteria	Verrucomicrobiota	Verrucomicrobiae	Opitutales	UBA953	UBA953	Unresolved_UBA953	95.38	1.72	25	0	0.00043206	0.000127331	0.000413042	0.000973564	0.000607692	0.000186464	0.000664766	0.000222017	0.000284586	119.067	42.81
MAG368	Bacteria	Actinobacteriota	Actinobacteria	Nanopelagicales	Nanopelagicaceae	Planktophila	Unresolved_Planktophila	57.88	4.29	61.54	0.000672041	0.000524645	0.000763988	0.000177018	0.000243391	0.000138112	0.000653558	0.000186174	0.000120737	5.32334e-05	18.4739	28.5934
MAG750	Bacteria	Verrucomicrobiota	Verrucomicrobiae	Chthoniobacterales	Terrimicrobiaceae	Unresolved_Terrimicrobiaceae	Unresolved_Terrimicrobiaceae	96.62	3.38	0	0.000584383	0.000370338	0.000636657	0.00029503	0.000216348	0.000414336	0.000530459	0.000308571	0.000141111	9.96862e-05	26.6017	32.3057
MAG100	Bacteria	Actinobacteriota	Acidimicrobiia	Acidimicrobiales	RAAP-2	RAAP-2	Unresolved_RAAP-2	74.07	2.12	66.67	0.000759698	0.000956705	0.000572991	0.000118012	0.000108174	0	0.000763132	7.53953e-05	0.00019188	6.54793e-05	25.1438	86.848
MAG358	Bacteria	Bacteroidota	Bacteroidia	Flavobacteriales	Weeksellaceae	Chryseobacterium	Unresolved_Chryseobacterium	85.77	9.78	0	0.000292192	0.000864121	0.000381994	0.000472048	5.40869e-05	0.000331469	0.000512769	0.000285868	0.000307575	0.000212679	59.9831	74.3978
MAG662	Bacteria	Actinobacteriota	Actinobacteria	Nanopelagicales	Unresolved_Nanopelagicales	Unresolved_Nanopelagicales	Unresolved_Nanopelagicales	86.5	0	0	5.84383e-05	0.000864121	0.000254663	0.000236024	0.000540869	0.000386713	0.000392407	0.000387869	0.000420132	0.000152426	107.065	39.2983
MAG064	Bacteria	Patescibacteria	Paceibacteria	UBA9983_A	UBA1006	Unresolved_UBA1006	Unresolved_UBA1006	86.18	0	0	0.000935013	0.000802398	0.000572991	0	0	0	0.000770134	0	0.000183155	0	23.7822	NA
MAG409	Bacteria	Armatimonadota	UBA5829	UBA5829	Unresolved_UBA5829	Unresolved_UBA5829	Unresolved_UBA5829	77.47	1.85	0	0.00035063	0.000123446	0.00044566	0.000649066	0.000216348	0.000497203	0.000306579	0.000454206	0.000165562	0.00021954	54.0032	48.335
MAG335	Bacteria	Patescibacteria	Saccharimonadia	Saccharimonadales	SZUA-47	Unresolved_SZUA-47	Unresolved_SZUA-47	64.51	0.93	0	0.000525945	0.000678952	0.000127331	0.000177018	0.000486782	0.000276224	0.000444076	0.000313341	0.000284778	0.000158183	64.1281	50.4825
MAG407	Archaea	Nanoarchaeota	Nanoarchaeia	Pacearchaeales	UBA73	UBA73	Unresolved_UBA73	59.5	0	0	0	6.17229e-05	0	0.00029503	0.00135217	0.000552448	2.05743e-05	0.000733217	3.56357e-05	0.000551267	173.205	75.1848
MAG305	Bacteria	Patescibacteria	Gracilibacteria	Absconditabacterales	X112	UBA9567	Unresolved_UBA9567	73.12	8.05	0	0.000584383	0.000308615	6.36657e-05	0.000413042	0.000324521	0.000552448	0.000318888	0.000430004	0.000260511	0.000114906	81.6935	26.722
MAG389	Bacteria	Patescibacteria	Paceibacteria_A	Moranbacterales	UBA2206	UBA9630	Unresolved_UBA9630	68.06	0	0	0.000233753	0.000246892	0.000190997	0.00059006	0.000594956	0.000386713	0.000223881	0.00052391	2.92259e-05	0.000118841	13.0542	22.6835
MAG018	Bacteria	Proteobacteria	Gammaproteobacteria	Burkholderiales	Methylophilaceae	Methylotenera	Unresolved_Methylotenera	97.44	0.85	0	0	0	0	0.000708072	0.000865391	0.000662937	0	0.000745467	0	0.000106281	NA	14.257
MAG708	Bacteria	Patescibacteria	Gracilibacteria	Absconditabacterales	X112	UBA9567	Unresolved_UBA9567	76.41	1.72	0	0.000818136	0.000462922	0.000572991	0.000147515	5.40869e-05	0.000165734	0.000618017	0.000122445	0.000181837	5.9897e-05	29.4227	48.9173
MAG637	Bacteria	Bacteroidota	Bacteroidia	Chitinophagales	UBA8649	Unresolved_UBA8649	Unresolved_UBA8649	99.01	1.72	0	0.000525945	0.000339476	0.000795821	0	0.000270435	0.000193357	0.000553747	0.000154597	0.000229439	0.000139321	41.434	90.119
MAG072	Bacteria	Methylomirabilota	Methylomirabilia	Methylomirabilales	2-02-FULL-66-22	Unresolved_2-02-FULL-66-22	Unresolved_2-02-FULL-66-22	76.12	8.86	3.7	0.000321411	0.000462922	0.000572991	0.000118012	0.000405652	0.000220979	0.000452441	0.000248214	0.000126117	0.000145741	27.8748	58.7159
MAG299	Bacteria	Patescibacteria	Dojkabacteria	B142	Unresolved_B142	Unresolved_B142	Unresolved_B142	70.38	0	0	0.000759698	0.000678952	0.000636657	0	0	0	0.000691769	0	6.25139e-05	0	9.03681	NA
MAG397	Bacteria	Actinobacteriota	Actinobacteria	Actinomycetales	Microbacteriaceae	Rhodoluna	Unresolved_Rhodoluna	70.58	1.78	25	0.000672041	0.000524645	0.000477493	0.000118012	0.000162261	0.00011049	0.000558059	0.000130254	0.000101487	2.79726e-05	18.1857	21.4754
MAG382	Bacteria	Proteobacteria	Gammaproteobacteria	Burkholderiales	Gallionellaceae	Gallionella	Unresolved_Gallionella	99.05	1.51	33.33	0.000116877	0.000123446	0.000190997	0.000501551	0.000730173	0.000386713	0.000143773	0.000539479	4.10288e-05	0.000174843	28.5372	32.4096
MAG383	Bacteria	Patescibacteria	Paceibacteria	Paceibacterales	Staskawiczbacteraceae	XYD1-FULL-39-28	Unresolved_XYD1-FULL-39-28	61.35	2.81	42.86	0	6.17229e-05	0	0.000708072	0.000486782	0.000718182	2.05743e-05	0.000637679	3.56357e-05	0.000130778	173.205	20.5084
MAG564	Bacteria	Bacteroidota	Bacteroidia	NS11-12g	UKL13-3	UKL13-3	Unresolved_UKL13-3	92.39	0	0	0.000584383	0.000617229	0.000509326	5.9006e-05	5.40869e-05	5.52448e-05	0.000570313	5.61126e-05	5.53108e-05	2.57182e-06	9.69833	4.58332
MAG007	Archaea	Iainarchaeota	Iainarchaeia	0-14-0-20-30-16	Unresolved_0-14-0-20-30-16	Unresolved_0-14-0-20-30-16	Unresolved_0-14-0-20-30-16	74.22	0	0	5.84383e-05	0.000123446	0.000381994	0.000531054	0.000432695	0.000331469	0.000187959	0.000431739	0.000171154	9.97963e-05	91.0589	23.1149
MAG041	Bacteria	Verrucomicrobiota_A	Chlamydiia	Parachlamydiales	Simkaniaceae	Unresolved_Simkaniaceae	Unresolved_Simkaniaceae	81.15	5.07	11.11	0	0	0	0.000649066	0.000649043	0.000552448	0	0.000616852	0	5.57761e-05	NA	9.04206
MAG505	Bacteria	Actinobacteriota	Thermoleophilia	20CM-4-69-9	Unresolved_20CM-4-69-9	Unresolved_20CM-4-69-9	Unresolved_20CM-4-69-9	84.2	0.86	0	0.000292192	0.000555506	0.000572991	0.000118012	0.000108174	0.000165734	0.000473563	0.00013064	0.000157315	3.0788e-05	33.2195	23.567
MAG598	Bacteria	Proteobacteria	Gammaproteobacteria	Burkholderiales	Burkholderiaceae	Limnohabitans	Unresolved_Limnohabitans	98.01	0.29	0	0.000584383	0.000617229	0.000381994	5.9006e-05	5.40869e-05	0.00011049	0.000527869	7.45275e-05	0.000127394	3.1241e-05	24.1337	41.9188
MAG140	Bacteria	Planctomycetota	Planctomycetes	Pirellulales	UBA1268	BAIKAL-G1-2R	Unresolved_BAIKAL-G1-2R	97.63	0	0	0.000292192	0.000277753	0.000190997	0.000354036	0.000405652	0.000276224	0.000253647	0.000345304	5.47348e-05	6.51544e-05	21.5791	18.8687
MAG329	Bacteria	Bacteroidota	Bacteroidia	Chitinophagales	Chitinophagaceae	UBA8137	Unresolved_UBA8137	88.55	5.58	66.67	0.000642821	0.00043206	0.00044566	0.000118012	5.40869e-05	5.52448e-05	0.000506847	7.57812e-05	0.000117953	3.65775e-05	23.272	48.2673
MAG601	Bacteria	Patescibacteria	ABY1	BM507	UBA917	1-14-0-10-37-14	Unresolved_1-14-0-10-37-14	71.78	2.31	0	0.000233753	0.000555506	0.000509326	0.000118012	0.000216348	0.00011049	0.000432862	0.000148283	0.000173972	5.90655e-05	40.1912	39.833
MAG231	Bacteria	Patescibacteria	Saccharimonadia	Saccharimonadales	UBA4665	Unresolved_UBA4665	Unresolved_UBA4665	56.1	5.06	40	0.000292192	0.000555506	0.000318328	0	0.000216348	0.000331469	0.000388675	0.000182605	0.00014507	0.000168291	37.3241	92.1608
MAG295	Bacteria	Omnitrophota	Omnitrophia	Omnitrophales	UBA2337	XYB12-FULL-50-7	Unresolved_XYB12-FULL-50-7	89.9	7.09	44.44	0.000116877	6.17229e-05	0.000127331	0.000472048	0.000594956	0.000331469	0.000101977	0.000466158	3.52508e-05	0.000131842	34.5674	28.2828
MAG030	Bacteria	Proteobacteria	Alphaproteobacteria	Paracaedibacterales	Unresolved_Paracaedibacterales	Unresolved_Paracaedibacterales	Unresolved_Paracaedibacterales	77.99	3.76	25	0.000467507	0.000370338	0.000700323	0	0.000162261	0	0.000512722	5.40869e-05	0.000169576	9.36813e-05	33.0736	173.205
MAG115	Bacteria	Proteobacteria	Alphaproteobacteria	Rhizobiales	Xanthobacteraceae	Z2-YC6860	Unresolved_Z2-YC6860	82.65	6.3	2.78	0.000292192	0.000493783	0.000509326	0.00029503	0	5.52448e-05	0.000431767	0.000116758	0.000121125	0.00015684	28.0534	134.328
MAG714	Bacteria	Actinobacteriota	Actinobacteria	Nanopelagicales	UBA5976	UBA5976	Unresolved_UBA5976	74.02	3.96	18.18	0.000116877	6.17229e-05	0.000127331	0.000177018	0.000594956	0.000552448	0.000101977	0.000441474	3.52508e-05	0.00023001	34.5674	52.1004
MAG400	Bacteria	Bacteroidota	Bacteroidia	NS11-12g	UKL13-3	Unresolved_UKL13-3	Unresolved_UKL13-3	82.3	9.52	0	0.000116877	0.000246892	0.000381994	0.00029503	0.000540869	0	0.000248588	0.000278633	0.000132567	0.000270807	53.3281	97.1913
MAG087	Bacteria	Patescibacteria	Saccharimonadia	Saccharimonadales	UBA4665	Unresolved_UBA4665	Unresolved_UBA4665	67.24	3.63	22.22	0	6.17229e-05	0	0.00029503	0.00070313	0.000497203	2.05743e-05	0.000498454	3.56357e-05	0.000204053	173.205	40.9371
MAG234	Bacteria	Armatimonadota	UBA10988	Unresolved_UBA10988	Unresolved_UBA10988	Unresolved_UBA10988	Unresolved_UBA10988	71.35	6.53	68.42	5.84383e-05	0.000123446	3.18328e-05	0.000501551	0.000513826	0.000276224	7.1239e-05	0.000430534	4.71289e-05	0.000133777	66.156	31.0724
MAG706	Bacteria	Bacteroidota	Bacteroidia	Bacteroidales	UBA7960	Unresolved_UBA7960	Unresolved_UBA7960	97.31	1.61	0	0.000642821	0.000308615	0.000318328	0.000177018	5.40869e-05	0	0.000423255	7.7035e-05	0.000190212	9.07128e-05	44.9404	117.755
MAG479	Bacteria	Actinobacteriota	Thermoleophilia	Solirubrobacterales	Solirubrobacteraceae	Unresolved_Solirubrobacteraceae	Unresolved_Solirubrobacteraceae	91.45	0	0	0.000116877	0.000185169	6.36657e-05	0.000354036	0.000378608	0.000386713	0.000121904	0.000373119	6.09073e-05	1.70161e-05	49.9635	4.56049
MAG445	Bacteria	Cyanobacteria	Cyanobacteriia	Synechococcales	Cyanobiaceae	Unresolved_Cyanobiaceae	Unresolved_Cyanobiaceae	99.46	0.27	0	0.000233753	3.08615e-05	6.36657e-05	0.000501551	0.000432695	0.000220979	0.000109427	0.000385075	0.000108912	0.000146222	99.5296	37.9724
MAG678	Bacteria	Chloroflexota	Dehalococcoidia	GIF9	UBA5629	UBA1162	Unresolved_UBA1162	66.17	1.98	50	5.84383e-05	6.17229e-05	0	0.000413042	0.000378608	0.000552448	4.00537e-05	0.000448033	3.47264e-05	9.20503e-05	86.6996	20.5455
MAG360	Bacteria	Bacteroidota	Bacteroidia	Flavobacteriales	Flavobacteriaceae	Flavobacterium	Unresolved_Flavobacterium	88.31	1.54	25	0.000584383	0.000246892	0.000318328	8.8509e-05	0.000162261	5.52448e-05	0.000383201	0.000102005	0.000177852	5.47696e-05	46.4123	53.6931
MAG541	Bacteria	Patescibacteria	Microgenomatia	UBA1406	GWC2-37-13	Unresolved_GWC2-37-13	Unresolved_GWC2-37-13	75.55	0	0	0.000233753	0.000370338	0.000509326	0.000177018	5.40869e-05	0.00011049	0.000371139	0.000113865	0.000137788	6.15351e-05	37.1257	54.0422
MAG150	Bacteria	Proteobacteria	Gammaproteobacteria	Burkholderiales	Burkholderiaceae	Limnohabitans	Unresolved_Limnohabitans	95.18	0.7	33.33	0.00035063	0.000308615	0.000350161	0.000118012	0.000270435	5.52448e-05	0.000336469	0.000147897	2.41234e-05	0.000110664	7.16958	74.8249
MAG384	Bacteria	Verrucomicrobiota	Kiritimatiellae	UBA8416	Unresolved_UBA8416	Unresolved_UBA8416	Unresolved_UBA8416	86.72	0.68	0	0	0	9.54985e-05	0.000413042	0.000243391	0.000662937	3.18328e-05	0.00043979	5.51361e-05	0.000211048	173.205	47.9884
MAG254	Bacteria	Actinobacteriota	Actinobacteria	Mycobacteriales	Mycobacteriaceae	Mycobacterium	Unresolved_Mycobacterium	85.44	7.01	3.92	5.84383e-05	6.17229e-05	0	0.000472048	0.000432695	0.000386713	4.00537e-05	0.000430486	3.47264e-05	4.27104e-05	86.6996	9.92144
MAG037	Bacteria	Proteobacteria	Gammaproteobacteria	Burkholderiales	Burkholderiaceae	Rhodoferax	Unresolved_Rhodoferax	78.25	2.24	12.5	0.000409068	0	0.000127331	0.000236024	0.000324521	0.000303846	0.0001788	0.000288131	0.000209335	4.62945e-05	117.078	16.0672
MAG539	Bacteria	Proteobacteria	Gammaproteobacteria	Burkholderiales	Burkholderiaceae	Limnohabitans	Unresolved_Limnohabitans	96.57	0.5	25	0.000233753	0.000370338	0.000795821	0	0	0	0.000466637	0	0.000293147	0	62.8212	NA
MAG328	Bacteria	Patescibacteria	Paceibacteria_A	Moranbacterales	GWC2-37-73	Unresolved_GWC2-37-73	Unresolved_GWC2-37-73	64.36	0	0	0.000379849	0.000462922	0.000350161	5.9006e-05	0.000108174	0	0.000397644	5.57266e-05	5.84486e-05	5.41614e-05	14.6987	97.1913
MAG741	Bacteria	Proteobacteria	Alphaproteobacteria	Rhodobacterales	Rhodobacteraceae	Pseudorhodobacter_A	Unresolved_Pseudorhodobacter_A	93.76	1.54	25	0	0.000246892	6.36657e-05	0.000501551	0.000270435	0.000276224	0.000103519	0.000349403	0.00012818	0.000131796	123.822	37.7203
MAG495	Bacteria	Proteobacteria	Gammaproteobacteria	Burkholderiales	Burkholderiaceae	Rhodoferax	Unresolved_Rhodoferax	76.63	4.8	52.17	0.000292192	0.00043206	0.000318328	8.8509e-05	0.000108174	0.00011049	0.000347527	0.000102391	7.43656e-05	1.20776e-05	21.3985	11.7956
MAG459	Bacteria	Patescibacteria	Paceibacteria	SW-4-49-11	Unresolved_SW-4-49-11	Unresolved_SW-4-49-11	Unresolved_SW-4-49-11	55.62	1.71	33.33	0.00035063	0.000678952	0.000318328	0	0	0	0.000449304	0	0.000199536	0	44.4101	NA
MAG218	Bacteria	Patescibacteria	Paceibacteria_A	Moranbacterales	GWC2-37-73	UBA12068	Unresolved_UBA12068	68.06	0	0	0	0.000123446	6.36657e-05	0.000531054	0.000324521	0.000276224	6.23705e-05	0.000377267	6.17331e-05	0.000135356	98.978	35.878
MAG179	Bacteria	Patescibacteria	Gracilibacteria	Absconditabacterales	X112	UBA9567	Unresolved_UBA9567	74.69	0.86	0	0.000292192	0.000740675	0.000190997	0	5.40869e-05	0	0.000407955	1.8029e-05	0.000292553	3.12271e-05	71.7122	173.205
MAG399	Bacteria	Elusimicrobiota	Elusimicrobia	Elusimicrobiales	UBA9959	Unresolved_UBA9959	Unresolved_UBA9959	95.51	7.3	44.44	5.84383e-05	6.17229e-05	0.000190997	0.000236024	0.000486782	0.000220979	0.000103719	0.000314595	7.56025e-05	0.000149308	72.8913	47.4604
MAG344	Bacteria	Chloroflexota_A	Ellin6529	CSP1-4	UBA10416	UBA10416	Unresolved_UBA10416	77.08	4.63	12.5	0.000116877	9.25844e-05	6.36657e-05	0.000324533	0.000324521	0.000331469	9.10422e-05	0.000326841	2.6639e-05	4.00752e-06	29.26	1.22614
MAG156	Bacteria	Actinobacteriota	Acidimicrobiia	IMCC26256	PALSA-555	Unresolved_PALSA-555	Unresolved_PALSA-555	96.58	2.99	0	5.84383e-05	0	0	0.000413042	0.000324521	0.000386713	1.94794e-05	0.000374759	3.37394e-05	4.5455e-05	173.205	12.1291
MAG372	Bacteria	Patescibacteria	Paceibacteria	UBA9983_A	UBA11359	C7867-002	Unresolved_C7867-002	60.51	3.5	0	5.84383e-05	0.000123446	0	0.000472048	0.000270435	0.000220979	6.06281e-05	0.000321154	6.17521e-05	0.000132997	101.854	41.4123
MAG302	Bacteria	Proteobacteria	Alphaproteobacteria	Rhizobiales	Anderseniellaceae	QKVK01	Unresolved_QKVK01	97.78	0.67	33.33	0.000233753	0.000246892	0.000381994	0	0.000108174	0.000165734	0.000287546	9.13027e-05	8.20576e-05	8.41453e-05	28.5372	92.1608
MAG752	Bacteria	Bacteroidota	Bacteroidia	AKYH767	b-17BO	Unresolved_b-17BO	Unresolved_b-17BO	81.93	4.7	0	0.000204534	0.000339476	0.000286496	5.9006e-05	8.11304e-05	0.000138112	0.000276835	9.27494e-05	6.79877e-05	4.08128e-05	24.5589	44.0033
MAG619	Bacteria	Cyanobacteria	Cyanobacteriia	Synechococcales	Cyanobiaceae	BAIKAL-G1	Unresolved_BAIKAL-G1	65.81	2.17	62.5	0	0	0.000127331	0.000649066	0.000162261	0.000165734	4.24438e-05	0.000325687	7.35148e-05	0.00028006	173.205	85.9905
MAG015	Bacteria	Binatota	Binatia	UBA12015	UBA12015	Unresolved_UBA12015	Unresolved_UBA12015	87.54	0.94	0	0	0.000123446	6.36657e-05	0.000413042	0.000162261	0.000331469	6.23705e-05	0.000302257	6.17331e-05	0.000127917	98.978	42.3207
MAG744	Bacteria	Patescibacteria	Saccharimonadia	Saccharimonadales	Saccharimonadaceae	UBA1547	Unresolved_UBA1547	56.55	2.56	0	0.000116877	0.000123446	0.000159164	0.000354036	0.000162261	0.000165734	0.000133162	0.000227344	2.27567e-05	0.000109733	17.0894	48.2673
MAG441	Bacteria	Verrucomicrobiota	Kiritimatiellae	UBA8416	Unresolved_UBA8416	Unresolved_UBA8416	Unresolved_UBA8416	84.36	4.39	0	0	0.000246892	6.36657e-05	0.000236024	0.000216348	0.000276224	0.000103519	0.000242865	0.00012818	3.05186e-05	123.822	12.5661
MAG317	Bacteria	Actinobacteriota	Thermoleophilia	Solirubrobacterales	Solirubrobacteraceae	Conexibacter	Unresolved_Conexibacter	88.89	0.85	0	0.000409068	0.000370338	0.000254663	0	0	0	0.00034469	0	8.03345e-05	0	23.3063	NA
MAG294	Bacteria	Actinobacteriota	Thermoleophilia	Solirubrobacterales	Solirubrobacteraceae	Unresolved_Solirubrobacteraceae	Unresolved_Solirubrobacteraceae	81.04	1.71	33.33	0.000555164	0.000246892	0.00022283	0	0	0	0.000341629	0	0.000185318	0	54.2455	NA
MAG470	Bacteria	Bacteroidota	Bacteroidia	Bacteroidales	FEN-979	Unresolved_FEN-979	Unresolved_FEN-979	96.03	2.62	0	0.000175315	0.000185169	0.000254663	5.9006e-05	0	0.000331469	0.000205049	0.000130158	4.32485e-05	0.000176819	21.0918	135.849
MAG275	Bacteria	Patescibacteria	Paceibacteria	UBA9983_A	UBA9973	UBA8515	Unresolved_UBA8515	80.51	0	0	0.00035063	0.000246892	0.000381994	0	0	0	0.000326505	0	7.07083e-05	0	21.6561	NA
MAG166	Bacteria	Bdellovibrionota	Bdellovibrionia	Bdellovibrionales	Bdellovibrionaceae	Unresolved_Bdellovibrionaceae	Unresolved_Bdellovibrionaceae	64.47	0.45	0	0.000233753	0.000123446	0.000254663	5.9006e-05	0.000108174	0.000165734	0.000203954	0.000110971	7.05016e-05	5.34191e-05	34.5674	48.1377
MAG652	Bacteria	Actinobacteriota	Actinobacteria	Mycobacteriales	Mycobacteriaceae	Mycolicibacterium	Unresolved_Mycolicibacterium	87.24	1.82	61.54	0.000292192	0.000185169	6.36657e-05	0.000236024	0.000108174	5.52448e-05	0.000180342	0.000133148	0.000114339	9.29412e-05	63.4014	69.8031
MAG738	Bacteria	Bacteroidota	Kapabacteria	Kapabacteriales	GCA-002839825	Unresolved_GCA-002839825	Unresolved_GCA-002839825	96.89	3.39	0	0.000292192	0.000401199	6.36657e-05	0.000118012	0	5.52448e-05	0.000252352	5.77523e-05	0.000172257	5.9046e-05	68.2607	102.24
MAG756	Bacteria	Proteobacteria	Gammaproteobacteria	Burkholderiales	Burkholderiaceae	Rubrivivax	Unresolved_Rubrivivax	93.69	4.1	50	5.84383e-05	0	0.000127331	0.00029503	0.000216348	0.000220979	6.19232e-05	0.000244119	6.37372e-05	4.41512e-05	102.929	18.0859
MAG106	Bacteria	Patescibacteria	Paceibacteria	UBA9983_A	UBA9973	Unresolved_UBA9973	Unresolved_UBA9973	73.68	1.28	0	0	0	0	0.000118012	0.000432695	0.000359091	0	0.000303266	0	0.000164602	NA	54.2763
MAG465	Archaea	Nanoarchaeota	Nanoarchaeia	Pacearchaeales	UBA73	UBA73	Unresolved_UBA73	65.58	0.69	0	0.000175315	0.000308615	0.000127331	0.000177018	5.40869e-05	5.52448e-05	0.000203754	9.54499e-05	9.3928e-05	7.06425e-05	46.0988	74.01
MAG553	Bacteria	Patescibacteria	Paceibacteria	UBA9983_A	XYD1-FULL-46-19	Unresolved_XYD1-FULL-46-19	Unresolved_XYD1-FULL-46-19	62.45	2.59	0	0.000233753	6.17229e-05	6.36657e-05	0.000236024	5.40869e-05	0.000220979	0.000119714	0.000170363	9.87657e-05	0.000100979	82.5014	59.2727
MAG310	Bacteria	Actinobacteriota	Acidimicrobiia	Microtrichales	UBA8139	Unresolved_UBA8139	Unresolved_UBA8139	99.15	2.14	0	5.84383e-05	0.000370338	0.000127331	0	0.000108174	0.000165734	0.000185369	9.13027e-05	0.000163849	8.41453e-05	88.3908	92.1608
MAG486	Bacteria	Actinobacteriota	Actinobacteria	Mycobacteriales	Mycobacteriaceae	Mycolicibacterium	Unresolved_Mycolicibacterium	86.92	0.76	40	8.76575e-05	3.08615e-05	9.54985e-05	0.000177018	0.000189304	0.000193357	7.13392e-05	0.00018656	3.52733e-05	8.50803e-06	49.4445	4.56049
MAG082	Bacteria	Proteobacteria	Alphaproteobacteria	Rhizobiales	Anderseniellaceae	QKVK01	Unresolved_QKVK01	96.79	2.14	30	5.84383e-05	0.000185169	0.000127331	5.9006e-05	5.40869e-05	0.000276224	0.000123646	0.000129772	6.34456e-05	0.000126855	51.3122	97.7517
MAG356	Bacteria	Patescibacteria	Paceibacteria	UBA9983_A	GWA1-40-21	Unresolved_GWA1-40-21	Unresolved_GWA1-40-21	54.83	1.5	0	0	0	0	0.000531054	0.000108174	0.00011049	0	0.000249906	0	0.000243484	NA	97.4304
MAG249	Bacteria	Patescibacteria	Saccharimonadia	Saccharimonadales	UBA4665	Unresolved_UBA4665	Unresolved_UBA4665	81.92	1.63	0	0	6.17229e-05	6.36657e-05	0.000177018	0.000270435	0.000165734	4.17962e-05	0.000204396	3.62096e-05	5.7469e-05	86.6337	28.1165
MAG228	Bacteria	Verrucomicrobiota	Verrucomicrobiae	Opitutales	Opitutaceae	Lacunisphaera	Unresolved_Lacunisphaera	95.27	4.05	28.57	0.000116877	0.000370338	0	0.000118012	5.40869e-05	5.52448e-05	0.000162405	7.57812e-05	0.00018932	3.65775e-05	116.573	48.2673
MAG696	Bacteria	Proteobacteria	Alphaproteobacteria	Reyranellales	Reyranellaceae	Enhydrobacter	Unresolved_Enhydrobacter	72.22	2.94	0	8.76575e-05	6.17229e-05	0.000190997	0.00029503	0	5.52448e-05	0.000113459	0.000116758	6.83904e-05	0.00015684	60.2776	134.328
MAG189	Bacteria	Verrucomicrobiota	Verrucomicrobiae	Chthoniobacterales	Chthoniobacteraceae	UBA695	Unresolved_UBA695	79.81	2.36	0	0.000116877	0.000246892	0.000190997	8.8509e-05	2.70435e-05	0	0.000184922	3.85175e-05	6.52201e-05	4.53564e-05	35.269	117.755
MAG406	Bacteria	Patescibacteria	Dojkabacteria	B142	Unresolved_B142	Unresolved_B142	Unresolved_B142	67.57	1.12	0	0.000233753	0.000370338	6.36657e-05	0	0	0	0.000222586	0	0.000153641	0	69.0254	NA
MAG624	Bacteria	Bacteroidota	Bacteroidia	Chitinophagales	Saprospiraceae	Unresolved_Saprospiraceae	Unresolved_Saprospiraceae	92.82	0.55	0	0	6.17229e-05	0	0	0.000486782	0.00011049	2.05743e-05	0.000199091	3.56357e-05	0.0002552	173.205	128.183
MAG370	Bacteria	Actinobacteriota	Thermoleophilia	20CM-4-69-9	Unresolved_20CM-4-69-9	Unresolved_20CM-4-69-9	Unresolved_20CM-4-69-9	59.99	0	0	0.000175315	9.25844e-05	0.000127331	0.000118012	5.40869e-05	8.28671e-05	0.000131744	8.49887e-05	4.15414e-05	3.20153e-05	31.532	37.6701
MAG247	Bacteria	Actinobacteriota	Coriobacteriia	OPB41	PHET01	Unresolved_PHET01	Unresolved_PHET01	89.29	4.03	9.09	5.84383e-05	0	6.36657e-05	0.000177018	5.40869e-05	0.000276224	4.07013e-05	0.00016911	3.53452e-05	0.000111279	86.8403	65.8031
MAG603	Bacteria	Patescibacteria	Paceibacteria	UBA9983_A	UBA11359	Unresolved_UBA11359	Unresolved_UBA11359	87.2	0	0	0.000233753	0	0	0.000118012	0.000216348	5.52448e-05	7.79178e-05	0.000129868	0.000134958	8.12032e-05	173.205	62.5274
MAG469	Bacteria	Proteobacteria	Gammaproteobacteria	Burkholderiales	UKL13-2	UKL13-2	Unresolved_UKL13-2	57.14	2.49	0	0.000233753	0.000123446	0.000254663	0	0	0	0.000203954	0	7.05016e-05	0	34.5674	NA
MAG562	Bacteria	Verrucomicrobiota	Verrucomicrobiae	Verrucomicrobiales	Verrucomicrobiaceae	Unresolved_Verrucomicrobiaceae	Unresolved_Verrucomicrobiaceae	67.06	4.08	6.25	0	0	0.000159164	0.000118012	0.000162261	0.000165734	5.30547e-05	0.000148669	9.18935e-05	2.66065e-05	173.205	17.8964
MAG008	Bacteria	Desulfuromonadota	Desulfuromonadia	Geobacterales	Geobacteraceae	Unresolved_Geobacteraceae	Unresolved_Geobacteraceae	68.03	1.13	0	5.84383e-05	0.000308615	6.36657e-05	0.000118012	5.40869e-05	0	0.000143573	5.73663e-05	0.000142954	5.90743e-05	99.5691	102.977
MAG402	Bacteria	Patescibacteria	Saccharimonadia	Saccharimonadales	Saccharimonadaceae	UBA1547	Unresolved_UBA1547	60.97	0.51	66.67	0.000292192	6.17229e-05	0.000190997	0	5.40869e-05	0	0.000181637	1.8029e-05	0.000115519	3.12271e-05	63.5988	173.205
MAG257	Bacteria	Patescibacteria	CPR2	UBA1875	Unresolved_UBA1875	Unresolved_UBA1875	Unresolved_UBA1875	88.76	2.25	0	8.76575e-05	0	0	0.000177018	0.000216348	0.00011049	2.92192e-05	0.000167952	5.06091e-05	5.35083e-05	173.205	31.8593
MAG703	Bacteria	Planctomycetota	Planctomycetes	Pirellulales	UBA1268	BAIKAL-G1-2R	Unresolved_BAIKAL-G1-2R	97.63	0	0	0.000116877	3.08615e-05	0.000159164	0.000118012	5.40869e-05	0.00011049	0.000102301	9.41962e-05	6.53815e-05	3.49387e-05	63.9111	37.0914
MAG288	Bacteria	Patescibacteria	Saccharimonadia	Saccharimonadales	UBA4665	Unresolved_UBA4665	Unresolved_UBA4665	68.54	0	0	0	6.17229e-05	6.36657e-05	0.000265527	8.11304e-05	0.00011049	4.17962e-05	0.000152382	3.62096e-05	9.90798e-05	86.6337	65.0205
MAG353	Bacteria	Patescibacteria	Gracilibacteria	Absconditabacterales	X112	Unresolved_X112	Unresolved_X112	78.29	0	0	0	0.000185169	6.36657e-05	5.9006e-05	0.000162261	0.00011049	8.29448e-05	0.000110585	9.40778e-05	5.16274e-05	113.422	46.6856
MAG192	Archaea	Iainarchaeota	Iainarchaeia	Iainarchaeales	0-14-0-20-34-12	Unresolved_0-14-0-20-34-12	Unresolved_0-14-0-20-34-12	72.66	5.3	0	0.000116877	0	0.000190997	0.000177018	2.70435e-05	5.52448e-05	0.000102625	8.64354e-05	9.62929e-05	7.97041e-05	93.8302	92.2123
MAG238	Bacteria	Patescibacteria	Paceibacteria	UBA9983_A	GWA1-40-21	Unresolved_GWA1-40-21	Unresolved_GWA1-40-21	82.86	1.12	0	5.84383e-05	0	0	0.000118012	0.000216348	0.000165734	1.94794e-05	0.000166698	3.37394e-05	4.91749e-05	173.205	29.4994
MAG043	Bacteria	Actinobacteriota	Acidimicrobiia	Microtrichales	Ilumatobacteraceae	UBA2093	Unresolved_UBA2093	87.18	0.43	100	0.000262972	0.000154307	0.000127331	0	0	0	0.000181537	0	7.18033e-05	0	39.553	NA
MAG671	Bacteria	Planctomycetota	Planctomycetes	Pirellulales	UBA1268	BAIKAL-G1-2R	Unresolved_BAIKAL-G1-2R	92.87	0	0	0.000116877	0	6.36657e-05	5.9006e-05	0.000162261	0.00011049	6.01808e-05	0.000110585	5.85162e-05	5.16274e-05	97.234	46.6856
MAG289	Bacteria	Planctomycetota	Phycisphaerae	UBA1161	Unresolved_UBA1161	Unresolved_UBA1161	Unresolved_UBA1161	87.27	0	0	0	0	0	0.000177018	5.40869e-05	0.000276224	0	0.00016911	0	0.000111279	NA	65.8031
MAG543	Bacteria	Patescibacteria	Paceibacteria_A	Moranbacterales	UBA2206	UBA9630	Unresolved_UBA9630	58.18	0	0	0	0	0	0.000177018	0.000270435	5.52448e-05	0	0.000167566	0	0.000107906	NA	64.3961
MAG184	Bacteria	Chloroflexota	Dehalococcoidia	UBA2979	UBA2979	Unresolved_UBA2979	Unresolved_UBA2979	74.36	2.07	33.33	0.000146096	6.17229e-05	6.36657e-05	5.9006e-05	0.000162261	0	9.04948e-05	7.37556e-05	4.81617e-05	8.21298e-05	53.2204	111.354
MAG497	Bacteria	Verrucomicrobiota	Verrucomicrobiae	Opitutales	UBA953	UBA953	Unresolved_UBA953	53.44	2.74	0	5.84383e-05	0	6.36657e-05	8.8509e-05	0.000216348	5.52448e-05	4.07013e-05	0.000120034	3.53452e-05	8.50523e-05	86.8403	70.857
MAG550	Bacteria	Verrucomicrobiota	Verrucomicrobiae	Chthoniobacterales	Chthoniobacteraceae	UBA695	Unresolved_UBA695	97.97	1.35	0	0.000175315	0.000123446	6.36657e-05	5.9006e-05	0	5.52448e-05	0.000120809	3.80836e-05	5.58713e-05	3.30349e-05	46.2477	86.7432
MAG726	Archaea	Nanoarchaeota	Nanoarchaeia	Pacearchaeales	ARS1160	ARS10	Unresolved_ARS10	63.55	0	0	0	3.08615e-05	0	5.9006e-05	0.000270435	0.00011049	1.02872e-05	0.000146643	1.78179e-05	0.000110253	173.205	75.1848
MAG252	Bacteria	Bacteroidota	Bacteroidia	Chitinophagales	Chitinophagaceae	Ferruginibacter	Unresolved_Ferruginibacter	92.62	0.49	0	8.76575e-05	0.000246892	0.000127331	0	0	0	0.00015396	0	8.28897e-05	0	53.8384	NA
MAG699	Bacteria	Proteobacteria	Alphaproteobacteria	Acetobacterales	Acetobacteraceae	Rubritepida	Unresolved_Rubritepida	76.82	2.07	0	0.000233753	0	0	0.000118012	0.000108174	0	7.79178e-05	7.53953e-05	0.000134958	6.54793e-05	173.205	86.848
MAG617	Bacteria	Actinobacteriota	Acidimicrobiia	Microtrichales	Ilumatobacteraceae	Unresolved_Ilumatobacteraceae	Unresolved_Ilumatobacteraceae	92.72	3.85	0	0	6.17229e-05	0	0.000206521	8.11304e-05	0.00011049	2.05743e-05	0.000132714	3.56357e-05	6.55831e-05	173.205	49.417
MAG439	Bacteria	Myxococcota	UBA727	UBA727	GCA-2721815	Unresolved_GCA-2721815	Unresolved_GCA-2721815	67.21	2.26	0	0	0	6.36657e-05	0.000177018	0.000162261	5.52448e-05	2.12219e-05	0.000131508	3.67574e-05	6.64567e-05	173.205	50.5344
MAG605	Bacteria	Actinobacteriota	Actinobacteria	Nanopelagicales	S36-B12	UBA10649	Unresolved_UBA10649	98.32	0.18	0	0	0	0.000127331	5.9006e-05	0.000216348	5.52448e-05	4.24438e-05	0.000110199	7.35148e-05	9.19463e-05	173.205	83.4362
MAG325	Bacteria	Patescibacteria	Dojkabacteria	B142	OLB20	Unresolved_OLB20	Unresolved_OLB20	71.25	2.25	0	0	0	6.36657e-05	0.000118012	0.000216348	5.52448e-05	2.12219e-05	0.000129868	3.67574e-05	8.12032e-05	173.205	62.5274
MAG012	Bacteria	Omnitrophota	koll11	2-02-FULL-51-18	Unresolved_2-02-FULL-51-18	Unresolved_2-02-FULL-51-18	Unresolved_2-02-FULL-51-18	51.67	0	0	0	0	0	0.000118012	0.000108174	0.000220979	0	0.000149055	0	6.2482e-05	NA	41.9188
MAG074	Bacteria	Verrucomicrobiota	Verrucomicrobiae	Chthoniobacterales	Chthoniobacteraceae	UBA695	Unresolved_UBA695	98.65	0	0	0.00035063	6.17229e-05	0	0	0	0	0.000137451	0	0.00018718	0	136.18	NA
MAG743	Bacteria	Patescibacteria	Paceibacteria	UBA9983_A	UBA9973	UBA4124	Unresolved_UBA4124	75.61	1.4	0	5.84383e-05	0	0	5.9006e-05	0.000162261	0.00011049	1.94794e-05	0.000110585	3.37394e-05	5.16274e-05	173.205	46.6856
MAG727	Bacteria	Firmicutes_A	Clostridia	Christensenellales	Christensenellaceae	Unresolved_Christensenellaceae	Unresolved_Christensenellaceae	60.03	0.81	0	0	0	6.36657e-05	8.8509e-05	0.000108174	0.00011049	2.12219e-05	0.000102391	3.67574e-05	1.20776e-05	173.205	11.7956
MAG661	Bacteria	Patescibacteria	Paceibacteria	UBA9983_A	UBA11359	Unresolved_UBA11359	Unresolved_UBA11359	78.36	1.12	0	0.000116877	0.000123446	0.000127331	0	0	0	0.000122551	0	5.28448e-06	0	4.31205	NA
MAG060	Bacteria	Actinobacteriota	Actinobacteria	Actinomycetales	Microbacteriaceae	Rhodoluna	Unresolved_Rhodoluna	66.82	2.4	20	0.000116877	0.000123446	6.36657e-05	0	5.40869e-05	0	0.000101329	1.8029e-05	3.27827e-05	3.12271e-05	32.3526	173.205
MAG104	Bacteria	Bacteroidota	Bacteroidia	Chitinophagales	Chitinophagaceae	UBA8137	Unresolved_UBA8137	97.51	0.99	0	5.84383e-05	6.17229e-05	0	0.000118012	5.40869e-05	5.52448e-05	4.00537e-05	7.57812e-05	3.47264e-05	3.65775e-05	86.6996	48.2673
MAG517	Bacteria	UBP3	UBA1439	UBA1439	UBA1439	UBA1439	Unresolved_UBA1439	89.19	2.39	0	5.84383e-05	0	6.36657e-05	0	5.40869e-05	0.000165734	4.07013e-05	7.32737e-05	3.53452e-05	8.45166e-05	86.8403	115.344
MAG485	Bacteria	Actinobacteriota	Acidimicrobiia	Acidimicrobiales	RAAP-2	Unresolved_RAAP-2	Unresolved_RAAP-2	76.73	3.38	12.5	5.84383e-05	0	6.36657e-05	0	0	0.000193357	4.07013e-05	6.44522e-05	3.53452e-05	0.000111635	86.8403	173.205
MAG112	Bacteria	Verrucomicrobiota_A	Chlamydiia	Parachlamydiales	Parachlamydiaceae	Unresolved_Parachlamydiaceae	Unresolved_Parachlamydiaceae	90.51	2.36	0	0	0	0	0.000177018	5.40869e-05	8.28671e-05	0	0.000104657	0	6.42972e-05	NA	61.4359
MAG444	Bacteria	Verrucomicrobiota	Verrucomicrobiae	Opitutales	UBA953	UBA953	Unresolved_UBA953	83.9	0	0	0	9.25844e-05	0	0	5.40869e-05	0.000165734	3.08615e-05	7.32737e-05	5.34536e-05	8.45166e-05	173.205	115.344
MAG589	Bacteria	Verrucomicrobiota	Verrucomicrobiae	Opitutales	UBA953	UBA953	Unresolved_UBA953	94.59	0.68	0	0	3.08615e-05	3.18328e-05	0	0.000135217	0.00011049	2.08981e-05	8.19023e-05	1.81048e-05	7.1999e-05	86.6337	87.9084
MAG424	Bacteria	Patescibacteria	ABY1	BM507	UBA12465	GCA-002841655	Unresolved_GCA-002841655	71.78	1.98	50	5.84383e-05	0.000185169	6.36657e-05	0	0	0	0.000102424	0	7.17065e-05	0	70.0093	NA
MAG224	Bacteria	Verrucomicrobiota	Verrucomicrobiae	Chthoniobacterales	Chthoniobacteraceae	Unresolved_Chthoniobacteraceae	Unresolved_Chthoniobacteraceae	97.3	1.52	0	0	0.000123446	0.000127331	0	0	5.52448e-05	8.35924e-05	1.84149e-05	7.24192e-05	3.18956e-05	86.6337	173.205
MAG039	Bacteria	Proteobacteria	Alphaproteobacteria	UBA7879	UBA5542	Unresolved_UBA5542	Unresolved_UBA5542	94.62	0	0	0.000175315	6.17229e-05	6.36657e-05	0	0	0	0.000100235	0	6.50288e-05	0	64.8767	NA
MAG114	Bacteria	Patescibacteria	Paceibacteria	UBA9983_A	GWA1-40-21	Bog-1340	Unresolved_Bog-1340	65.37	0.19	100	0.000116877	6.17229e-05	0	5.9006e-05	0	5.52448e-05	5.95332e-05	3.80836e-05	5.84691e-05	3.30349e-05	98.2126	86.7432
MAG587	Bacteria	Patescibacteria	UBA1384	2-12-FULL-50-11	Unresolved_2-12-FULL-50-11	Unresolved_2-12-FULL-50-11	Unresolved_2-12-FULL-50-11	74.33	0	0	0.000116877	0	6.36657e-05	0	0	0.00011049	6.01808e-05	3.68298e-05	5.85162e-05	6.37912e-05	97.234	173.205
MAG006	Bacteria	Bdellovibrionota	Bacteriovoracia	Bacteriovoracales	Bacteriovoracaceae	Unresolved_Bacteriovoracaceae	Unresolved_Bacteriovoracaceae	56.7	0.89	0	0	6.17229e-05	0	0.000118012	5.40869e-05	5.52448e-05	2.05743e-05	7.57812e-05	3.56357e-05	3.65775e-05	173.205	48.2673
MAG462	Bacteria	Patescibacteria	Saccharimonadia	Saccharimonadales	UBA4665	Unresolved_UBA4665	Unresolved_UBA4665	64.04	0	0	0	6.17229e-05	0	0.000118012	5.40869e-05	5.52448e-05	2.05743e-05	7.57812e-05	3.56357e-05	3.65775e-05	173.205	48.2673
MAG392	Bacteria	Planctomycetota	Planctomycetes	Pirellulales	Pirellulaceae	Pirellula_B	Unresolved_Pirellula_B	97.58	1.57	0	5.84383e-05	0	6.36657e-05	0	5.40869e-05	0.00011049	4.07013e-05	5.48588e-05	3.53452e-05	5.52488e-05	86.8403	100.711
MAG293	Bacteria	Verrucomicrobiota	Verrucomicrobiae	Methylacidiphilales	UBA3015	UBA3015	Unresolved_UBA3015	60.64	0.04	0	5.84383e-05	0	0	0.000118012	0.000108174	0	1.94794e-05	7.53953e-05	3.37394e-05	6.54793e-05	173.205	86.848
MAG165	Bacteria	Nitrospirota	Nitrospiria	Nitrospirales	Nitrospiraceae	Palsa-1315	Unresolved_Palsa-1315	95.85	3.18	0	0	0	0	0.000118012	0.000108174	5.52448e-05	0	9.38102e-05	0	3.3759e-05	NA	35.9865
MAG283	Bacteria	Planctomycetota	Planctomycetes	Planctomycetales	Planctomycetaceae	Fuerstia	Unresolved_Fuerstia	91.01	0	0	0	0	6.36657e-05	0	0.000216348	0	2.12219e-05	7.21159e-05	3.67574e-05	0.000124908	173.205	173.205
MAG472	Bacteria	Actinobacteriota	Acidimicrobiia	Microtrichales	Ilumatobacteraceae	Unresolved_Ilumatobacteraceae	Unresolved_Ilumatobacteraceae	87.18	1.28	0	5.84383e-05	0	0	0	0.000162261	5.52448e-05	1.94794e-05	7.25018e-05	3.37394e-05	8.24954e-05	173.205	113.784
MAG330	Bacteria	Armatimonadota	Fimbriimonadia	Fimbriimonadales	Fimbriimonadaceae	Unresolved_Fimbriimonadaceae	Unresolved_Fimbriimonadaceae	93.06	0.93	0	0	0.000185169	6.36657e-05	0	0	0	8.29448e-05	0	9.40778e-05	0	113.422	NA
MAG651	Bacteria	Actinobacteriota	Acidimicrobiia	Microtrichales	Ilumatobacteraceae	UBA2093	Unresolved_UBA2093	83.05	2.14	33.33	5.84383e-05	0.000154307	3.18328e-05	0	0	0	8.15262e-05	0	6.44188e-05	0	79.0161	NA
MAG724	Bacteria	Planctomycetota	UBA1135	UBA2386	UBA2386	Unresolved_UBA2386	Unresolved_UBA2386	66.83	4.72	28.57	0	0	0.000127331	5.9006e-05	5.40869e-05	0	4.24438e-05	3.76976e-05	7.35148e-05	3.27396e-05	173.205	86.848
MAG279	Bacteria	Planctomycetota	Phycisphaerae	Phycisphaerales	SM1A02	UBA2402	Unresolved_UBA2402	98.86	0	0	0	6.17229e-05	6.36657e-05	5.9006e-05	0	5.52448e-05	4.17962e-05	3.80836e-05	3.62096e-05	3.30349e-05	86.6337	86.7432
MAG230	Bacteria	Bacteroidota	Ignavibacteria	Ignavibacteriales	Unresolved_Ignavibacteriales	Unresolved_Ignavibacteriales	Unresolved_Ignavibacteriales	99.44	0.56	0	5.84383e-05	6.17229e-05	6.36657e-05	0	5.40869e-05	0	6.12756e-05	1.8029e-05	2.64224e-06	3.12271e-05	4.31205	173.205
MAG614	Bacteria	Proteobacteria	Alphaproteobacteria	Sphingomonadales	Sphingomonadaceae	Sandarakinorhabdus	Unresolved_Sandarakinorhabdus	73.39	1.34	25	0.000116877	6.17229e-05	0	5.9006e-05	0	0	5.95332e-05	1.96687e-05	5.84691e-05	3.40671e-05	98.2126	173.205
MAG290	Bacteria	Proteobacteria	Alphaproteobacteria	Unresolved_Alphaproteobacteria	Unresolved_Alphaproteobacteria	Unresolved_Alphaproteobacteria	Unresolved_Alphaproteobacteria	62.84	3.52	0	0.000116877	0	6.36657e-05	0	0	5.52448e-05	6.01808e-05	1.84149e-05	5.85162e-05	3.18956e-05	97.234	173.205
MAG291	Bacteria	Patescibacteria	Saccharimonadia	Saccharimonadales	UBA10212	Unresolved_UBA10212	Unresolved_UBA10212	65.9	0.93	0	0	0	6.36657e-05	0.000118012	5.40869e-05	0	2.12219e-05	5.73663e-05	3.67574e-05	5.90743e-05	173.205	102.977
MAG673	Bacteria	Planctomycetota	Planctomycetes	Pirellulales	UBA1268	BAIKAL-G1-2R	Unresolved_BAIKAL-G1-2R	94.25	2.53	66.67	2.92192e-05	0	0	0.000147515	0	5.52448e-05	9.73972e-06	6.75866e-05	1.68697e-05	7.4528e-05	173.205	110.27
MAG246	Bacteria	Proteobacteria	Gammaproteobacteria	Burkholderiales	Burkholderiaceae	Polaromonas	Unresolved_Polaromonas	93.04	4.74	27.27	0	6.17229e-05	0	5.9006e-05	0	0.00011049	2.05743e-05	5.64985e-05	3.56357e-05	5.52874e-05	173.205	97.8564
MAG334	Bacteria	Actinobacteriota	Acidimicrobiia	Microtrichales	Ilumatobacteraceae	UBA668	Unresolved_UBA668	66.3	5.13	30	5.84383e-05	6.17229e-05	0	0	0	0.00011049	4.00537e-05	3.68298e-05	3.47264e-05	6.37912e-05	86.6996	173.205
MAG233	Bacteria	Patescibacteria	Paceibacteria	UBA9983_A	UBA9973	UBA9973	Unresolved_UBA9973	73.31	0	0	0	6.17229e-05	0	5.9006e-05	0.000108174	0	2.05743e-05	5.57266e-05	3.56357e-05	5.41614e-05	173.205	97.1913
MAG675	Bacteria	Patescibacteria	Paceibacteria	UBA9983_A	GWA1-40-21	Unresolved_GWA1-40-21	Unresolved_GWA1-40-21	55.24	2.56	25	0	0	6.36657e-05	0	5.40869e-05	0.00011049	2.12219e-05	5.48588e-05	3.67574e-05	5.52488e-05	173.205	100.711
MAG432	Bacteria	Bdellovibrionota_B	Oligoflexia	Oligoflexales	Unresolved_Oligoflexales	Unresolved_Oligoflexales	Unresolved_Oligoflexales	79.08	0.84	0	0.000116877	0	0	0	5.40869e-05	5.52448e-05	3.89589e-05	3.64439e-05	6.74788e-05	3.15666e-05	173.205	86.6171
MAG556	Bacteria	Patescibacteria	Saccharimonadia	Saccharimonadales	2-12-FULL-41-12	Unresolved_2-12-FULL-41-12	Unresolved_2-12-FULL-41-12	64.81	5.04	0	0	6.17229e-05	0	0	0.000108174	5.52448e-05	2.05743e-05	5.44729e-05	3.56357e-05	5.4091e-05	173.205	99.2991
MAG540	Bacteria	Bacteroidota	Bacteroidia	Bacteroidales	TTA-H9	Unresolved_TTA-H9	Unresolved_TTA-H9	98.39	1.34	0	0.000116877	0	0	0	0.000108174	0	3.89589e-05	3.60579e-05	6.74788e-05	6.24542e-05	173.205	173.205
MAG559	Bacteria	Patescibacteria	Paceibacteria	UBA9983_A	UBA11359	Unresolved_UBA11359	Unresolved_UBA11359	61.08	0	0	5.84383e-05	0	0	0	0.000108174	5.52448e-05	1.94794e-05	5.44729e-05	3.37394e-05	5.4091e-05	173.205	99.2991
MAG584	Bacteria	Proteobacteria	Gammaproteobacteria	Burkholderiales	Burkholderiaceae	Polynucleobacter	Unresolved_Polynucleobacter	78.71	5.25	8.33	0	0.000123446	9.54985e-05	0	0	0	7.29815e-05	0	6.47301e-05	0	88.6939	NA
MAG269	Bacteria	Proteobacteria	Alphaproteobacteria	Acetobacterales	Acetobacteraceae	UBA6159	Unresolved_UBA6159	98.84	2.5	72.73	5.84383e-05	0.000123446	0	2.9503e-05	0	0	6.06281e-05	9.83434e-06	6.17521e-05	1.70336e-05	101.854	173.205
MAG185	Bacteria	Proteobacteria	Alphaproteobacteria	Caulobacterales	Caulobacteraceae	UBA5005	Unresolved_UBA5005	51.07	2.07	15.38	0	9.25844e-05	0	5.9006e-05	0	5.52448e-05	3.08615e-05	3.80836e-05	5.34536e-05	3.30349e-05	173.205	86.7432
MAG667	Bacteria	Planctomycetota	SZUA-567	Unresolved_SZUA-567	Unresolved_SZUA-567	Unresolved_SZUA-567	Unresolved_SZUA-567	94.74	5.02	9.09	0	0	3.18328e-05	5.9006e-05	0	0.00011049	1.06109e-05	5.64985e-05	1.83787e-05	5.52874e-05	173.205	97.8564
MAG153	Bacteria	Actinobacteriota	Acidimicrobiia	Microtrichales	Unresolved_Microtrichales	Unresolved_Microtrichales	Unresolved_Microtrichales	89.89	1.71	0	0	0	3.18328e-05	0	0.000162261	0	1.06109e-05	5.40869e-05	1.83787e-05	9.36813e-05	173.205	173.205
MAG136	Bacteria	Bacteroidota	Bacteroidia	Chitinophagales	Chitinophagaceae	Ferruginibacter	Unresolved_Ferruginibacter	99.01	0.25	0	5.84383e-05	6.17229e-05	0	5.9006e-05	0	0	4.00537e-05	1.96687e-05	3.47264e-05	3.40671e-05	86.6996	173.205
MAG437	Bacteria	Verrucomicrobiota	Verrucomicrobiae	Verrucomicrobiales	Akkermansiaceae	UBA1315	Unresolved_UBA1315	94.76	0.68	0	0	0	6.36657e-05	5.9006e-05	0	5.52448e-05	2.12219e-05	3.80836e-05	3.67574e-05	3.30349e-05	173.205	86.7432
MAG516	Bacteria	Acidobacteriota	Vicinamibacteria	Vicinamibacterales	Unresolved_Vicinamibacterales	Unresolved_Vicinamibacterales	Unresolved_Vicinamibacterales	96.58	5.13	0	0	0	6.36657e-05	5.9006e-05	5.40869e-05	0	2.12219e-05	3.76976e-05	3.67574e-05	3.27396e-05	173.205	86.848
MAG732	Bacteria	Bdellovibrionota_A	UBA2651	Unresolved_UBA2651	Unresolved_UBA2651	Unresolved_UBA2651	Unresolved_UBA2651	82.37	1.68	0	0	0	0	0.000118012	0	5.52448e-05	0	5.77523e-05	0	5.9046e-05	NA	102.24
MAG672	Bacteria	Chloroflexota_A	Ellin6529	CSP1-4	UBA10416	UBA10416	Unresolved_UBA10416	59.17	2.47	0	2.92192e-05	0	0	8.8509e-05	0	5.52448e-05	9.73972e-06	4.79179e-05	1.68697e-05	4.47071e-05	173.205	93.2993
MAG324	Bacteria	Actinobacteriota	UBA1414	UBA1414	UBA1414	Unresolved_UBA1414	Unresolved_UBA1414	50.21	5.05	70	0	6.17229e-05	0	0	5.40869e-05	5.52448e-05	2.05743e-05	3.64439e-05	3.56357e-05	3.15666e-05	173.205	86.6171
MAG338	Bacteria	Actinobacteriota	Acidimicrobiia	Microtrichales	UBA8139	Unresolved_UBA8139	Unresolved_UBA8139	99.15	1.28	0	0	0	0	5.9006e-05	5.40869e-05	5.52448e-05	0	5.61126e-05	0	2.57182e-06	NA	4.58332
MAG606	Bacteria	Planctomycetota	Planctomycetes	Pirellulales	UBA1268	BAIKAL-G1-2R	Unresolved_BAIKAL-G1-2R	95.33	0	0	0	0	0	5.9006e-05	5.40869e-05	5.52448e-05	0	5.61126e-05	0	2.57182e-06	NA	4.58332
MAG028	Bacteria	Proteobacteria	Gammaproteobacteria	Burkholderiales	Burkholderiaceae	Unresolved_Burkholderiaceae	Unresolved_Burkholderiaceae	99.38	0.03	100	0	0	0	5.9006e-05	5.40869e-05	5.52448e-05	0	5.61126e-05	0	2.57182e-06	NA	4.58332
MAG332	Bacteria	Sumerlaeota	Sumerlaeia	Sumerlaeales	Unresolved_Sumerlaeales	Unresolved_Sumerlaeales	Unresolved_Sumerlaeales	100	2.81	0	0	0	0	5.9006e-05	5.40869e-05	5.52448e-05	0	5.61126e-05	0	2.57182e-06	NA	4.58332
MAG542	Bacteria	Patescibacteria	Paceibacteria	UBA9983_A	UBA9973	UBA9973	Unresolved_UBA9973	75.09	0	0	5.84383e-05	0	0	0	0.000108174	0	1.94794e-05	3.60579e-05	3.37394e-05	6.24542e-05	173.205	173.205
MAG473	Bacteria	Verrucomicrobiota	Verrucomicrobiae	Chthoniobacterales	Chthoniobacteraceae	Unresolved_Chthoniobacteraceae	Unresolved_Chthoniobacteraceae	98.65	3.72	0	0	0	0	2.9503e-05	0	0.00011049	0	4.66642e-05	0	5.72089e-05	NA	122.597
MAG630	Bacteria	Caldisericota	Unresolved_Caldisericota	Unresolved_Caldisericota	Unresolved_Caldisericota	Unresolved_Caldisericota	Unresolved_Caldisericota	79.34	4.17	50	0	0	0.000127331	0	0	0	4.24438e-05	0	7.35148e-05	0	173.205	NA
MAG701	Bacteria	Chloroflexota	Dehalococcoidia	UBA2979	UBA2979	Unresolved_UBA2979	Unresolved_UBA2979	73.6	6.71	45.45	0	0.000123446	0	0	0	0	4.11486e-05	0	7.12715e-05	0	173.205	NA
MAG551	Bacteria	Coprothermobacterota	Unresolved_Coprothermobacterota	Unresolved_Coprothermobacterota	Unresolved_Coprothermobacterota	Unresolved_Coprothermobacterota	Unresolved_Coprothermobacterota	83.62	0	0	0	0.000123446	0	0	0	0	4.11486e-05	0	7.12715e-05	0	173.205	NA
MAG602	Bacteria	Actinobacteriota	Actinobacteria	Nanopelagicales	UBA12327	AcAMD-2	Unresolved_AcAMD-2	78.62	0.4	66.67	5.84383e-05	0	6.36657e-05	0	0	0	4.07013e-05	0	3.53452e-05	0	86.8403	NA
MAG342	Bacteria	Patescibacteria	ABY1	BM507	UBA12465	CG1-02-41-21	Unresolved_CG1-02-41-21	67.33	0	0	0	0	6.36657e-05	0	5.40869e-05	0	2.12219e-05	1.8029e-05	3.67574e-05	3.12271e-05	173.205	173.205
MAG653	Bacteria	Patescibacteria	CPR2	UBA1875	Unresolved_UBA1875	Unresolved_UBA1875	Unresolved_UBA1875	78.09	2.25	0	0	6.17229e-05	0	0	0	5.52448e-05	2.05743e-05	1.84149e-05	3.56357e-05	3.18956e-05	173.205	173.205
MAG527	Bacteria	Coprothermobacterota	Unresolved_Coprothermobacterota	Unresolved_Coprothermobacterota	Unresolved_Coprothermobacterota	Unresolved_Coprothermobacterota	Unresolved_Coprothermobacterota	93.22	3.39	33.33	0.000116877	0	0	0	0	0	3.89589e-05	0	6.74788e-05	0	173.205	NA
MAG593	Bacteria	Planctomycetota	Phycisphaerae	Phycisphaerales	SM1A02	UBA966	Unresolved_UBA966	81.43	9.12	0	0	6.17229e-05	0	0	5.40869e-05	0	2.05743e-05	1.8029e-05	3.56357e-05	3.12271e-05	173.205	173.205
MAG287	Bacteria	Actinobacteriota	Actinobacteria	Nanopelagicales	UBA5976	Unresolved_UBA5976	Unresolved_UBA5976	53.36	3.74	6.67	0	0	0	5.9006e-05	0	5.52448e-05	0	3.80836e-05	0	3.30349e-05	NA	86.7432
MAG599	Bacteria	Patescibacteria	Paceibacteria	UBA9983_A	UBA5272	UBA5272	Unresolved_UBA5272	63.29	0	0	0	0	0	5.9006e-05	0	5.52448e-05	0	3.80836e-05	0	3.30349e-05	NA	86.7432
MAG629	Bacteria	Verrucomicrobiota	Verrucomicrobiae	Pedosphaerales	UBA9464	UBA6176	Unresolved_UBA6176	97.97	2.06	0	0	0	0	5.9006e-05	0	5.52448e-05	0	3.80836e-05	0	3.30349e-05	NA	86.7432
MAG240	Bacteria	Actinobacteriota	Actinobacteria	Nanopelagicales	Nanopelagicaceae	UBA3012	Unresolved_UBA3012	79.49	1.84	25	5.84383e-05	0	0	0	0	5.52448e-05	1.94794e-05	1.84149e-05	3.37394e-05	3.18956e-05	173.205	173.205
MAG122	Bacteria	Patescibacteria	Gracilibacteria	Absconditabacterales	X112	UBA9567	Unresolved_UBA9567	74.69	0	0	5.84383e-05	0	0	0	0	5.52448e-05	1.94794e-05	1.84149e-05	3.37394e-05	3.18956e-05	173.205	173.205
MAG075	Bacteria	Bacteroidota	Bacteroidia	Bacteroidales	vadinHA17	LD21	Unresolved_LD21	90	3.19	50	0	0	0	5.9006e-05	5.40869e-05	0	0	3.76976e-05	0	3.27396e-05	NA	86.848
MAG050	Bacteria	Patescibacteria	Gracilibacteria	Absconditabacterales	X112	UBA6263	Unresolved_UBA6263	73.12	5.09	0	0	0	0	5.9006e-05	5.40869e-05	0	0	3.76976e-05	0	3.27396e-05	NA	86.848
MAG034	Bacteria	Planctomycetota	Planctomycetes	Planctomycetales	Planctomycetaceae	Schlesneria	Unresolved_Schlesneria	99.93	2.25	0	0	0	0	5.9006e-05	5.40869e-05	0	0	3.76976e-05	0	3.27396e-05	NA	86.848
MAG021	Bacteria	Actinobacteriota	Acidimicrobiia	Microtrichales	Ilumatobacteraceae	Casp-actino8	Unresolved_Casp-actino8	89.93	3.42	0	5.84383e-05	0	0	0	5.40869e-05	0	1.94794e-05	1.8029e-05	3.37394e-05	3.12271e-05	173.205	173.205
MAG570	Bacteria	Patescibacteria	UBA1384	XYA2-FULL-43-10	XYA2-FULL-43-10	Unresolved_XYA2-FULL-43-10	Unresolved_XYA2-FULL-43-10	69.7	0	0	5.84383e-05	0	0	0	5.40869e-05	0	1.94794e-05	1.8029e-05	3.37394e-05	3.12271e-05	173.205	173.205
MAG447	Bacteria	Patescibacteria	Gracilibacteria	Absconditabacterales	X112	UBA9567	Unresolved_UBA9567	68.35	7.42	20	0	9.25844e-05	0	0	0	0	3.08615e-05	0	5.34536e-05	0	173.205	NA
MAG663	Bacteria	Verrucomicrobiota_A	Chlamydiia	Parachlamydiales	SM23-39	Unresolved_SM23-39	Unresolved_SM23-39	80.91	1.82	0	0	9.25844e-05	0	0	0	0	3.08615e-05	0	5.34536e-05	0	173.205	NA
MAG668	Bacteria	Patescibacteria	Saccharimonadia	Saccharimonadales	Saccharimonadaceae	UBA1547	Unresolved_UBA1547	61.68	0	0	2.92192e-05	0	0	5.9006e-05	0	0	9.73972e-06	1.96687e-05	1.68697e-05	3.40671e-05	173.205	173.205
MAG308	Bacteria	Verrucomicrobiota	Verrucomicrobiae	Opitutales	Opitutaceae	Lacunisphaera	Unresolved_Lacunisphaera	50.72	1.69	0	8.76575e-05	0	0	0	0	0	2.92192e-05	0	5.06091e-05	0	173.205	NA
MAG203	Bacteria	Actinobacteriota	Thermoleophilia	Solirubrobacterales	Solirubrobacteraceae	Unresolved_Solirubrobacteraceae	Unresolved_Solirubrobacteraceae	76.64	3.02	0	2.92192e-05	0	0	0	5.40869e-05	0	9.73972e-06	1.8029e-05	1.68697e-05	3.12271e-05	173.205	173.205
MAG352	Bacteria	Actinobacteriota	Acidimicrobiia	Microtrichales	Ilumatobacteraceae	Casp-actino8	Unresolved_Casp-actino8	86.32	2.14	33.33	0	0	6.36657e-05	0	0	0	2.12219e-05	0	3.67574e-05	0	173.205	NA
MAG052	Bacteria	Armatimonadota	Fimbriimonadia	Fimbriimonadales	Fimbriimonadaceae	Unresolved_Fimbriimonadaceae	Unresolved_Fimbriimonadaceae	58.95	0.93	0	0	0	6.36657e-05	0	0	0	2.12219e-05	0	3.67574e-05	0	173.205	NA
MAG025	Bacteria	Patescibacteria	ABY1	BM507	GWE2-39-37	GWE2-39-37	Unresolved_GWE2-39-37	68.81	0	0	0	0	6.36657e-05	0	0	0	2.12219e-05	0	3.67574e-05	0	173.205	NA
MAG322	Bacteria	Patescibacteria	Gracilibacteria	Absconditabacterales	X112	UBA9567	Unresolved_UBA9567	64.18	0	0	0	0	6.36657e-05	0	0	0	2.12219e-05	0	3.67574e-05	0	173.205	NA
MAG250	Bacteria	Actinobacteriota	Acidimicrobiia	Microtrichales	Ilumatobacteraceae	Unresolved_Ilumatobacteraceae	Unresolved_Ilumatobacteraceae	98.29	1.28	0	0	6.17229e-05	0	0	0	0	2.05743e-05	0	3.56357e-05	0	173.205	NA
MAG124	Bacteria	Actinobacteriota	Thermoleophilia	20CM-4-69-9	20CM-4-69-9	PALSA-600	Unresolved_PALSA-600	94.97	0.86	0	0	6.17229e-05	0	0	0	0	2.05743e-05	0	3.56357e-05	0	173.205	NA
MAG206	Bacteria	Firmicutes_B	TC1	Unresolved_TC1	Unresolved_TC1	Unresolved_TC1	Unresolved_TC1	80.62	1.69	0	0	6.17229e-05	0	0	0	0	2.05743e-05	0	3.56357e-05	0	173.205	NA
MAG091	Bacteria	Omnitrophota	koll11	UBA1560	Unresolved_UBA1560	Unresolved_UBA1560	Unresolved_UBA1560	85.48	2.35	0	0	6.17229e-05	0	0	0	0	2.05743e-05	0	3.56357e-05	0	173.205	NA
MAG237	Bacteria	Patescibacteria	Saccharimonadia	UBA4664	Unresolved_UBA4664	Unresolved_UBA4664	Unresolved_UBA4664	61.62	5.89	0	0	6.17229e-05	0	0	0	0	2.05743e-05	0	3.56357e-05	0	173.205	NA
MAG096	Bacteria	Proteobacteria	Gammaproteobacteria	Burkholderiales	Burkholderiaceae	Rubrivivax	Unresolved_Rubrivivax	94.25	5.87	52.94	0	6.17229e-05	0	0	0	0	2.05743e-05	0	3.56357e-05	0	173.205	NA
MAG022	Bacteria	Verrucomicrobiota	Verrucomicrobiae	Chthoniobacterales	Terrimicrobiaceae	UBA967	Unresolved_UBA967	97.97	0	0	0	6.17229e-05	0	0	0	0	2.05743e-05	0	3.56357e-05	0	173.205	NA
MAG664	Bacteria	Verrucomicrobiota	Verrucomicrobiae	Opitutales	UBA953	UBA953	Unresolved_UBA953	85.47	7.51	68.18	0	6.17229e-05	0	0	0	0	2.05743e-05	0	3.56357e-05	0	173.205	NA
MAG089	Bacteria	Patescibacteria	Gracilibacteria	Peribacterales	Peribacteraceae	Unresolved_Peribacteraceae	Unresolved_Peribacteraceae	77.95	1.54	0	0	0	0	5.9006e-05	0	0	0	1.96687e-05	0	3.40671e-05	NA	173.205
MAG375	Bacteria	Proteobacteria	Gammaproteobacteria	Burkholderiales	Burkholderiaceae	Rhizobacter	Unresolved_Rhizobacter	73.78	6.44	7.32	0	0	0	5.9006e-05	0	0	0	1.96687e-05	0	3.40671e-05	NA	173.205
MAG024	Bacteria	Actinobacteriota	Acidimicrobiia	Microtrichales	Ilumatobacteraceae	UBA2093	Unresolved_UBA2093	53.58	2.94	28.57	5.84383e-05	0	0	0	0	0	1.94794e-05	0	3.37394e-05	0	173.205	NA
MAG314	Bacteria	Actinobacteriota	Acidimicrobiia	Microtrichales	Ilumatobacteraceae	Unresolved_Ilumatobacteraceae	Unresolved_Ilumatobacteraceae	97.86	0	0	5.84383e-05	0	0	0	0	0	1.94794e-05	0	3.37394e-05	0	173.205	NA
MAG670	Bacteria	Bacteroidota	Bacteroidia	Chitinophagales	Chitinophagaceae	Sediminibacterium	Unresolved_Sediminibacterium	98.62	0.37	0	5.84383e-05	0	0	0	0	0	1.94794e-05	0	3.37394e-05	0	173.205	NA
MAG391	Bacteria	Cyanobacteria	Vampirovibrionia	Gastranaerophilales	Unresolved_Gastranaerophilales	Unresolved_Gastranaerophilales	Unresolved_Gastranaerophilales	95.73	2.56	0	5.84383e-05	0	0	0	0	0	1.94794e-05	0	3.37394e-05	0	173.205	NA
MAG274	Bacteria	Firmicutes	Bacilli	Erysipelotrichales	Erysipelotrichaceae	Unresolved_Erysipelotrichaceae	Unresolved_Erysipelotrichaceae	64.2	2.59	0	5.84383e-05	0	0	0	0	0	1.94794e-05	0	3.37394e-05	0	173.205	NA
MAG554	Bacteria	Patescibacteria	Paceibacteria	UBA9983_A	GWA1-40-21	Unresolved_GWA1-40-21	Unresolved_GWA1-40-21	59.37	0.85	100	5.84383e-05	0	0	0	0	0	1.94794e-05	0	3.37394e-05	0	173.205	NA
MAG268	Bacteria	Patescibacteria	Paceibacteria	UBA9983_A	UBA2163	GWA1-54-10	Unresolved_GWA1-54-10	60.09	0	0	5.84383e-05	0	0	0	0	0	1.94794e-05	0	3.37394e-05	0	173.205	NA
MAG321	Bacteria	Actinobacteriota	Actinobacteria	Nanopelagicales	S36-B12	GCA-2737125	Unresolved_GCA-2737125	83.27	4.31	41.67	0	0	0	0	0	5.52448e-05	0	1.84149e-05	0	3.18956e-05	NA	173.205
MAG385	Bacteria	Bdellovibrionota	UBA2394	UBA2428	UBA2428	Unresolved_UBA2428	Unresolved_UBA2428	84.81	1.79	50	0	0	0	0	0	5.52448e-05	0	1.84149e-05	0	3.18956e-05	NA	173.205
MAG036	Bacteria	Omnitrophota	koll11	4484-171	4484-171	Unresolved_4484-171	Unresolved_4484-171	89.96	1.08	0	0	0	0	0	0	5.52448e-05	0	1.84149e-05	0	3.18956e-05	NA	173.205
MAG408	Bacteria	Omnitrophota	koll11	UBA1560	2-01-FULL-45-10	Unresolved_2-01-FULL-45-10	Unresolved_2-01-FULL-45-10	67.07	4.84	40	0	0	0	0	0	5.52448e-05	0	1.84149e-05	0	3.18956e-05	NA	173.205
MAG101	Bacteria	Proteobacteria	Alphaproteobacteria	Rhizobiales	Phreatobacteraceae	Unresolved_Phreatobacteraceae	Unresolved_Phreatobacteraceae	86.54	1.8	38.46	0	0	0	0	0	5.52448e-05	0	1.84149e-05	0	3.18956e-05	NA	173.205
MAG304	Bacteria	Proteobacteria	Gammaproteobacteria	Burkholderiales	Methylophilaceae	Methylotenera	Unresolved_Methylotenera	74.75	0	0	0	0	0	0	0	5.52448e-05	0	1.84149e-05	0	3.18956e-05	NA	173.205
MAG500	Bacteria	Patescibacteria	ABY1	BM507	GWE2-39-37	CG2-30-45-37	Unresolved_CG2-30-45-37	66.82	0	0	0	0	0	0	2.70435e-05	2.76224e-05	0	1.82219e-05	0	1.57833e-05	NA	86.6171
MAG080	Bacteria	Desulfobacterota	Syntrophia	Syntrophales	UBA2185	Unresolved_UBA2185	Unresolved_UBA2185	95.81	2.8	40	0	0	0	0	5.40869e-05	0	0	1.8029e-05	0	3.12271e-05	NA	173.205
MAG492	Bacteria	Omnitrophota	koll11	GIF10	UBA6249	Unresolved_UBA6249	Unresolved_UBA6249	74.27	3.83	20	0	0	0	0	5.40869e-05	0	0	1.8029e-05	0	3.12271e-05	NA	173.205
MAG327	Bacteria	Patescibacteria	Saccharimonadia	Saccharimonadales	Saccharimonadaceae	UBA1547	Unresolved_UBA1547	61.25	0	0	0	0	0	0	5.40869e-05	0	0	1.8029e-05	0	3.12271e-05	NA	173.205
MAG134	Bacteria	Patescibacteria	UBA1384	XYA2-FULL-43-10	Unresolved_XYA2-FULL-43-10	Unresolved_XYA2-FULL-43-10	Unresolved_XYA2-FULL-43-10	66.51	0.92	0	0	0	0	0	5.40869e-05	0	0	1.8029e-05	0	3.12271e-05	NA	173.205
MAG273	Bacteria	Planctomycetota	Planctomycetes	Gemmatales	Gemmataceae	Unresolved_Gemmataceae	Unresolved_Gemmataceae	92.68	5.23	0	0	0	0	0	5.40869e-05	0	0	1.8029e-05	0	3.12271e-05	NA	173.205
MAG754	Bacteria	Verrucomicrobiota	Verrucomicrobiae	Palsa-1439	Palsa-1439	Unresolved_Palsa-1439	Unresolved_Palsa-1439	93.24	3.75	0	0	0	0	0	5.40869e-05	0	0	1.8029e-05	0	3.12271e-05	NA	173.205
											100	100	100	100	100	100

## Sheet: Fig4e
Associated data for Fig. 4, panel e | Gene expression for bin ELA319 based on Lake 221 metatranscriptome data
Note: these data are a subset of those shown in Supplementary Data 5, Worksheet 1; the top 50 expressed genes are shown based on the L221 dataset
		Gene expression (length-normalized log2 ratio to dnaK)
		Mean		Standard deviation		EggNOG annotations
Gene ID	Length (bp)	L221	L304	L221	L304	seed_eggNOG_ortholog	seed_ortholog_evalue	seed_ortholog_score	predicted_gene_name	eggNOG_HMM_model_annotation	Predicted ELA319 protein sequence
MAG319_20_30	219	7.56138	6.56223	0.151954	0.535264	449447.MAE_37580	2.8e-27	125.9	GVPA	Gas vesicles are small, hollow, gas filled protein structures that are found in several microbial planktonic microorganisms. They allow the positioning of the organism at the favorable depth for growth	MAVEKTNSSSSLVEVIDRILDKGIVIDAWARVSLVGIELLAIEARVVIASVETYLKYAEAIGLTQTVAAPAA*
MAG319_3_26	246	7.18469	6.69528	0.015196	0.507128						MAGMVARVASDAAEFFEVQTDGWWMWVSGVLRTTGDAIERICSNTWGVSSGGRVPQVERTVVASPGRFREKQIESRFTKLG*
MAG319_11_44	477	6.65323	5.78315	0.178073	0.522298						MAVIYLGTLQHRSCRRLHDCSRLLAPASNRLYPPTRRLLQGGLPFSPPCLHKGFRLCCSACRCSYFSASLTTDPIWTVNDLVRSLLALKLSSPHDTPLFVARTFLWFAPATALLPTRYSQTNGSGAGTRTPTDRFKVCCPTIRRHPNIACSSQTIIAD*
MAG319_12_11	309	5.60659	4.96597	0.0113068	0.541558						MADDIKIKVKDAEVDALEELDTEVGGSSGLFGVNVGKTVLNLVKLEYNLVTAPLALFPKKTRVLAKQTTVDFFQTIRSFVDRVTDDLEEIVVSSLEKDKAAE*
MAG319_60_6	1281	4.14943	3.1176	0.0655436	0.420751	65393.PCC7424_0541	3.7e-55	221.1	PSTS	Phosphate-binding protein	MFKRTKSLNPKFLVALALTMLLALVLVACGDNTATTVPATTAAATTTKAATTAAGTTAAAATTAAGTTAAATTAAAATTTAAGTAAASVTPPGGYKVTASVTLTGSGATFPDPTYQQWLKDFVAVNPSVKLTYTGVGSGAGRKSFFAGETDFAGSDGYPTDAEIADYKKPILTIPMTLGAVVLAYNLDGVTTLKLSPETIGAIYTGKVTKWNDAKIAAENAGVTLPALDITLAVRQDDSGTSSVFSNWLAEVSPDFKALNAAGSTPKWEAAGLNPVKAPKNDGVTGLIKQTKGTLGYIESSYAQANNIPYALIKNPAGNYVNASVEAISAAALGGSVPANLKLKVTQSADAKAYPIASTTWIIIPVEIATKDKADALLRFLWWATQDSAPIEAAKKLGY…
MAG319_59_14	309	4.06822	2.74894	0.164797	1.22128	330214.NIDE3327	2e-23	113.6	RBPA	Rna-binding protein	MSNKLYVGGLSYNTTEGSLENLFAQAGAIDSVRIIIDRETGRAKGFGFVEMSDAEGAARAISMFNGTDFEGRNITVNEARPQTERPQRSSGGYGNRGGGGRY*
MAG319_34_1	225	3.88619	3.09987	0.0883289	0.611023	313627.B14911_23137	8.4e-19	97.8	CSPA	Cold shock protein	MRTTGKVKWFNDAKGYGFIERPGLEDVFVHFSAIQMEGFKTLTEGQEVEFDIENSGKGPQAVSVSLPSRQTQLT*
MAG319_21_13	174	3.86425	3.34737	0.342271	0.662096						MLDFKKLFRKQTEEKEGQGLVEYALILFLVAVVVIAILVFLGPQIGNVFSSVTKNLS*
MAG319_23_32	924	3.53784	-0.713698	0.367827	1.44658	765420.OSCT_2524	5.6e-101	372.9	CBBX	ATPase family associated with various cellular activities (AAA)	MDSTLLQNDETNQPPAQVMIDLPQSNRDRQIHRILEDFDKGMIGLQAVKTRIREIAAFLLIDRMREQVGLNAERPVLHMCFTGRPGTGKTTVAMKMASILYELGYIRRNHVVVVTRDDLVGQYVGHTAPKTKEVLKKAMGGVLFIDEAYYLYRRENERDYGQEAIEVLLQVMENQRDDLVVIMAGYKDRMDEFFSSNPGVRSRIAHHIDFPDYNLDELMQISDLMLKQQMYYLDTASIEPYQKLVASQMEHEHFSNARTIRNLLDLLKLRHANRLFNANKPVTKDDLARLDLPDIPDETLIETGSDN*
MAG319_12_68	336	3.52431	3.16603	0.259853	0.632496	357808.RoseRS_3735	1.2e-16	91.3		Rhodanese domain protein	MFGTKKLTFEAITPQQGEQRIRENNPLVIDVRESYEYAMGHIAGSKLIPLGQLSSKLDTLGEKDQEIIVVCQSGARSNHAANILAAAGFNKVADLKGGMSNWAWAGLPVQK*
MAG319_12_67	264	3.49388	3.48976	0.144481	0.500256	552811.Dehly_0509	7.1e-17	91.7	MRA_3235	Glutaredoxin-like protein	MANNSENNQIVMYGTTMCSDCRRAKQFFEANKVSYKWVDLANDPDAVEFVLAHNNGMQSVPTIIFPDGSIMVEPSNKELAEKLAVLV*
MAG319_7_49	360	3.42962	3.52258	0.13443	0.763643						MNDWITTTNKLMDLANEYYYGAVNSILWGTEKSLALTKSIVAQVEANQHEGKKLLEDYSERARRTQGIIQEVWQEGVKSTTTNMNALRVASDAAVVELDRKIESINEKLTSTGKKVSNN*
MAG319_28_37	558	3.40052	2.89728	0.0336947	0.843113						MAYQPKQNRNVRTVLGEPRVQLVVYTVWFSGIIIGAILLFFLGFLVAGDYNGRTQQTALEAGGPTYAKIQLSTDGTKIAYVEAWKTQGKQGEDELKSALARGQANYNRICVGCHYGPPTVSSHGAWLGDLYQTAFLFNGTPVNDANVVKFILLGHGNMPSGIPLPQQAVDIMLYVKQQTSGTPTK*
MAG319_49_12	1065	3.34512	2.63878	0.152052	0.505086						MNKLFRVMSGLLVSLVLVVILAACGDNTATSVPATTAAATTAAATTAAATTAAATTAVAATTAAATTAAATKTPAPTLIATIGASSSAAKVSLKTLRLGAIPAENVQTVLTNTTPFATALSQQLGIQVELFVGPNYTSVIEALAAGKLDVAIFGPFSYVLANSKYNASVFALMLGTKGEKTYNSLIITTSKTGIKALADLKGHSFSFVDVASTSGNLVPRYNLITKAKLDPDKDVNGVFTGSHDASLLAVQSGKVEAGAVASDTFQKYIDNGTVKAEEIVIVDKSFDIPNSPVAYRNDLSDADKAAIKAAFLAIKDTAALNSMGTGGFIEAVDTTWDPIRDIAKVLNVDLTKLK*
MAG319_2_65	228	3.34506	2.84965	0.221055	0.592299	243164.DET0559	2.5e-18	96.3	ATPE	F(1)F(0) ATP synthase produces ATP from ADP in the presence of a proton or sodium gradient. F-type ATPases consist of two structural domains, F(1) containing the extramembraneous catalytic core and F(0) containing the membrane proton channel, linked together by a central stalk and a peripheral stalk. During catalysis, ATP synthesis in the catalytic domain of F(1) is coupled via a rotary mechanism…	MKELAAGIAMGAGAIGPGIGIGIAVSGAMQAIGRNPEAAGIIRINMIIGVAFAEAVAIYALLIALLLIFVAQRGI*
MAG319_23_33	309	3.33738	-0.700225	0.409102	1.10007	197221.tll1504	5.2e-19	99	RBCS	ribulose bisphosphate carboxylase, small	MKLETFSYLPPMNEALLRSQIQNMIDKGYAPAIEYCDTVNTYNSYWSMWGLPMFEVRDAAAVVYELKACQKANENSYIKINGFDPVTQAQAISFVVYIPNKG*
MAG319_38_28	258	3.26898	2.00948	0.264388	0.230279						MATEVKQDEVKSAADSIANIIRQLVNLQFELISIPLSLLSGESRNSATETLRSAFKTVRVVVNDFSDMVDSNLVRNLDGTGKAAK*
MAG319_23_43	1461	3.23671	0.202446	0.288817	0.67858	197221.tll1506	5.2e-194	682.6	CBBL	RuBisCO catalyzes two reactions the carboxylation of D- ribulose 1,5-bisphosphate, the primary event in carbon dioxide fixation, as well as the oxidative fragmentation of the pentose substrate in the photorespiration process. Both reactions occur simultaneously and in competition at the same active site (By similarity)	MAVQDGKSTQNQLFSAGVREYRTMGYLNLSYVPKDSDVLAAFRVTPQPGVPIEEAAAAVAGESSTATWTVVWTDRLTNLERYQAKCYNIEPVPGNDNQFIAYIAYDLALFEEGSIANLSSSIVGNVFGFKPLQALRLEDMRIPTQYIKTFQGSPHGIQVERDKLNKYGRPLLGATVKPKLGLSGRNYGRVVYEGLRGGLDFTKDDENIGSQPFMRWRERFLFCQEATAKAEAETGEQKGHYMNVTAGTIEEMYKRAEFAKEIGAKVIMSDFLTMGWSAHTSLSIWARENGMLLHCHRAMHAVMDRQKNHGISFKVLAKWLRLAGGDHLHTGTVFGKLEGDRTLVSGVSDLLRENHIEQDPTRGLYFTQDWADIATVMPVASGGIHVGHVARLLDLYGDD…
MAG319_5_125	1188	3.0067	2.02671	0.163328	0.71147	765698.Mesci_1842	1.1e-141	508.4		solute-binding protein	MLKRKASHLRMTLVLTAILTLVLSACGDNTATPVPATPAAATTAAKSSVAATTTAGNLDQLIAAAKQEGSLTTIALPHDWCGYGDLITNFKQKYGLQVTELNPDGSSGDEIEAIKANTQNKGPQAPDVIDVGLAFGPQAKAANLIQPYKVSTWATIPDSAKDAEGYWYGDYYGVMAMSVNTDVVKNAPAEWADLLKPEYKGKVALSGDPRTAAQAIAGVYAVALAQGGSLDNAQAGIDFFASLNKAGNFVPVIAKGATLASGETPIVLGWDYNALAAKDSLKGNPPISVVVPTKGVLAGVYVQAISAYAPHPNAAKLWMEYLYSDAGQLGWLKGYCHPIRYNDLASRNAIPADVAAKLPPAANYATAQFPTLDQYSKATALITKSWDSTVGANVK*
MAG319_2_137	342	2.91558	2.02984	0.157358	0.627885	580332.Slit_2614	3.7e-18	96.3		Rhodanese domain protein	MFKLFGSKTLAYENITPQEADQRIKTQKPLIIDVREGYEYSQGHIKGSKLIPLSQISSKINVIGAKDREIIVVCRSGGRSSHAANLLSSQGFTRIGNIKGGMIGWMRAGLPLE*
MAG319_53_4	228	2.91324	2.56698	0.52569	1.08282						MADEVNVADSFQKLVDSTKTLDNKVVKAAEGIVKVISPSLAESLVKLDKNSKKFYGNLYSRVAGNFRRSGTNIEE*
MAG319_3_142	174	2.84309	1.42462	0.393039	1.14689						MDDKQDTRNLQRYLLLALFAFSLLLVTFLIFANLYNDTFFNFITPGQRPLNQWPRYR*
MAG319_18_52	294	2.83804	1.99896	0.143916	0.357911	479431.Namu_3650	1.7e-24	117.1	FDXA	4Fe-4S ferredoxin, iron-sulfur binding	MAYVITEPCVDVMDKSCVNVCPVDCIYSDENDRSLFINPDECIDCGACEPECPVSAIFAEEEVPDKSKAFPGINKLYFTDKAAARAQLDKLIPKKAK*
MAG319_28_36	1122	2.81341	2.388	0.249131	0.436675	981222.Cabther_A2186	3.5e-41	174.5	FMOA	bacteriochlorophyll A protein	MPAFLEGRAEQGKGLADWRCRYDNDWWANITARATIGCPAAVPKLPLESEIEFRARPKGDDISDITVRVESMVEGVKKGLEINALITDLDDKTRESKGYGRIIVGDFIHPFEWRGTVRRETYVPDSSLNLTRSQTYIGGRLFHDVTARIALDTQIAREAWEQVRTVTAKNNDVLTKTVFFGPLWSTADLTGQLYEDIQVRTLSASEGKTLSRVSFVTSGTGQVDSITYWTRLFPVSQLKGREAYVKAKFVTDGASIRVAAEAELPSGVERAGNLLKVIDHPQIPILHHGIPAQPIPLDLEFNYTLTTPDGWRIQKAEPTFRKKIGRNSYLFQGGSYLGFVNTIARGNITPFDVFFEPEDGSVSLSPNAAIAIK*
MAG319_8_62	777	2.70405	#NAME?	0.212998		438753.AZC_0100	7.6e-51	206.1			MYKTGIKLVLLALLLSTMTLSACGDNTATISPATTAAPTPIATTTTAVAANTAAASKPLRNSRYCEVIPVFQESGKLAQYVYNTQGLSDCPQDAWKALNATDLAKSLGALQVTLNGPRYWMMDQVIASGDSAAGEVKTFGDLKMQLRAKIEIPAGTTMAGPYSENIIQRNTEYVFLSGKPTFQLVSPNGDTYVMQTYSQIIDPKLSIDDLANLGTRLKLPTGWQFKIVTPDQDLHLVAKGAAYLIQDDLTNSYQKVTK*
MAG319_11_75	243	2.68615	1.83544	0.554268	0.985571						MGIGWWAMIPTIILAVVPYIIIKKGRWWPGAFGWMLITIAIGVLAAEGFRNSGPIGLAGIFFGTVLGFAGALGGPNSPAK*
MAG319_2_64	846	2.60078	1.87656	0.123095	0.680934	479434.Sthe_1427	1.9e-47	194.9	ATPB	it plays a direct role in the translocation of protons across the membrane (By similarity)	MEEFKLVVSLKPEPIMCIGGKMDAPAVCSKDTFFIVTNSTIATVLFMLITFFLLWSGARKAKLIPGRWQSVVEILVESLHNMVVESTSKRVAKVIFPLVATYFTWILFANWLSLIPGVGSIGFVRDVTEDGKVLKEMVPLLRGPNADLNMTFAMALLAVIIVQIAAIVSHGVKGWLKEFIPEPHWMDPLLTPLEIIGQFTRILSLAFRLFGNVFAGEVLLAVMLKIAAPSLIVFLGLEIFVGFIQALVFAILTLTYLSLVTAGGHEESHHDKEHEEHAKAA*
MAG319_58_2	1791	2.40293	1.84322	0.159167	0.374193	290512.Paes_0274	6.6e-58	230.7		photosystem P840 reaction center large subunit	MSIQLRPAAPVINRPALNKAAELHVRGYNWYQLFAFPRTEDQIFGGHLIVSGMIGVMVAFNIGSGITAPGNYFFLSIEPQLYNLGIDTKEKVLTYALIHIISGLGLILFGWWHYRNRILQAAALTYAKAWGGHLIYIAWWCFAWNLWSLLVMQRGPVLFGIGLTDAAQRQAKIIPLMNFDGFLLLLATALLVAGVVTYRKPPTFNRHLEDPKAQLHVNLIIFGWTGMLYSAFAWFTFPRGADASLGQWSDVSLNLFVWNHVNSCALYIIGGVFHGAQYLWDVRDDDTKNPWVISKWVRWFDKEDRQVDISVICFFFAFFTGFSAWGVMGINSLVDFKIFPPEWYIDWLRPYILETVWPGILHVWPGYQTSVSDWVFAHALTSGFFFVMIPLSRAVFFTR…
MAG319_31_31	246	2.38358	1.37521	0.560026	0.412809	696369.DesniDRAFT_1560	5.2e-22	108.6	ACPP	Carrier of the growing fatty acid chain in fatty acid biosynthesis (By similarity)	MAATGAIFDKLKDIIVEQLAVDAEDVTIEASFIEDLNADSLDLVELIMEIEEKFGIQVPDEVAEKIATVGDAVDYIQEHQE*
MAG319_20_1	735	2.36784	1.8559	0.360983	0.483399	765420.OSCT_2597	5.7e-08	63.5	COXB	Subunits I and II form the functional core of the enzyme complex. Electrons originating in cytochrome c are transferred via heme a and Cu(A) to the binuclear center formed by heme a3 and Cu(B) (By similarity)	AATTAGQAATTTAAATTAALPVGDATRGSQIFRRTCQVCHAKGGTEVGTDGQPNLASSTKTNDPAFIRQTVRDGRKGVITPGIDMPSFNSVNIRDAELEDVVAYIASIKKAGYVAPTPTPMNTVVVPPNTVAPTRPAPTPPNGSDGKVIASSASRGEVIFRNSCQRCHANGGRTRGDKDQPNLSTNGNTWNPDFVRSFIFNGSPTPALMPSFGPNLTPQELEDLVKYITTINTIQKPTTPIATP*
MAG319_20_31	1563	2.31372	1.69045	0.216496	0.424874	929439.XP_003872980.1	2.1e-12	79.3	CEP250		MITEKDPNSRPYALNLQSEVSGLMSGFVKERVEFTAKLRDELAEQRKNRTQNVAEMLANFAKERSERAGEMRENLNRNRAGRAEDVAESIQNLRGQRAALHQELHENLAADFADRAADLAELLGHFAANRQSQAQDQDNKLKSDRVSLLSEISKLLQDFMSNRAELTEELRQALQTDANNRRQSVDEFLVSTSSSRATSAAEQEEKLQTARLALLNEALEMLRSYQTERAEKASAQEQQLNADNESRKQSVEEFLKETTAARASGAEKQAEELNHDRLELLTNILGMLQNFQIGRFQLSNELRQQLSADAAARRQSVEAFTKEANASRVAASAEQANKLRLDVLQRLTEVTELLAGFRNERFGIKTETPPPPTASATKEPQPELKVETAPVEVAEPAKV…
MAG319_16_57	462	2.27348	1.42381	0.236874	0.387901	326427.Cagg_3030	1.1e-62	244.6	RPSL	Interacts with and stabilizes bases of the 16S rRNA that are involved in tRNA selection in the A site and with the mRNA backbone. Located at the interface of the 30S and 50S subunits, it traverses the body of the 30S subunit contacting proteins on the other side and probably holding the rRNA structure together. The combined cluster of proteins S8, S12 and S17 appears to hold together the shoulder…	MPTINQLVRKGRKRIIKKTKAPALRFNLNSLKQRVTRGRGSPQKRGVCTIVRTMTPKKPNSALRKVARVRLSNGMEVTAYIPGEGHNLQEHSVVLIRGGRVKDLPGVRYHIVRGALDTQGVKDRKKARSKYGTKVAKGKGKGAPVKGAPAKKK*
MAG319_5_115	270	2.25704	1.10257	0.209882	0.232752	479434.Sthe_1554	6.3e-29	131.7	RPSO	One of the primary rRNA binding proteins, it binds directly to 16S rRNA where it helps nucleate assembly of the platform of the 30S subunit by binding and bridging several RNA helices of the 16S rRNA (By similarity)	MSLQKAEKDGIIEKYAVHNGDTGSPEVQIALLTERILQLTQHLNTHKHDNHSRRGLLKLVGRRRRLLVYLSQKDIERYRVVIGKLGLRR*
MAG319_56_18	423	2.20523	0.974999	0.515268	0.604853	383372.Rcas_0857	3.4e-29	133.3		stage V sporulation protein S	MESKFTFNRTTEPIAEQLERQGVYGTPIRNINEQHEANVSEVEVLKVSGKSRPSSVAGAISGVIRQTGRVEVQAIGAGATNQAIKAVAIARGYLISSGIDIVCIPAFIDVLIDDEERTAIKLLVERRPGFSGSNVSPIIQ*
MAG319_16_54	1206	2.18484	1.27925	0.0609721	0.22468	765420.OSCT_0201	1.2e-193	681	TUF	This protein promotes the GTP-dependent binding of aminoacyl-tRNA to the A-site of ribosomes during protein biosynthesis (By similarity)	MAKQKFERTKPHVNVGTIGHVDHGKTTLTAAITKTLAMRGKAKFRAFDSIDNAPEERERGITIAIAHVEYETDNRHYAHVDCPGHADYIKNMITGAAQMDGAILVVSAPDGPMPQTREHILLARQVQVPSMVVFLNKCDVMEDEELLELVEMEVRELLSKYNFPGDDIPVVRGSALKALECQSTDLNAPELKCIFDLMAAVDSYVPTPVRAIDKPFLMPIEDVFAIKGRGTVVTGRIERGTVKVGEEIEIVGMSEELPRKSVVTGVEMFQKTLDSGQAGDNVGCLLRGIERADVQRGQVLAKTGSIKPHTKVKAEVYVLSKEEGGRHTPFFNGYRPQFYIRTTDVTGSIKLPDGMEMVMPGDNVQMTVELIVPVAIELGLRFAIREGGRTVGAGSVTSI…
MAG319_27_23	318	2.16131	0.668673	0.171679	0.622755	7739.JGI65814	1.3e-12	77.8		Cadherins are calcium dependent cell adhesion proteins (By similarity)	MKTVTKKFGLLALLVALMALFAACGDNTATTVPATTAAATKAATTAAGATTAAATTAAGATTAAATTAAGATTAAATTKAATTAAGTPAVGATTAAATTAAATTK*
MAG319_6_24	1230	2.15949	1.7969	0.0563915	0.679171	253839.SSNG_04714	1.6e-111	408.3	PQQE	radical SAM domain protein	MHPIRQPANLIRQPAYDLKERPFMVIWETTQACDLACKHCRAEARPDHNDPLALTFEDGCRLIDQIESFGTPRPLVVFTGGDPFKREDIFELTKYATAKGLPVGVSPSGTPLLNIDNLVKLKESGARAISLSLDGSTAEIHDEFRQVQGSYDWVINGWKNARKIGLKLQVNSTVTRYNLDDLPALFALVRELGAMTWSLFFLVPMGRAISEDEISPEDYEAVMNFLYDASKYISAKTTEGHQYKRVVLQRAALEARGLAPEDYLPLNDTYRKLKAGLAEVTKNTPQPDPGDHIRRTPMHINSGDGFVFINLRGDVYPSGYLPVVGGNVREKSLVEIYRESPLFQSLRDKGQLKGRCGECEFKFVCGGSRSRSYAMTGDVLSEEPFCVYEPGSFPFADEI…
MAG319_2_173	204	2.11965	0.0878264	0.453097	0.131524						MKPKKEAKYALLLSAFIPGLGQAYNGQYGKALLFFLTWFFILLWPVAIIDAWESANKINEGAYTKAA*
MAG319_27_22	1257	2.09453	0.558653	0.158453	0.361686	316274.Haur_3006	1.5e-104	385.2		extracellular ligand-binding receptor	MNTVTKKFRLLALLVVSFTVMALLAACGDNTATPVPATTARIYSSLPLTGSSKAQAETLVNAAKLALDDFTGGTGKIGNFTIDYVSLDDATAAKGQWDADQEKANANKALNDPDTMIYLGTFNSGAAKVSIPLLNPANITMISPANTYPGLTRAAKGVTEQGEPDVYYPAKTRNYFRVITADDVQGPADVEFIKSLNAKTVFVIDDSQAYGKGVADAVAAACTSAGLDCSNRASITGKETDYKSLAATVKSKNPDAIFFGGITQQQAGKLVADIRAAGIKAPFIGPDGINEEAFIKDGGAAAEGVYSSIGGTTEDKLPAKGQDFLKRYKAKYGNVEAYTIYGYEMMSVALSAIKTAGVKDRKAILAAVAATKDFDGVLGKWSFDKNGDTTLTDFRIDQV…
MAG319_17_63	1590	2.08462	1.34752	0.201775	0.56503	7739.JGI65814	1.3e-09	70.1		Cadherins are calcium dependent cell adhesion proteins (By similarity)	MKISKSWKLISLAMVIIMLAAMLVACGDNTATPVPATTAATTKAATTAAATTAAGATTAATTTTAAGATTAAATTAAATTAAGATTAAAAPAPTITPIPPVAQPAGSLKITLWFGLTGALGNVVQQTVNKYNTSQSKYYVEAIQQPDYDATLNKFNTSQAGGSLPSVVQIYDIGTQRMIDSKRVLPVQDFIDRDKLDVVSDIEPAVRNYYTVGGKLYSMPFNTSSPVMYFNKAAFKEAGLDTEKRIWTYDEVFDAAKKLTKKDSSGKVTQYGAGFTAYSWLFEQELAIQNALFADPNNGRETRSSKLIFNTDTGANWPNFLKKLLDEAPAKYFGRDGGANSTARDSSFVTGESAITFNSIANLRGYLSSAQTAGKGVDVGVAYLPRPTGATGGVIIGGA…
MAG319_3_99	297	2.06299	1.6206	0.265368	0.375414	485913.Krac_11989	1.1e-31	141	GROS	Binds to Cpn60 in the presence of Mg-ATP and suppresses the ATPase activity of the latter (By similarity)	MAVTLKPLGDRVVIEPTPKEEVTKSGIVLPDTAKEKPQEGTIVAVGAGRLNDKGERVALDVKTGDKVLYAKYAGTEFKHEGKEYLILGEKDILAIIVA*
MAG319_16_89	336	2.0543	2.52786	0.190346	0.425596						MSEQSAGEFLENMDNDDTLRSKVVSLGSSISVDDVVALAAKNGYSFTSDEFIAAGSTRIAPGAGGELPDEALDQVAGGGSVTIAWKGANILGRNINPGNLNPGGLGGLSGH*
MAG319_3_25	1218	2.02997	1.25961	0.143899	0.7496	324602.Caur_0125	3.7e-137	493.4		Arsenite-activated ATPase ArsA	MRIIIFTGKGGVGKTSVAASTAVKAASQGYKTLVMSTDPAHSLADSFDIDEFLGPEPREIAPNLFGLEVDIYDDLRDNWEVVRQHFATLMSSQGVSGLLADEIAILPGMDELFSLVRIKKYFKSREYDVLVVDCAPTGETLRMLSLPETLKWAIKALRNTEKYLVKPVLRPLSKVSPLSKVVAPEEVFTTIDNMFSELEGLTGILSDTKVTSVRLVMNPEKMVIKESQRALTYLGMYGLMVDNVIVNRILPADKDSGYMNRWKTIQQKHLVEIHDSFVPLPIRHVPMYQQEVVGLEFLTQMGNDIYGNEDATSFMYTERPYEIYKKGAGYELKMYLPFANEEALDLWHKGDELIVQLGNQRRIATLPVAVAGMEAGAAEFEGQYLIVSFTPATNLSKAE…
MAG319_31_38	195	1.98522	1.40455	0.161916	1.47991	639282.DEFDS_0148	8.6e-12	74.3	RPMF	50S ribosomal protein L32	MGALPKYKRSHSKQGRKRAHHHLDELQLVTCDNCGEQRLPHTVCKSCGYYKGEQVIQTRQKTKV*
MAG319_12_2	1026	1.97464	1.12354	0.0764305	0.539396	765420.OSCT_2880	1.2e-136	491.5	LACD	Tagatose 1,6-diphosphate aldolase	MSKVKMTKGKFTHIQNCSDNNGIIAAAAMDQRGSLKKSIEKARGSAVSDDVLTEFKTIVTKVLTPYSSAILMDPEYGLPSLEARAPGTGVLLAYEKTGYDVGVKGRLPDLLPEWSARRLLEAGADAVKILLYYNPFDSESINSVKTAFIERIGAECTALDVPFFLEPLAYDDNYDEKGLEFAKIKPQYVTAYMEEFSKDRYGVDILKVEIPFNVEFLAGSRAFKGGEAAYDKKAALGFFHSSAAVTKKPFIYLSAGVDDDVFRESLELAAEAGVGYSGVLCGRATWKEGVPVFGEKGGAALEEWLLDRGVKNIQALNEVLAKGGKPWYSAYGGLDNIEVVG*
MAG319_23_44	438	1.96345	#NAME?	0.315749							MPDAALIKQLQNYREEIISKQVEVLLNQRQKIESETVLSERAEITLSGVLAYIQNRDRKEVARLIDSIRCHFSTYNSDLANSSFEFTAQVLIELTSLSEILKQIMTRELSAKHRMVKKLEVRMESVILLVQLISNSSIFFQPKYS*
MAG319_39_1	1605	1.91641	0.916172	0.114458	0.678837	1042163.BRLA_c00400	4.4e-61	241.1	OPPA	ABC superfamily ATP binding cassette transporter, binding protein	VAASGTFRDRQASEPKTLDPGLITDNVSIRIAQNIFQGLIELDNNLNVVPAAAEALPTVSADGKTYTFKLKKGLKWSNGDPLTIKDFVYAWNRVAWLGADAQYSFIFSLINGFDAISQEKDAAKRTAATVPGIKQVDDYTVDVTLTEAAAYFLTEASLWSYWPVNQKAVEAAGGKADPKNTWSTDTKTLVTNGPFAVTEWKHDVNMTLAPDPNYAGADKAKISKVTVDYIKEDATAKLKFDNGELDDTTVPVADIPATKKDAKYKDSYKEFPQARITWIAFNMSGDNVFAKNLKLRQAFSYAIDRQLITDGALQGSALPSTILIPSGIPGAKQLDTYALSKDKAQQALKDAGYDTPAKLKDLEDAINGYGNGKSGGIAFNADSSSNKAVWENVQQQLKT…
MAG319_24_54	558	1.85938	0.795248	0.225396	0.639275	138119.DSY0457	4.5e-29	133.3	RPLJ	50S ribosomal protein L10	MPTPKKAVLTNELSTLFEKSTIAILTEYRGMRVSEITNLRRKLLPTGTEYHVSKNTLSRRAVKGLGWEGLDSVLTGPSAIAFVGSDLVKGVKELLNFQKDSKVFKIKVGILGGKVIEAAKLEELTKLPTKEVLIAQLMGSLNAPASNLVSVLSQPPQQLVNAMSGVPRNLVNVLNQRKLQLEEQN*
MAG319_37_5	435	1.83813	-2.25028	0.343993	0.651992						MIRNYPGMAKNPQTPKKAMSIFKMNLIMFAVVSLLCALLVFQIGQQVGSTMSAASSYTAEDAVQTTAASAGGPPDPVVTVAPVQTTAAAQSAATANATQATAPATQNVATTAATAKAVATAPATTKAVVVPQKTQAPKPVTKGS*
MAG319_2_66	567	1.81871	0.776998	0.219278	1.04835	525904.Tter_0067	2.4e-30	137.5	ATPF	F(1)F(0) ATP synthase produces ATP from ADP in the presence of a proton or sodium gradient. F-type ATPases consist of two structural domains, F(1) containing the extramembraneous catalytic core and F(0) containing the membrane proton channel, linked together by a central stalk and a peripheral stalk. During catalysis, ATP synthesis in the catalytic domain of F(1) is coupled via a rotary mechanism…	MHFVNINRLFSIIASEQATDEGIGALGINLWNFIFQLVAFLLMLFLLWRFVYRPILKTLDERKLRAAEIVESSDRIKREVAETEARQKQLFEEARRQAQEIIAQAQAVADKKRAEAEGEARIAAEAIITKARVEIASERDLAIAQLRREFSDLAIAAAGKVIGEELNTRKELHSKVINDVLSSYGTRN*
